# Supplementary material for: Global proteomic profiling of Yersinia ruckeri strains
Source: Vet Res. 2017 Sep 20;48:55. doi: 10.1186/s13567-017-0460-3 (PMC5607619; doi:10.1186/s13567-017-0460-3)
Supplement: Supplementary file 2 — Additional file 2. Details of total identified proteins of Yersinia ruckeri. Number of proteins was identified at false discovery rate 1% with more than one peptide. [file 13567_2017_460_MOESM2_ESM.xls]

## Sheet: Total Yersinia ruckeri proteins
Representative Accession	Species	Name	Unused ProtScore	Total ProtScore	Ambiguous Accessions	Confident Peptides	%Seq Cov - peptides >95% conf	Ambiguous Accession 1	Ambiguous Accession 2	Ambiguous Accession 3	Ambiguous Accession 4	Ambiguous Accession 5	Ambiguous Accession 6	Ambiguous Accession 7
tr|C4UMK2|C4UMK2_YERRU	YERRU	DNA-directed RNA polymerase subunit beta OS=Yersinia ruckeri ATCC 29473 GN=rpoB PE=3 SV=1	172.94	172.94	3	109	73.92	tr|C4UMK2|C4UMK2_YERRU	tr|A0A085U3W6|A0A085U3W6_YERRU	tr|A0A0B6GAD1|A0A0B6GAD1_YERRU
tr|C4UMK1|C4UMK1_YERRU	YERRU	DNA-directed RNA polymerase subunit beta' OS=Yersinia ruckeri ATCC 29473 GN=rpoC PE=3 SV=1	153.1	153.09	4	92	68.42	tr|C4UMK1|C4UMK1_YERRU	tr|A0A0A8VGX4|A0A0A8VGX4_YERRU	tr|A0A085U3W5|A0A085U3W5_YERRU	tr|A0A0A5FPW8|A0A0A5FPW8_YERRU
tr|C4UJE4|C4UJE4_YERRU	YERRU	Aldehyde dehydrogenase family protein OS=Yersinia ruckeri ATCC 29473 GN=DJ39_1417 PE=3 SV=1	146.57	146.57	2	141	83.37	tr|C4UJE4|C4UJE4_YERRU	tr|A0A0A5FLW9|A0A0A5FLW9_YERRU
tr|C4UF63|C4UF63_YERRU	YERRU	Formate acetyltransferase OS=Yersinia ruckeri ATCC 29473 GN=pflB PE=4 SV=1	129.49	129.49	3	132	81.58	tr|C4UF63|C4UF63_YERRU	tr|A0A0B6G7D6|A0A0B6G7D6_YERRU	tr|A0A085U9V0|A0A085U9V0_YERRU
tr|C4UNQ1|C4UNQ1_YERRU	YERRU	ATP-dependent chaperone protein ClpB OS=Yersinia ruckeri ATCC 29473 GN=clpB PE=3 SV=1	125.57	125.57	2	73	75.26	tr|C4UNQ1|C4UNQ1_YERRU	tr|A0A085U3X9|A0A085U3X9_YERRU
tr|C4UI33|C4UI33_YERRU	YERRU	Pyruvate dehydrogenase (Acetyl-transferring), homodimeric type OS=Yersinia ruckeri ATCC 29473 GN=aceE PE=4 SV=1	112.6	112.6	2	84	70.8	tr|C4UI33|C4UI33_YERRU	tr|A0A085U342|A0A085U342_YERRU
tr|C4UL26|C4UL26_YERRU	YERRU	Chaperone protein DnaK OS=Yersinia ruckeri ATCC 29473 GN=dnaK PE=2 SV=1	106	106	2	86	80.79	tr|C4UL26|C4UL26_YERRU	tr|A0A085UBJ0|A0A085UBJ0_YERRU
tr|C4UIE5|C4UIE5_YERRU	YERRU	Glycine dehydrogenase OS=Yersinia ruckeri ATCC 29473 GN=gcvP PE=3 SV=1	100.87	100.87	3	67	74.04	tr|C4UIE5|C4UIE5_YERRU	tr|A0A085UB65|A0A085UB65_YERRU	tr|A0A0A5FQS9|A0A0A5FQS9_YERRU
tr|C4UMT5|C4UMT5_YERRU	YERRU	60 kDa chaperonin OS=Yersinia ruckeri ATCC 29473 GN=groL PE=3 SV=1	95.15	95.15	2	94	85.56	tr|C4UMT5|C4UMT5_YERRU	tr|A0A085U9I7|A0A085U9I7_YERRU
tr|C4UH97|C4UH97_YERRU	YERRU	Elongation factor G OS=Yersinia ruckeri ATCC 29473 GN=fusA PE=3 SV=1	94	94	2	71	74.5	tr|C4UH97|C4UH97_YERRU	tr|A0A085U6W0|A0A085U6W0_YERRU
tr|C4UGR1|C4UGR1_YERRU	YERRU	Glucosamine--fructose-6-phosphate aminotransferase isomerizing OS=Yersinia ruckeri ATCC 29473 GN=glmS PE=3 SV=1	94	94	3	66	87.03	tr|C4UGR1|C4UGR1_YERRU	tr|A0A085U8U1|A0A085U8U1_YERRU	tr|A0A0A5FNF1|A0A0A5FNF1_YERRU
tr|C4UI39|C4UI39_YERRU	YERRU	Aconitate hydratase 2 OS=Yersinia ruckeri ATCC 29473 GN=acnB PE=3 SV=1	93.89	93.92	3	58	74.1	tr|C4UI39|C4UI39_YERRU	tr|A0A0A5FTS4|A0A0A5FTS4_YERRU	tr|A0A085U346|A0A085U346_YERRU
tr|C4UK21|C4UK21_YERRU	YERRU	Translation initiation factor IF-2 OS=Yersinia ruckeri ATCC 29473 GN=infB PE=3 SV=1	93.33	93.35	3	65	62.78	tr|C4UK21|C4UK21_YERRU	tr|A0A0B6GHT3|A0A0B6GHT3_YERRU	tr|A0A085U9A0|A0A085U9A0_YERRU
tr|C4UF70|C4UF70_YERRU	YERRU	30S ribosomal protein S1 OS=Yersinia ruckeri ATCC 29473 GN=rpsA PE=3 SV=1	91.17	91.17	2	76	80.79	tr|C4UF70|C4UF70_YERRU	tr|A0A085U9V7|A0A085U9V7_YERRU
tr|C4UIU2|C4UIU2_YERRU	YERRU	Phosphoenolpyruvate carboxylase OS=Yersinia ruckeri ATCC 29473 GN=ppc PE=3 SV=1	88.05	88.05	4	50	69.82	tr|C4UIU2|C4UIU2_YERRU	tr|A0A0A8VMM3|A0A0A8VMM3_YERRU	tr|A0A085U3K9|A0A085U3K9_YERRU	tr|A0A0B6G255|A0A0B6G255_YERRU
tr|C4UN99|C4UN99_YERRU	YERRU	Phosphoenolpyruvate-protein phosphotransferase OS=Yersinia ruckeri ATCC 29473 GN=ptsI PE=3 SV=1	87.49	87.49	2	67	82.78	tr|C4UN99|C4UN99_YERRU	tr|A0A085U2U3|A0A085U2U3_YERRU
tr|A0A094SVT3|A0A094SVT3_YERRU	YERRU	Transketolase OS=Yersinia ruckeri ATCC 29473 GN=tkt PE=3 SV=1	87.3	87.32	2	56	86.3	tr|A0A094SVT3|A0A094SVT3_YERRU	tr|A0A085UB47|A0A085UB47_YERRU
tr|C4UHK1|C4UHK1_YERRU	YERRU	Hsp90 family protein OS=Yersinia ruckeri ATCC 29473 GN=htpG PE=3 SV=1	86.52	86.54	3	52	72.19	tr|C4UHK1|C4UHK1_YERRU	tr|A0A085U5E5|A0A085U5E5_YERRU	tr|A0A0A5HF26|A0A0A5HF26_YERRU
tr|C4UK36|C4UK36_YERRU	YERRU	Ornithine decarboxylase, inducible OS=Yersinia ruckeri ATCC 29473 GN=DJ39_249 PE=4 SV=1	84.32	84.32	3	77	76.25	tr|C4UK36|C4UK36_YERRU	tr|A0A0A5FV39|A0A0A5FV39_YERRU	tr|A0A085U984|A0A085U984_YERRU
tr|C4UHV1|C4UHV1_YERRU	YERRU	Ribonuclease E OS=Yersinia ruckeri ATCC 29473 GN=rne PE=3 SV=1	83.87	83.87	3	48	58.45	tr|C4UHV1|C4UHV1_YERRU	tr|A0A085UA25|A0A085UA25_YERRU	tr|A0A0A5FLG0|A0A0A5FLG0_YERRU
tr|C4UID3|C4UID3_YERRU	YERRU	Lysine--tRNA ligase OS=Yersinia ruckeri ATCC 29473 GN=lysS PE=3 SV=1	83.62	83.63	3	58	84.16	tr|C4UID3|C4UID3_YERRU	tr|A0A0B6GAA0|A0A0B6GAA0_YERRU	tr|A0A085UB77|A0A085UB77_YERRU
tr|C4UHG2|C4UHG2_YERRU	YERRU	ATP-dependent protease La OS=Yersinia ruckeri ATCC 29473 GN=lon PE=2 SV=1	83.12	83.14	2	47	61.1	tr|C4UHG2|C4UHG2_YERRU	tr|A0A085U5A8|A0A085U5A8_YERRU
tr|C4UL37|C4UL37_YERRU	YERRU	Carbamoyl-phosphate synthase large chain OS=Yersinia ruckeri ATCC 29473 GN=carB PE=3 SV=1	82.64	82.68	3	48	59.42	tr|C4UL37|C4UL37_YERRU	tr|A0A0B6FZ59|A0A0B6FZ59_YERRU	tr|A0A085UBH8|A0A085UBH8_YERRU
tr|C4UMP6|C4UMP6_YERRU	YERRU	Glutamate synthase NADPH large chain OS=Yersinia ruckeri ATCC 29473 GN=yruck0001_2610 PE=4 SV=1	82.34	82.37	5	41	40.84	tr|C4UMP6|C4UMP6_YERRU	tr|A0A0A8VKI1|A0A0A8VKI1_YERRU	tr|A0A094S821|A0A094S821_YERRU	tr|A0A085UAP6|A0A085UAP6_YERRU	tr|A0A0A5FQ20|A0A0A5FQ20_YERRU
tr|C4UN38|C4UN38_YERRU	YERRU	Alanine--tRNA ligase OS=Yersinia ruckeri ATCC 29473 GN=alaS PE=3 SV=1	81.96	81.97	2	48	67.51	tr|C4UN38|C4UN38_YERRU	tr|A0A085U402|A0A085U402_YERRU
tr|C4UHF9|C4UHF9_YERRU	YERRU	Trigger factor OS=Yersinia ruckeri ATCC 29473 GN=tig PE=3 SV=1	81.21	81.21	2	65	79.95	tr|C4UHF9|C4UHF9_YERRU	tr|A0A085U5A5|A0A085U5A5_YERRU
tr|C4UH25|C4UH25_YERRU	YERRU	Phosphoenolpyruvate carboxykinase OS=Yersinia ruckeri ATCC 29473 GN=pckA PE=3 SV=1	80.76	80.76	3	59	87.76	tr|C4UH25|C4UH25_YERRU	tr|A0A0A5HAG9|A0A0A5HAG9_YERRU	tr|A0A085U720|A0A085U720_YERRU
tr|C4UFW3|C4UFW3_YERRU	YERRU	Phenylalanine--tRNA ligase, beta subunit OS=Yersinia ruckeri ATCC 29473 GN=pheT PE=3 SV=1	79.54	79.54	2	48	72.45	tr|C4UFW3|C4UFW3_YERRU	tr|A0A085U804|A0A085U804_YERRU
tr|C4UJC6|C4UJC6_YERRU	YERRU	Glyceraldehyde-3-phosphate dehydrogenase OS=Yersinia ruckeri ATCC 29473 GN=yruck0001_16150 PE=3 SV=1	78.92	78.92	3	68	87.43	tr|C4UJC6|C4UJC6_YERRU	tr|A0A094SSY1|A0A094SSY1_YERRU	tr|A0A085U8L4|A0A085U8L4_YERRU
tr|C4UKS8|C4UKS8_YERRU	YERRU	Molybdopterin guanine dinucleotide-containing S/N-oxide reductases family protein OS=Yersinia ruckeri ATCC 29473 GN=DJ39_1947 PE=4 SV=1	78.24	78.25	3	45	61.5	tr|C4UKS8|C4UKS8_YERRU	tr|A0A0B6FY17|A0A0B6FY17_YERRU	tr|A0A085U4P6|A0A085U4P6_YERRU
tr|A0A094V5V6|A0A094V5V6_YERRU	YERRU	Phosphate acetyltransferase OS=Yersinia ruckeri ATCC 29473 GN=pta PE=3 SV=1	78.03	78.03	2	53	66.29	tr|A0A094V5V6|A0A094V5V6_YERRU	tr|A0A085U4X1|A0A085U4X1_YERRU
tr|C4UM56|C4UM56_YERRU	YERRU	Ribonuclease R OS=Yersinia ruckeri ATCC 29473 GN=rnr PE=3 SV=1	77	77.02	2	41	55.2	tr|C4UM56|C4UM56_YERRU	tr|A0A085U9F2|A0A085U9F2_YERRU
tr|C4UEY4|C4UEY4_YERRU	YERRU	6-phosphogluconate dehydrogenase OS=Yersinia ruckeri ATCC 29473 GN=gnd PE=3 SV=1	76.46	76.46	2	59	85.5	tr|C4UEY4|C4UEY4_YERRU	tr|A0A085U9N6|A0A085U9N6_YERRU
tr|C4UGT6|C4UGT6_YERRU	YERRU	DNA gyrase subunit B OS=Yersinia ruckeri ATCC 29473 GN=gyrB PE=3 SV=1	76.32	76.36	3	48	58.08	tr|C4UGT6|C4UGT6_YERRU	tr|A0A0A8V8F6|A0A0A8V8F6_YERRU	tr|A0A085U8R8|A0A085U8R8_YERRU
tr|C4UI17|C4UI17_YERRU	YERRU	Preprotein translocase, SecA subunit OS=Yersinia ruckeri ATCC 29473 GN=secA PE=2 SV=1	76.26	76.26	2	43	62.1	tr|C4UI17|C4UI17_YERRU	tr|A0A085UBC6|A0A085UBC6_YERRU
tr|A0A085U7L1|A0A085U7L1_YERRU	YERRU	Alkyl sulfatase OS=Yersinia ruckeri GN=CSF007_9025 PE=4 SV=1	75.1	75.1	2	52	75.71	tr|A0A085U7L1|A0A085U7L1_YERRU	tr|U3M7S2|U3M7S2_YERRU
tr|C4UFW7|C4UFW7_YERRU	YERRU	Threonine--tRNA ligase OS=Yersinia ruckeri ATCC 29473 GN=thrS PE=3 SV=1	73.95	73.99	3	52	68.85	tr|C4UFW7|C4UFW7_YERRU	tr|A0A085U809|A0A085U809_YERRU	tr|A0A0B6G8Q0|A0A0B6G8Q0_YERRU
tr|C4UFS1|C4UFS1_YERRU	YERRU	Pyruvate kinase OS=Yersinia ruckeri ATCC 29473 GN=pyk PE=3 SV=1	73.07	73.08	2	64	77.87	tr|C4UFS1|C4UFS1_YERRU	tr|A0A085U7W1|A0A085U7W1_YERRU
tr|C4UHQ4|C4UHQ4_YERRU	YERRU	Aminopeptidase N OS=Yersinia ruckeri ATCC 29473 GN=yruck0001_17310 PE=4 SV=1	72.82	72.84	4	39	53.27	tr|C4UHQ4|C4UHQ4_YERRU	tr|A0A0A5FMT3|A0A0A5FMT3_YERRU	tr|A0A094V0Z3|A0A094V0Z3_YERRU	tr|A0A085U9Y0|A0A085U9Y0_YERRU
tr|C4UK24|C4UK24_YERRU	YERRU	Polyribonucleotide nucleotidyltransferase OS=Yersinia ruckeri ATCC 29473 GN=pnp PE=3 SV=1	72.69	72.69	3	47	58.36	tr|C4UK24|C4UK24_YERRU	tr|A0A085U996|A0A085U996_YERRU	tr|A0A0B6G2J8|A0A0B6G2J8_YERRU
tr|C4UMH0|C4UMH0_YERRU	YERRU	2-oxoglutarate dehydrogenase E1 component OS=Yersinia ruckeri ATCC 29473 GN=yruck0001_31590 PE=4 SV=1	72.62	72.66	3	46	59.62	tr|C4UMH0|C4UMH0_YERRU	tr|A0A094SNV8|A0A094SNV8_YERRU	tr|A0A085U477|A0A085U477_YERRU
tr|A0A094UJM3|A0A094UJM3_YERRU	YERRU	ATP synthase subunit beta OS=Yersinia ruckeri ATCC 29473 GN=atpD PE=3 SV=1	70	70	3	68	92.17	tr|A0A094UJM3|A0A094UJM3_YERRU	tr|A0A085U8U4|A0A085U8U4_YERRU	tr|A0A0B6G1L1|A0A0B6G1L1_YERRU
tr|A0A094SRD7|A0A094SRD7_YERRU	YERRU	Pyruvate kinase OS=Yersinia ruckeri ATCC 29473 GN=pyk PE=3 SV=1	69.52	69.52	2	51	85.42	tr|A0A094SRD7|A0A094SRD7_YERRU	tr|A0A085U8H7|A0A085U8H7_YERRU
tr|C4UNQ6|C4UNQ6_YERRU	YERRU	Lysine decarboxylase OS=Yersinia ruckeri ATCC 29473 GN=yruck0001_31340 PE=4 SV=1	69.47	69.49	3	48	66.43	tr|C4UNQ6|C4UNQ6_YERRU	tr|A0A094SSQ9|A0A094SSQ9_YERRU	tr|A0A085UBM5|A0A085UBM5_YERRU
tr|H6U8T4|H6U8T4_YERRU	YERRU	DNA gyrase subunit A OS=Yersinia ruckeri GN=gyrA PE=3 SV=1	68.95	68.95	3	38	48.48	tr|H6U8T4|H6U8T4_YERRU	tr|C4UFZ9|C4UFZ9_YERRU	tr|H6U8T3|H6U8T3_YERRU
tr|C4UJ19|C4UJ19_YERRU	YERRU	Outer membrane assembly complex, YaeT protein OS=Yersinia ruckeri ATCC 29473 GN=yaeT PE=3 SV=1	67.51	67.51	4	34	51.32	tr|C4UJ19|C4UJ19_YERRU	tr|A0A0A8VG61|A0A0A8VG61_YERRU	tr|A0A085U2Y7|A0A085U2Y7_YERRU	tr|A0A0B6G5Z7|A0A0B6G5Z7_YERRU
tr|C4UN25|C4UN25_YERRU	YERRU	Oligopeptidase A OS=Yersinia ruckeri ATCC 29473 GN=yruck0001_34330 PE=3 SV=1	67.44	67.47	5	38	63.74	tr|C4UN25|C4UN25_YERRU	tr|A0A0B6G1C6|A0A0B6G1C6_YERRU	tr|A0A0A8VD67|A0A0A8VD67_YERRU	tr|A0A094UJQ2|A0A094UJQ2_YERRU	tr|A0A085U764|A0A085U764_YERRU
tr|C4UI34|C4UI34_YERRU	YERRU	Dihydrolipoyllysine-residue acetyltransferase OS=Yersinia ruckeri ATCC 29473 GN=aceF PE=3 SV=1	67.11	67.11	3	51	75.52	tr|C4UI34|C4UI34_YERRU	tr|A0A0A8VA54|A0A0A8VA54_YERRU	tr|A0A085U343|A0A085U343_YERRU
tr|C4UNS2|C4UNS2_YERRU	YERRU	Putative uncharacterized protein OS=Yersinia ruckeri ATCC 29473 GN=yruck0001_14670 PE=4 SV=1	66.1	66.1	5	45	68.9	tr|C4UNS2|C4UNS2_YERRU	tr|A0A0A8VGM1|A0A0A8VGM1_YERRU	tr|A0A0A5FMP9|A0A0A5FMP9_YERRU	tr|A0A094SSG8|A0A094SSG8_YERRU	tr|A0A085U7I9|A0A085U7I9_YERRU
tr|A0A085U3T8|A0A085U3T8_YERRU	YERRU	Glutamine synthetase OS=Yersinia ruckeri GN=nADLYRO1b_2874 PE=3 SV=1	66.09	66.09	3	46	88.27	tr|A0A085U3T8|A0A085U3T8_YERRU	tr|C4ULA4|C4ULA4_YERRU	tr|A0A0A5FT10|A0A0A5FT10_YERRU
tr|C4UHZ1|C4UHZ1_YERRU	YERRU	Isocitrate dehydrogenase NADP OS=Yersinia ruckeri ATCC 29473 GN=icd PE=3 SV=1	66.01	66.01	3	40	68.11	tr|C4UHZ1|C4UHZ1_YERRU	tr|A0A0A5FSG3|A0A0A5FSG3_YERRU	tr|A0A0B6GFQ2|A0A0B6GFQ2_YERRU
tr|C4UJ76|C4UJ76_YERRU	YERRU	Aspartate--tRNA ligase OS=Yersinia ruckeri ATCC 29473 GN=aspS PE=3 SV=1	65.31	65.32	2	44	75.42	tr|C4UJ76|C4UJ76_YERRU	tr|A0A085U8G5|A0A085U8G5_YERRU
tr|C4UL32|C4UL32_YERRU	YERRU	Isoleucine--tRNA ligase OS=Yersinia ruckeri ATCC 29473 GN=ileS PE=3 SV=1	65.14	65.16	2	38	50.32	tr|C4UL32|C4UL32_YERRU	tr|A0A085UBI4|A0A085UBI4_YERRU
tr|C4UJT2|C4UJT2_YERRU	YERRU	Leucine--tRNA ligase OS=Yersinia ruckeri ATCC 29473 GN=leuS PE=3 SV=1	64.98	65.02	2	36	50.93	tr|C4UJT2|C4UJT2_YERRU	tr|A0A085U600|A0A085U600_YERRU
tr|C4UGV2|C4UGV2_YERRU	YERRU	Glycine--tRNA ligase, beta subunit OS=Yersinia ruckeri ATCC 29473 GN=glyS PE=3 SV=1	64.34	64.34	2	40	72.28	tr|C4UGV2|C4UGV2_YERRU	tr|A0A085U8Q3|A0A085U8Q3_YERRU
tr|C4UI76|C4UI76_YERRU	YERRU	Phosphopyruvate hydratase OS=Yersinia ruckeri ATCC 29473 GN=eno PE=3 SV=1	64.15	64.15	2	76	84.45	tr|C4UI76|C4UI76_YERRU	tr|A0A085U383|A0A085U383_YERRU
tr|C4UGQ6|C4UGQ6_YERRU	YERRU	ATP synthase F1, alpha subunit OS=Yersinia ruckeri ATCC 29473 GN=atpA PE=3 SV=1	64.09	64.09	3	63	82.46	tr|C4UGQ6|C4UGQ6_YERRU	tr|A0A085U8U6|A0A085U8U6_YERRU	tr|A0A0B6GI25|A0A0B6GI25_YERRU
tr|A0A094TK34|A0A094TK34_YERRU	YERRU	Biosynthetic arginine decarboxylase OS=Yersinia ruckeri ATCC 29473 GN=speA PE=3 SV=1	63.67	63.69	2	38	66.16	tr|A0A094TK34|A0A094TK34_YERRU	tr|A0A085UB44|A0A085UB44_YERRU
tr|C4UK48|C4UK48_YERRU	YERRU	Valine--tRNA ligase OS=Yersinia ruckeri ATCC 29473 GN=valS PE=3 SV=1	63.58	63.74	3	36	48.54	tr|C4UK48|C4UK48_YERRU	tr|A0A085U966|A0A085U966_YERRU	tr|A0A0A5FV50|A0A0A5FV50_YERRU
tr|C4UML3|C4UML3_YERRU	YERRU	Malic enzyme, NAD binding domain protein OS=Yersinia ruckeri ATCC 29473 GN=DJ39_2186 PE=3 SV=1	63.3	63.38	2	49	64.82	tr|C4UML3|C4UML3_YERRU	tr|A0A085UAK7|A0A085UAK7_YERRU
tr|C4UF60|C4UF60_YERRU	YERRU	Serine--tRNA ligase OS=Yersinia ruckeri ATCC 29473 GN=serS PE=3 SV=1	62.9	62.91	2	45	79.58	tr|C4UF60|C4UF60_YERRU	tr|A0A085U9U7|A0A085U9U7_YERRU
tr|C4UJC1|C4UJC1_YERRU	YERRU	Uncharacterized protein OS=Yersinia ruckeri ATCC 29473 GN=DJ39_1387 PE=4 SV=1	62.86	62.88	3	37	56.68	tr|C4UJC1|C4UJC1_YERRU	tr|A0A0A5HDF8|A0A0A5HDF8_YERRU	tr|A0A085U8L0|A0A085U8L0_YERRU
tr|C4UHG4|C4UHG4_YERRU	YERRU	PPIC-type PPIASE domain protein OS=Yersinia ruckeri ATCC 29473 GN=DJ39_703 PE=4 SV=1	61.89	61.89	2	38	69.22	tr|C4UHG4|C4UHG4_YERRU	tr|A0A085U5B0|A0A085U5B0_YERRU
tr|C4ULA3|C4ULA3_YERRU	YERRU	GTP-binding protein TypA/BipA OS=Yersinia ruckeri ATCC 29473 GN=typA PE=4 SV=1	61.53	61.53	3	42	58.48	tr|C4ULA3|C4ULA3_YERRU	tr|A0A0A8VIA7|A0A0A8VIA7_YERRU	tr|A0A085U3T7|A0A085U3T7_YERRU
tr|C4UJ00|C4UJ00_YERRU	YERRU	Proline--tRNA ligase OS=Yersinia ruckeri ATCC 29473 GN=proS PE=3 SV=1	61.35	61.35	2	38	66.61	tr|C4UJ00|C4UJ00_YERRU	tr|A0A0A8VG40|A0A0A8VG40_YERRU
tr|C4UJ89|C4UJ89_YERRU	YERRU	Glucose-6-phosphate 1-dehydrogenase OS=Yersinia ruckeri ATCC 29473 GN=zwf PE=3 SV=1	61.3	61.3	2	39	75.56	tr|C4UJ89|C4UJ89_YERRU	tr|A0A085U8H9|A0A085U8H9_YERRU
tr|C4UFF0|C4UFF0_YERRU	YERRU	Biodegradative arginine decarboxylase OS=Yersinia ruckeri ATCC 29473 GN=adiA PE=4 SV=1	59.85	59.85	2	35	63.07	tr|C4UFF0|C4UFF0_YERRU	tr|A0A0A5FMC5|A0A0A5FMC5_YERRU
tr|C4UF49|C4UF49_YERRU	YERRU	ATP-dependent Clp protease ATP-binding subunit ClpA OS=Yersinia ruckeri ATCC 29473 GN=clpA PE=3 SV=1	59.42	59.42	3	31	59.5	tr|C4UF49|C4UF49_YERRU	tr|A0A0A5FQ74|A0A0A5FQ74_YERRU	tr|A0A085U9T7|A0A085U9T7_YERRU
tr|C4UG29|C4UG29_YERRU	YERRU	NADH-quinone oxidoreductase subunit G OS=Yersinia ruckeri ATCC 29473 GN=yruck0001_8580 PE=4 SV=1	59.32	59.32	4	37	58.73	tr|C4UG29|C4UG29_YERRU	tr|A0A0A8VEQ0|A0A0A8VEQ0_YERRU	tr|A0A094SSS7|A0A094SSS7_YERRU	tr|A0A085U4V7|A0A085U4V7_YERRU
tr|C4UHC4|C4UHC4_YERRU	YERRU	DNA-directed RNA polymerase subunit alpha OS=Yersinia ruckeri ATCC 29473 GN=rpoA PE=3 SV=1	58.08	58.08	2	39	85.11	tr|C4UHC4|C4UHC4_YERRU	tr|A0A085U6T0|A0A085U6T0_YERRU
tr|A0A094UVH9|A0A094UVH9_YERRU	YERRU	Elongation factor Tu OS=Yersinia ruckeri ATCC 29473 GN=tuf PE=3 SV=1	58	58	3	57	86.29	tr|A0A094UVH9|A0A094UVH9_YERRU	tr|A0A085U3X3|A0A085U3X3_YERRU	tr|C4UMK9|C4UMK9_YERRU
tr|C4UJE9|C4UJE9_YERRU	YERRU	Periplasmic oligopeptide-binding protein OS=Yersinia ruckeri ATCC 29473 GN=yruck0001_14850 PE=4 SV=1	57.11	57.15	4	38	69.68	tr|C4UJE9|C4UJE9_YERRU	tr|A0A094TJ88|A0A094TJ88_YERRU	tr|A0A085U7B7|A0A085U7B7_YERRU	tr|A0A0B6G7H9|A0A0B6G7H9_YERRU
tr|C4UM15|C4UM15_YERRU	YERRU	Asparagine synthase OS=Yersinia ruckeri ATCC 29473 GN=asnB PE=4 SV=1	56.98	56.99	2	30	62.82	tr|C4UM15|C4UM15_YERRU	tr|A0A085U615|A0A085U615_YERRU
tr|C4UK44|C4UK44_YERRU	YERRU	Anaerobic ribonucleoside-triphosphate reductase OS=Yersinia ruckeri ATCC 29473 GN=nrdD PE=4 SV=1	56.91	56.92	3	29	50.7	tr|C4UK44|C4UK44_YERRU	tr|A0A0A8V9Q5|A0A0A8V9Q5_YERRU	tr|A0A085U970|A0A085U970_YERRU
tr|C4UMT2|C4UMT2_YERRU	YERRU	Aspartate ammonia-lyase OS=Yersinia ruckeri ATCC 29473 GN=aspA PE=3 SV=1	56.53	56.53	2	65	85.98	tr|C4UMT2|C4UMT2_YERRU	tr|A0A085U9J0|A0A085U9J0_YERRU
tr|C4UK20|C4UK20_YERRU	YERRU	Transcription elongation protein nusA OS=Yersinia ruckeri ATCC 29473 GN=nusA PE=3 SV=1	56.37	56.39	2	37	62.02	tr|C4UK20|C4UK20_YERRU	tr|A0A085U9A1|A0A085U9A1_YERRU
tr|C4UEW4|C4UEW4_YERRU	YERRU	D-galactose-binding periplasmic protein OS=Yersinia ruckeri ATCC 29473 GN=mglB PE=4 SV=1	56.31	56.31	2	41	73.11	tr|C4UEW4|C4UEW4_YERRU	tr|A0A085U499|A0A085U499_YERRU
tr|C4UI75|C4UI75_YERRU	YERRU	CTP synthase OS=Yersinia ruckeri ATCC 29473 GN=pyrG PE=3 SV=1	56.13	56.14	2	35	68.81	tr|C4UI75|C4UI75_YERRU	tr|A0A085U382|A0A085U382_YERRU
tr|C4UIV5|C4UIV5_YERRU	YERRU	ATP-dependent protease ATPase subunit HslU OS=Yersinia ruckeri ATCC 29473 GN=hslU PE=3 SV=1	56	56	4	31	69.77	tr|C4UIV5|C4UIV5_YERRU	tr|A0A094USU4|A0A094USU4_YERRU	tr|A0A085U3M2|A0A085U3M2_YERRU	tr|A0A0B6GFJ6|A0A0B6GFJ6_YERRU
tr|C4UK59|C4UK59_YERRU	YERRU	3-hydroxyacyl-CoA dehydrogenase OS=Yersinia ruckeri ATCC 29473 GN=fadB PE=3 SV=1	55.84	55.89	2	28	56.93	tr|C4UK59|C4UK59_YERRU	tr|A0A085U6N5|A0A085U6N5_YERRU
tr|C4UIW0|C4UIW0_YERRU	YERRU	Glycerol kinase OS=Yersinia ruckeri ATCC 29473 GN=glpK PE=3 SV=1	55.6	55.6	2	30	71.94	tr|C4UIW0|C4UIW0_YERRU	tr|A0A085U3M7|A0A085U3M7_YERRU
tr|A0A094V0Y6|A0A094V0Y6_YERRU	YERRU	Heme ABC exporter, ATP-binding protein CcmA OS=Yersinia ruckeri ATCC 29473 GN=ccmA PE=3 SV=1	55.2	55.24	3	33	65.41	tr|A0A094V0Y6|A0A094V0Y6_YERRU	tr|A0A085UBL1|A0A085UBL1_YERRU	tr|C4UL06|C4UL06_YERRU
tr|A0A085U669|A0A085U669_YERRU	YERRU	PTS mannose transporter subunit IIAB OS=Yersinia ruckeri GN=CSF007_10150 PE=4 SV=1	55.19	55.19	2	55	84.16	tr|A0A085U669|A0A085U669_YERRU	tr|A0A0B6GA56|A0A0B6GA56_YERRU
tr|C4ULS6|C4ULS6_YERRU	YERRU	Transcription termination factor Rho OS=Yersinia ruckeri ATCC 29473 GN=rho PE=3 SV=1	54.55	56.59	2	35	71.12	tr|C4ULS6|C4ULS6_YERRU	tr|A0A085U6D5|A0A085U6D5_YERRU
tr|C4UNL4|C4UNL4_YERRU	YERRU	Polysaccharide biosynthesis protein CapD OS=Yersinia ruckeri ATCC 29473 GN=DJ39_3397 PE=4 SV=1	54.53	54.55	2	31	77.02	tr|C4UNL4|C4UNL4_YERRU	tr|A0A085U9L4|A0A085U9L4_YERRU
tr|C4UHL0|C4UHL0_YERRU	YERRU	5'-nucleotidase OS=Yersinia ruckeri ATCC 29473 GN=ushA PE=3 SV=1	54.51	54.51	4	33	69.27	tr|C4UHL0|C4UHL0_YERRU	tr|A0A0A8VAM1|A0A0A8VAM1_YERRU	tr|A0A0A5FTZ1|A0A0A5FTZ1_YERRU	tr|A0A085U5F2|A0A085U5F2_YERRU
tr|A0A0A8VDU4|A0A0A8VDU4_YERRU	YERRU	Flagellar biosynthesis protein FliC OS=Yersinia ruckeri GN=CSF007_11080 PE=4 SV=1	54.46	54.5	2	78	88.71	tr|A0A0A8VDU4|A0A0A8VDU4_YERRU	tr|A0A094SUF7|A0A094SUF7_YERRU
tr|C4UK80|C4UK80_YERRU	YERRU	5-methyltetrahydropteroyltriglutamate--homocysteine methyltransferase OS=Yersinia ruckeri ATCC 29473 GN=metE PE=3 SV=1	54.04	54.04	5	33	51.51	tr|C4UK80|C4UK80_YERRU	tr|A0A0A8VM72|A0A0A8VM72_YERRU	tr|A0A0A5HGJ8|A0A0A5HGJ8_YERRU	tr|A0A094UMC4|A0A094UMC4_YERRU	tr|A0A085U6L5|A0A085U6L5_YERRU
tr|C4UI13|C4UI13_YERRU	YERRU	Cell division protein FtsZ OS=Yersinia ruckeri ATCC 29473 GN=ftsZ PE=3 SV=1	54	54	3	35	88.39	tr|C4UI13|C4UI13_YERRU	tr|A0A094SNM6|A0A094SNM6_YERRU	tr|A0A085UBD0|A0A085UBD0_YERRU
tr|C4UM22|C4UM22_YERRU	YERRU	Glutamine--tRNA ligase OS=Yersinia ruckeri ATCC 29473 GN=glnS PE=3 SV=1	53.95	53.97	3	34	64.84	tr|C4UM22|C4UM22_YERRU	tr|A0A094SRK0|A0A094SRK0_YERRU	tr|A0A085U621|A0A085U621_YERRU
tr|C4UJW5|C4UJW5_YERRU	YERRU	Aminoacyl-histidine dipeptidase OS=Yersinia ruckeri ATCC 29473 GN=pepD PE=4 SV=1	52.67	52.67	2	33	70.16	tr|C4UJW5|C4UJW5_YERRU	tr|A0A085U540|A0A085U540_YERRU
tr|C4UIG2|C4UIG2_YERRU	YERRU	Fructose-bisphosphate aldolase class 2 OS=Yersinia ruckeri ATCC 29473 GN=yruck0001_4570 PE=4 SV=1	52.24	52.24	4	57	79.9	tr|C4UIG2|C4UIG2_YERRU	tr|A0A0A8VJZ6|A0A0A8VJZ6_YERRU	tr|A0A094SVS7|A0A094SVS7_YERRU	tr|A0A085UB50|A0A085UB50_YERRU
tr|C4UGH8|C4UGH8_YERRU	YERRU	Beta-eliminating lyase family protein OS=Yersinia ruckeri ATCC 29473 GN=glyA PE=3 SV=1	52	52	3	36	71.7	tr|C4UGH8|C4UGH8_YERRU	tr|A0A085UAB7|A0A085UAB7_YERRU	tr|A0A0B6G3V6|A0A0B6G3V6_YERRU
tr|C4UHP9|C4UHP9_YERRU	YERRU	Aspartate aminotransferase OS=Yersinia ruckeri ATCC 29473 GN=yruck0001_17260 PE=3 SV=1	51.94	51.95	3	30	76.56	tr|C4UHP9|C4UHP9_YERRU	tr|A0A094TH55|A0A094TH55_YERRU	tr|A0A085U9X6|A0A085U9X6_YERRU
tr|C4UMV1|C4UMV1_YERRU	YERRU	Fumarate reductase flavoprotein subunit OS=Yersinia ruckeri ATCC 29473 GN=frdA PE=4 SV=1	51.77	51.81	3	39	61.59	tr|C4UMV1|C4UMV1_YERRU	tr|A0A0B6G9L4|A0A0B6G9L4_YERRU	tr|A0A085U9H1|A0A085U9H1_YERRU
tr|C4ULZ6|C4ULZ6_YERRU	YERRU	Arginine deiminase OS=Yersinia ruckeri ATCC 29473 GN=arcA PE=3 SV=1	51.3	51.32	4	39	82.54	tr|C4ULZ6|C4ULZ6_YERRU	tr|A0A0A8VE48|A0A0A8VE48_YERRU	tr|A0A094SS43|A0A094SS43_YERRU	tr|A0A085UBQ1|A0A085UBQ1_YERRU
tr|C4UK26|C4UK26_YERRU	YERRU	DEAD/DEAH box helicase domain protein OS=Yersinia ruckeri ATCC 29473 GN=deaD PE=3 SV=1	51.21	51.23	3	28	51.37	tr|C4UK26|C4UK26_YERRU	tr|A0A0A5FP44|A0A0A5FP44_YERRU	tr|A0A085U994|A0A085U994_YERRU
tr|C4UNT2|C4UNT2_YERRU	YERRU	Phosphopentomutase OS=Yersinia ruckeri ATCC 29473 GN=deoB PE=3 SV=1	51.09	51.13	4	27	72.04	tr|C4UNT2|C4UNT2_YERRU	tr|A0A094SPH8|A0A094SPH8_YERRU	tr|A0A085U2P4|A0A085U2P4_YERRU	tr|A0A0B6GBV6|A0A0B6GBV6_YERRU
tr|C4UJ26|C4UJ26_YERRU	YERRU	Translation elongation factor Ts OS=Yersinia ruckeri ATCC 29473 GN=tsf PE=3 SV=1	50.84	50.87	2	35	78.95	tr|C4UJ26|C4UJ26_YERRU	tr|A0A085U2Z4|A0A085U2Z4_YERRU
tr|C4UJ67|C4UJ67_YERRU	YERRU	Arginine--tRNA ligase OS=Yersinia ruckeri ATCC 29473 GN=argS PE=3 SV=1	50.21	50.23	3	28	60.83	tr|C4UJ67|C4UJ67_YERRU	tr|A0A0A8VC81|A0A0A8VC81_YERRU	tr|A0A085U8F7|A0A085U8F7_YERRU
tr|C4UGE6|C4UGE6_YERRU	YERRU	GMP synthase glutamine-hydrolyzing OS=Yersinia ruckeri ATCC 29473 GN=guaA PE=3 SV=1	50.11	50.15	2	28	67.81	tr|C4UGE6|C4UGE6_YERRU	tr|A0A085UAE9|A0A085UAE9_YERRU
tr|C4UN27|C4UN27_YERRU	YERRU	Glutathione reductase OS=Yersinia ruckeri ATCC 29473 GN=yruck0001_34350 PE=3 SV=1	50	50	4	33	74.34	tr|C4UN27|C4UN27_YERRU	tr|A0A0A8V833|A0A0A8V833_YERRU	tr|A0A094S689|A0A094S689_YERRU	tr|A0A085U766|A0A085U766_YERRU
tr|C4UNT3|C4UNT3_YERRU	YERRU	Thymidine phosphorylase OS=Yersinia ruckeri ATCC 29473 GN=deoA PE=3 SV=1	50	50	2	29	79.77	tr|C4UNT3|C4UNT3_YERRU	tr|A0A085U2P3|A0A085U2P3_YERRU
tr|C4UNB0|C4UNB0_YERRU	YERRU	Glutamate--tRNA ligase OS=Yersinia ruckeri ATCC 29473 GN=gltX PE=3 SV=1	50	50	2	29	61.57	tr|C4UNB0|C4UNB0_YERRU	tr|A0A0A5H946|A0A0A5H946_YERRU
tr|C4UG78|C4UG78_YERRU	YERRU	3-oxoacyl- acyl-carrier-protein synthase 1 OS=Yersinia ruckeri ATCC 29473 GN=fabB PE=3 SV=1	50	50	2	47	81.73	tr|C4UG78|C4UG78_YERRU	tr|A0A085U505|A0A085U505_YERRU
tr|A0A094TM15|A0A094TM15_YERRU	YERRU	Peptidase B OS=Yersinia ruckeri ATCC 29473 GN=pepB PE=3 SV=1	50	50	3	37	84.22	tr|A0A094TM15|A0A094TM15_YERRU	tr|A0A085UAD2|A0A085UAD2_YERRU	tr|A0A0A5H9G5|A0A0A5H9G5_YERRU
tr|C4UFP6|C4UFP6_YERRU	YERRU	Tyrosine--tRNA ligase OS=Yersinia ruckeri ATCC 29473 GN=tyrS PE=3 SV=1	49.87	49.94	3	33	83.88	tr|C4UFP6|C4UFP6_YERRU	tr|A0A0A8VD08|A0A0A8VD08_YERRU	tr|A0A094SVD5|A0A094SVD5_YERRU
tr|C4ULZ9|C4ULZ9_YERRU	YERRU	Glutamate decarboxylase OS=Yersinia ruckeri ATCC 29473 GN=DJ39_1792 PE=3 SV=1	49.85	49.92	3	43	76.66	tr|C4ULZ9|C4ULZ9_YERRU	tr|A0A085UBP8|A0A085UBP8_YERRU	tr|A0A0B6FX65|A0A0B6FX65_YERRU
tr|C4UFU9|C4UFU9_YERRU	YERRU	3-beta hydroxysteroid dehydrogenase/isomerase family protein OS=Yersinia ruckeri ATCC 29473 GN=arnA PE=3 SV=1	49.79	49.88	4	30	55.62	tr|C4UFU9|C4UFU9_YERRU	tr|A0A0A8VD74|A0A0A8VD74_YERRU	tr|A0A085U7Y9|A0A085U7Y9_YERRU	tr|A0A0A5FRI4|A0A0A5FRI4_YERRU
tr|C4UHG1|C4UHG1_YERRU	YERRU	ATP-dependent Clp protease ATP-binding subunit clpX OS=Yersinia ruckeri ATCC 29473 GN=clpX PE=3 SV=1	49.21	49.22	2	27	69.5	tr|C4UHG1|C4UHG1_YERRU	tr|A0A085U5A7|A0A085U5A7_YERRU
tr|A0A094SAH4|A0A094SAH4_YERRU	YERRU	Ribonuclease G OS=Yersinia ruckeri ATCC 29473 GN=rng PE=4 SV=1	49.02	49.12	2	28	68.3	tr|A0A094SAH4|A0A094SAH4_YERRU	tr|A0A085UAU9|A0A085UAU9_YERRU
tr|C4UIW8|C4UIW8_YERRU	YERRU	6-phosphofructokinase OS=Yersinia ruckeri ATCC 29473 GN=pfkA PE=3 SV=1	48.98	49.03	2	34	69.82	tr|C4UIW8|C4UIW8_YERRU	tr|A0A085U3N5|A0A085U3N5_YERRU
tr|A0A094SRB1|A0A094SRB1_YERRU	YERRU	Sulfite reductase NADPH hemoprotein beta-component OS=Yersinia ruckeri ATCC 29473 GN=cysI PE=3 SV=1	48.68	48.7	2	27	56.57	tr|A0A094SRB1|A0A094SRB1_YERRU	tr|A0A085U387|A0A085U387_YERRU
tr|C4UN43|C4UN43_YERRU	YERRU	Fumarate hydratase class I, aerobic OS=Yersinia ruckeri ATCC 29473 GN=fumA PE=4 SV=1	48.67	48.67	2	33	75.69	tr|C4UN43|C4UN43_YERRU	tr|A0A085U407|A0A085U407_YERRU
tr|C4UH71|C4UH71_YERRU	YERRU	1,4-alpha-glucan branching enzyme OS=Yersinia ruckeri ATCC 29473 GN=glgB PE=3 SV=1	48.47	48.48	2	25	52.82	tr|C4UH71|C4UH71_YERRU	tr|A0A0A8VEB8|A0A0A8VEB8_YERRU
tr|C4UIG3|C4UIG3_YERRU	YERRU	Phosphoglycerate kinase OS=Yersinia ruckeri ATCC 29473 GN=pgk PE=3 SV=1	48.24	48.24	4	44	70.16	tr|C4UIG3|C4UIG3_YERRU	tr|A0A0B6G305|A0A0B6G305_YERRU	tr|A0A094SVJ4|A0A094SVJ4_YERRU	tr|A0A085UB49|A0A085UB49_YERRU
tr|C4UI80|C4UI80_YERRU	YERRU	Sulfite reductase NADPH flavoprotein alpha-component OS=Yersinia ruckeri ATCC 29473 GN=cysJ PE=3 SV=1	48.14	48.16	3	26	68.33	tr|C4UI80|C4UI80_YERRU	tr|A0A0A8V9S0|A0A0A8V9S0_YERRU	tr|A0A0A5FTF1|A0A0A5FTF1_YERRU
tr|C4UM54|C4UM54_YERRU	YERRU	Adenylosuccinate synthase OS=Yersinia ruckeri ATCC 29473 GN=purA PE=3 SV=1	48.13	48.13	3	27	67.13	tr|C4UM54|C4UM54_YERRU	tr|A0A0B6G4K1|A0A0B6G4K1_YERRU	tr|A0A085U9F4|A0A085U9F4_YERRU
tr|C4UIT8|C4UIT8_YERRU	YERRU	Argininosuccinate synthase OS=Yersinia ruckeri ATCC 29473 GN=argG PE=3 SV=1	48.03	48.05	2	27	69.06	tr|C4UIT8|C4UIT8_YERRU	tr|A0A085U3K5|A0A085U3K5_YERRU
tr|C4UL21|C4UL21_YERRU	YERRU	Transaldolase OS=Yersinia ruckeri ATCC 29473 GN=tal PE=3 SV=1	48	48	5	40	72.73	tr|C4UL21|C4UL21_YERRU	tr|A0A0A8V9E2|A0A0A8V9E2_YERRU	tr|A0A0A5FPJ2|A0A0A5FPJ2_YERRU	tr|A0A094SN32|A0A094SN32_YERRU	tr|A0A085UBJ5|A0A085UBJ5_YERRU
tr|C4UHQ1|C4UHQ1_YERRU	YERRU	Asparagine--tRNA ligase OS=Yersinia ruckeri ATCC 29473 GN=asnS PE=3 SV=1	48	48	3	25	56.87	tr|C4UHQ1|C4UHQ1_YERRU	tr|A0A0B6GFQ8|A0A0B6GFQ8_YERRU	tr|A0A085U9X8|A0A085U9X8_YERRU
tr|C4ULJ6|C4ULJ6_YERRU	YERRU	Periplasmic binding protein OS=Yersinia ruckeri ATCC 29473 GN=yruck0001_5730 PE=4 SV=1	47.81	47.84	3	30	79.17	tr|C4ULJ6|C4ULJ6_YERRU	tr|A0A094SW09|A0A094SW09_YERRU	tr|A0A085U5X1|A0A085U5X1_YERRU
tr|C4UIR6|C4UIR6_YERRU	YERRU	Glucose-6-phosphate isomerase OS=Yersinia ruckeri ATCC 29473 GN=pgi PE=3 SV=1	46.93	46.95	2	29	66.97	tr|C4UIR6|C4UIR6_YERRU	tr|A0A085UB00|A0A085UB00_YERRU
tr|C4UG44|C4UG44_YERRU	YERRU	Acetate kinase OS=Yersinia ruckeri ATCC 29473 GN=ackA PE=3 SV=1	46.75	46.76	2	50	85	tr|C4UG44|C4UG44_YERRU	tr|A0A085U4X0|A0A085U4X0_YERRU
tr|C4UI35|C4UI35_YERRU	YERRU	Dihydrolipoyl dehydrogenase OS=Yersinia ruckeri ATCC 29473 GN=yruck0001_23960 PE=3 SV=1	46.6	46.61	3	37	67.79	tr|C4UI35|C4UI35_YERRU	tr|A0A094TF86|A0A094TF86_YERRU	tr|A0A085U344|A0A085U344_YERRU
tr|C4UGQ7|C4UGQ7_YERRU	YERRU	ATP synthase F1, gamma subunit OS=Yersinia ruckeri ATCC 29473 GN=atpG PE=3 SV=1	46	46	2	29	74.74	tr|C4UGQ7|C4UGQ7_YERRU	tr|A0A085U8U5|A0A085U8U5_YERRU
tr|C4UMG8|C4UMG8_YERRU	YERRU	Succinyl-CoA ligase ADP-forming subunit beta OS=Yersinia ruckeri ATCC 29473 GN=sucC PE=3 SV=1	45.89	45.89	2	32	68.04	tr|C4UMG8|C4UMG8_YERRU	tr|A0A085U475|A0A085U475_YERRU
tr|C4UG14|C4UG14_YERRU	YERRU	Catalase OS=Yersinia ruckeri ATCC 29473 GN=yruck0001_8420 PE=3 SV=1	45.72	45.74	5	30	74.37	tr|C4UG14|C4UG14_YERRU	tr|A0A0A5FJV0|A0A0A5FJV0_YERRU	tr|A0A094TMF2|A0A094TMF2_YERRU	tr|A0A085U4U1|A0A085U4U1_YERRU	tr|A0A0B6GJ81|A0A0B6GJ81_YERRU
tr|C4UGR7|C4UGR7_YERRU	YERRU	Bacterial extracellular solute-binding s, 3 family protein OS=Yersinia ruckeri ATCC 29473 GN=DJ39_2660 PE=3 SV=1	45.63	45.69	3	25	67.27	tr|C4UGR7|C4UGR7_YERRU	tr|A0A0A5HA02|A0A0A5HA02_YERRU	tr|A0A085U8T5|A0A085U8T5_YERRU
tr|C4UIK8|C4UIK8_YERRU	YERRU	Succinate semialdehyde dehydrogenase OS=Yersinia ruckeri ATCC 29473 GN=DJ39_2787 PE=3 SV=1	45.37	45.4	2	26	70.96	tr|C4UIK8|C4UIK8_YERRU	tr|A0A0A5FJ87|A0A0A5FJ87_YERRU
tr|C4UMH2|C4UMH2_YERRU	YERRU	Succinate dehydrogenase flavoprotein subunit OS=Yersinia ruckeri ATCC 29473 GN=sdhA PE=4 SV=1	45.25	45.26	2	24	58.67	tr|C4UMH2|C4UMH2_YERRU	tr|A0A085U479|A0A085U479_YERRU
tr|C4UM32|C4UM32_YERRU	YERRU	Phosphoglucomutase OS=Yersinia ruckeri ATCC 29473 GN=pgm PE=3 SV=1	45.15	45.15	3	26	65.27	tr|C4UM32|C4UM32_YERRU	tr|A0A085U252|A0A085U252_YERRU	tr|A0A0A5FU90|A0A0A5FU90_YERRU
tr|C4UJA1|C4UJA1_YERRU	YERRU	Septum site-determining protein MinD OS=Yersinia ruckeri ATCC 29473 GN=minD PE=3 SV=1	45.11	45.12	2	25	70	tr|C4UJA1|C4UJA1_YERRU	tr|A0A085U8J0|A0A085U8J0_YERRU
tr|C4UH91|C4UH91_YERRU	YERRU	Domain amino terminal to FKBP-type peptidyl-prolyl isomerase family protein OS=Yersinia ruckeri ATCC 29473 GN=DJ39_2430 PE=4 SV=1	44.61	44.63	5	28	64.71	tr|C4UH91|C4UH91_YERRU	tr|A0A0A8VEK8|A0A0A8VEK8_YERRU	tr|A0A0A5HAD6|A0A0A5HAD6_YERRU	tr|A0A085U6W7|A0A085U6W7_YERRU	tr|A0A0B6GC51|A0A0B6GC51_YERRU
tr|C4UP66|C4UP66_YERRU	YERRU	Cystine-binding periplasmic protein OS=Yersinia ruckeri ATCC 29473 GN=yruck0001_31270 PE=3 SV=1	44.43	44.44	3	31	80.54	tr|C4UP66|C4UP66_YERRU	tr|A0A0A8VK14|A0A0A8VK14_YERRU	tr|A0A094TM95|A0A094TM95_YERRU
tr|C4ULT2|C4ULT2_YERRU	YERRU	Ketol-acid reductoisomerase OS=Yersinia ruckeri ATCC 29473 GN=ilvC PE=3 SV=1	44.41	44.44	4	23	56.63	tr|C4ULT2|C4ULT2_YERRU	tr|A0A094S9B3|A0A094S9B3_YERRU	tr|A0A085U6C9|A0A085U6C9_YERRU	tr|A0A0B6FZ76|A0A0B6FZ76_YERRU
tr|C4UFL5|C4UFL5_YERRU	YERRU	Periplasmic murein peptide-binding protein OS=Yersinia ruckeri ATCC 29473 GN=mppA PE=4 SV=1	44.32	46.37	4	26	59.48	tr|C4UFL5|C4UFL5_YERRU	tr|A0A0B6GFK4|A0A0B6GFK4_YERRU	tr|A0A0A8VGV7|A0A0A8VGV7_YERRU	tr|A0A085U7Q8|A0A085U7Q8_YERRU
tr|C4UIM6|C4UIM6_YERRU	YERRU	Acetyl-CoA carboxylase, biotin carboxylase subunit OS=Yersinia ruckeri ATCC 29473 GN=accC PE=4 SV=1	44.12	44.12	2	26	66.37	tr|C4UIM6|C4UIM6_YERRU	tr|A0A085UAW0|A0A085UAW0_YERRU
tr|C4UF02|C4UF02_YERRU	YERRU	L-serine ammonia-lyase OS=Yersinia ruckeri ATCC 29473 GN=DJ39_1054 PE=4 SV=1	44.05	44.05	2	29	74.29	tr|C4UF02|C4UF02_YERRU	tr|A0A085U9Q2|A0A085U9Q2_YERRU
tr|C4UP20|C4UP20_YERRU	YERRU	Glycerophosphoryl diester phosphodiesterase OS=Yersinia ruckeri ATCC 29473 GN=DJ39_3107 PE=4 SV=1	43.86	43.86	4	29	79.05	tr|C4UP20|C4UP20_YERRU	tr|A0A0B6G9N1|A0A0B6G9N1_YERRU	tr|A0A0A5FS73|A0A0A5FS73_YERRU	tr|A0A085U6H4|A0A085U6H4_YERRU
tr|A0A094STL1|A0A094STL1_YERRU	YERRU	4-hydroxy-3-methylbut-2-en-1-yl diphosphate synthase OS=Yersinia ruckeri ATCC 29473 GN=ispG PE=3 SV=1	43.8	43.8	3	24	70.82	tr|A0A094STL1|A0A094STL1_YERRU	tr|A0A085UAE1|A0A085UAE1_YERRU	tr|A0A0A5FKD4|A0A0A5FKD4_YERRU
tr|C4UIX8|C4UIX8_YERRU	YERRU	2,3-bisphosphoglycerate-independent phosphoglycerate mutase OS=Yersinia ruckeri ATCC 29473 GN=gpmI PE=3 SV=1	43.54	43.59	3	32	72.04	tr|C4UIX8|C4UIX8_YERRU	tr|A0A085U3P6|A0A085U3P6_YERRU	tr|A0A0B6GF24|A0A0B6GF24_YERRU
tr|C4UFS3|C4UFS3_YERRU	YERRU	L,D-transpeptidase catalytic domain protein OS=Yersinia ruckeri ATCC 29473 GN=DJ39_1621 PE=4 SV=1	43.47	43.48	2	27	83.24	tr|C4UFS3|C4UFS3_YERRU	tr|A0A085U7W3|A0A085U7W3_YERRU
tr|A0A0B6G3B6|A0A0B6G3B6_YERRU	YERRU	NADH oxidoreductase (Quinone), F subunit OS=Yersinia ruckeri GN=nuoF PE=4 SV=1	43.2	43.21	4	26	58.24	tr|A0A0B6G3B6|A0A0B6G3B6_YERRU	tr|A0A094SYF2|A0A094SYF2_YERRU	tr|A0A085U4V8|A0A085U4V8_YERRU	tr|C4UG30|C4UG30_YERRU
tr|A0A094S8R6|A0A094S8R6_YERRU	YERRU	Bifunctional protein GlmU OS=Yersinia ruckeri ATCC 29473 GN=glmU PE=3 SV=1	43.2	43.21	4	25	69.74	tr|A0A094S8R6|A0A094S8R6_YERRU	tr|A0A085U8U2|A0A085U8U2_YERRU	tr|C4UGR0|C4UGR0_YERRU	tr|A0A0A8VCX7|A0A0A8VCX7_YERRU
tr|A0A094SAG7|A0A094SAG7_YERRU	YERRU	Carbon-nitrogen hydrolase family protein OS=Yersinia ruckeri ATCC 29473 GN=DJ39_2781 PE=4 SV=1	43.17	43.18	3	23	90.91	tr|A0A094SAG7|A0A094SAG7_YERRU	tr|A0A085UAU7|A0A085UAU7_YERRU	tr|A0A0B6GC14|A0A0B6GC14_YERRU
tr|C4UNR7|C4UNR7_YERRU	YERRU	Formate--tetrahydrofolate ligase OS=Yersinia ruckeri ATCC 29473 GN=fhs PE=3 SV=1	42.81	42.82	5	26	57.91	tr|C4UNR7|C4UNR7_YERRU	tr|A0A0A8VGL7|A0A0A8VGL7_YERRU	tr|A0A0A5FMP4|A0A0A5FMP4_YERRU	tr|A0A094V130|A0A094V130_YERRU	tr|A0A085U7I4|A0A085U7I4_YERRU
tr|A0A0A8VER2|A0A0A8VER2_YERRU	YERRU	Uncharacterized protein OS=Yersinia ruckeri GN=CSF007_11690 PE=4 SV=1	42.69	42.71	1	23	71.35	tr|A0A0A8VER2|A0A0A8VER2_YERRU
tr|C4UJ27|C4UJ27_YERRU	YERRU	30S ribosomal protein S2 OS=Yersinia ruckeri ATCC 29473 GN=rpsB PE=3 SV=1	42.53	42.54	2	38	80.91	tr|C4UJ27|C4UJ27_YERRU	tr|A0A085U2Z5|A0A085U2Z5_YERRU
tr|C4UG32|C4UG32_YERRU	YERRU	NADH dehydrogenase (Quinone), D subunit OS=Yersinia ruckeri ATCC 29473 GN=nuoD PE=3 SV=1	42.36	42.39	2	24	48.49	tr|C4UG32|C4UG32_YERRU	tr|A0A085U4W0|A0A085U4W0_YERRU
tr|C4UK65|C4UK65_YERRU	YERRU	Delta-aminolevulinic acid dehydratase OS=Yersinia ruckeri ATCC 29473 GN=DJ39_3162 PE=3 SV=1	42.29	42.31	3	37	85.29	tr|C4UK65|C4UK65_YERRU	tr|A0A085U6M9|A0A085U6M9_YERRU	tr|A0A0B6GBF6|A0A0B6GBF6_YERRU
tr|C4UFQ7|C4UFQ7_YERRU	YERRU	N-ethylmaleimide reductase OS=Yersinia ruckeri ATCC 29473 GN=nemA PE=4 SV=1	42.08	42.08	2	22	81.15	tr|C4UFQ7|C4UFQ7_YERRU	tr|A0A085U7U8|A0A085U7U8_YERRU
tr|C4UK58|C4UK58_YERRU	YERRU	Xaa-Pro dipeptidase OS=Yersinia ruckeri ATCC 29473 GN=pepQ PE=3 SV=1	42.06	42.08	2	29	79.68	tr|C4UK58|C4UK58_YERRU	tr|A0A085U6N6|A0A085U6N6_YERRU
tr|C4UHI5|C4UHI5_YERRU	YERRU	Acriflavine resistance protein A OS=Yersinia ruckeri ATCC 29473 GN=yruck0001_22090 PE=4 SV=1	42	42	4	27	63.9	tr|C4UHI5|C4UHI5_YERRU	tr|A0A0B6FZ25|A0A0B6FZ25_YERRU	tr|A0A094SUI9|A0A094SUI9_YERRU	tr|A0A085U5C9|A0A085U5C9_YERRU
tr|A0A0A5FVK3|A0A0A5FVK3_YERRU	YERRU	Nucleotide sugar dehydrogenase family protein OS=Yersinia ruckeri GN=wecC PE=3 SV=1	41.89	41.92	3	29	69.76	tr|A0A0A5FVK3|A0A0A5FVK3_YERRU	tr|A0A094S9E5|A0A094S9E5_YERRU	tr|A0A085U6D9|A0A085U6D9_YERRU
tr|C4UJK7|C4UJK7_YERRU	YERRU	Exoribonuclease 2 OS=Yersinia ruckeri ATCC 29473 GN=rnb PE=3 SV=1	41.77	41.79	4	21	40.37	tr|C4UJK7|C4UJK7_YERRU	tr|A0A0A8VGL0|A0A0A8VGL0_YERRU	tr|A0A0A5FRB4|A0A0A5FRB4_YERRU	tr|A0A085U7H4|A0A085U7H4_YERRU
tr|C4UGR2|C4UGR2_YERRU	YERRU	Phosphate-binding protein PstS OS=Yersinia ruckeri ATCC 29473 GN=yruck0001_29050 PE=3 SV=1	41.49	41.51	3	23	69.39	tr|C4UGR2|C4UGR2_YERRU	tr|A0A094S8K2|A0A094S8K2_YERRU	tr|A0A085U8U0|A0A085U8U0_YERRU
tr|A0A094V1E6|A0A094V1E6_YERRU	YERRU	Chromosome partition protein MukB OS=Yersinia ruckeri ATCC 29473 GN=mukB PE=3 SV=1	40.89	40.93	3	20	16.53	tr|A0A094V1E6|A0A094V1E6_YERRU	tr|A0A085U9X2|A0A085U9X2_YERRU	tr|C4UF85|C4UF85_YERRU
tr|C4UMG9|C4UMG9_YERRU	YERRU	Dihydrolipoyllysine-residue succinyltransferase component of 2-oxoglutarate dehydrogenase complex OS=Yersinia ruckeri ATCC 29473 GN=sucB PE=3 SV=1	40.86	40.87	3	33	59.01	tr|C4UMG9|C4UMG9_YERRU	tr|A0A0A8VBI6|A0A0A8VBI6_YERRU	tr|A0A085U476|A0A085U476_YERRU
tr|C4UF67|C4UF67_YERRU	YERRU	Phosphoserine aminotransferase OS=Yersinia ruckeri ATCC 29473 GN=serC PE=3 SV=1	40.71	40.72	2	24	88.37	tr|C4UF67|C4UF67_YERRU	tr|A0A085U9V4|A0A085U9V4_YERRU
tr|C4UH75|C4UH75_YERRU	YERRU	Glycogen phosphorylase OS=Yersinia ruckeri ATCC 29473 GN=glgP PE=3 SV=1	40.66	40.69	4	24	41.47	tr|C4UH75|C4UH75_YERRU	tr|A0A085U743|A0A085U743_YERRU	tr|A0A0B6G995|A0A0B6G995_YERRU	tr|A0A0A5FLH0|A0A0A5FLH0_YERRU
tr|C4UGE7|C4UGE7_YERRU	YERRU	Inosine-5'-monophosphate dehydrogenase OS=Yersinia ruckeri ATCC 29473 GN=guaB PE=3 SV=1	40.56	40.56	4	23	66.54	tr|C4UGE7|C4UGE7_YERRU	tr|A0A094TM34|A0A094TM34_YERRU	tr|A0A085UAE8|A0A085UAE8_YERRU	tr|A0A0B6G7D3|A0A0B6G7D3_YERRU
tr|C4UNN0|C4UNN0_YERRU	YERRU	UDP-N-acetylglucosamine 2-epimerase OS=Yersinia ruckeri ATCC 29473 GN=DJ39_3380 PE=3 SV=1	40.44	40.45	2	24	71.01	tr|C4UNN0|C4UNN0_YERRU	tr|A0A085U9J7|A0A085U9J7_YERRU
tr|C4UIY3|C4UIY3_YERRU	YERRU	ADP-L-glycero-D-manno-heptose-6-epimerase OS=Yersinia ruckeri ATCC 29473 GN=hldD PE=3 SV=1	40.41	40.42	3	24	68.69	tr|C4UIY3|C4UIY3_YERRU	tr|A0A094T999|A0A094T999_YERRU	tr|A0A085U3Q1|A0A085U3Q1_YERRU
tr|C4UEW8|C4UEW8_YERRU	YERRU	Malic enzyme, NAD binding domain protein OS=Yersinia ruckeri ATCC 29473 GN=maeA PE=3 SV=1	40.35	40.36	4	27	65.31	tr|C4UEW8|C4UEW8_YERRU	tr|A0A085U495|A0A085U495_YERRU	tr|A0A0B6G4S6|A0A0B6G4S6_YERRU	tr|A0A0A5HE34|A0A0A5HE34_YERRU
tr|C4UNX4|C4UNX4_YERRU	YERRU	AAA domain protein OS=Yersinia ruckeri ATCC 29473 GN=DJ39_3456 PE=4 SV=1	40.02	40.02	2	21	86.05	tr|C4UNX4|C4UNX4_YERRU	tr|B6CGX1|B6CGX1_YERRU
tr|C4UNK5|C4UNK5_YERRU	YERRU	Fructose-1,6-bisphosphatase OS=Yersinia ruckeri ATCC 29473 GN=fbp PE=3 SV=1	40.01	40.01	2	23	60.66	tr|C4UNK5|C4UNK5_YERRU	tr|A0A085U9C4|A0A085U9C4_YERRU
tr|C4UNK2|C4UNK2_YERRU	YERRU	Malate dehydrogenase OS=Yersinia ruckeri ATCC 29473 GN=mdh PE=3 SV=1	40	40	2	31	86.86	tr|C4UNK2|C4UNK2_YERRU	tr|A0A085U9C1|A0A085U9C1_YERRU
tr|C4UMN4|C4UMN4_YERRU	YERRU	NlpB/DapX lipofamily protein OS=Yersinia ruckeri ATCC 29473 GN=bamC PE=3 SV=1	40	40	2	23	74.79	tr|C4UMN4|C4UMN4_YERRU	tr|A0A085UAI7|A0A085UAI7_YERRU
tr|C4UGH0|C4UGH0_YERRU	YERRU	Cysteine desulfurase OS=Yersinia ruckeri ATCC 29473 GN=iscS PE=3 SV=1	40	40	3	21	54.77	tr|C4UGH0|C4UGH0_YERRU	tr|A0A0B6G825|A0A0B6G825_YERRU	tr|A0A085UAC5|A0A085UAC5_YERRU
tr|A0A094USV9|A0A094USV9_YERRU	YERRU	Triosephosphate isomerase OS=Yersinia ruckeri ATCC 29473 GN=tpiA PE=3 SV=1	40	40	2	38	84.31	tr|A0A094USV9|A0A094USV9_YERRU	tr|A0A085U3N3|A0A085U3N3_YERRU
tr|C4UNL5|C4UNL5_YERRU	YERRU	DegT/DnrJ/EryC1/StrS aminotransferase OS=Yersinia ruckeri ATCC 29473 GN=DJ39_3396 PE=3 SV=1	39.95	39.97	2	21	65.01	tr|C4UNL5|C4UNL5_YERRU	tr|A0A085U9L3|A0A085U9L3_YERRU
tr|C4UP59|C4UP59_YERRU	YERRU	Carboxy-terminal proteinase OS=Yersinia ruckeri ATCC 29473 GN=prc PE=3 SV=1	39.93	39.97	2	24	49.19	tr|C4UP59|C4UP59_YERRU	tr|A0A085U832|A0A085U832_YERRU
tr|A0A094T9E1|A0A094T9E1_YERRU	YERRU	N-acetyl sugar amidotransferase family protein OS=Yersinia ruckeri ATCC 29473 GN=DJ39_3385 PE=4 SV=1	39.91	39.91	3	22	62.33	tr|A0A094T9E1|A0A094T9E1_YERRU	tr|A0A085U9K2|A0A085U9K2_YERRU	tr|C4UNM6|C4UNM6_YERRU
tr|C4UGG6|C4UGG6_YERRU	YERRU	Fe-S protein assembly chaperone HscA OS=Yersinia ruckeri ATCC 29473 GN=hscA PE=3 SV=1	39.63	39.68	3	24	44.32	tr|C4UGG6|C4UGG6_YERRU	tr|A0A085UAC9|A0A085UAC9_YERRU	tr|A0A0A5FNV9|A0A0A5FNV9_YERRU
tr|C4UK50|C4UK50_YERRU	YERRU	Cytosol aminopeptidase OS=Yersinia ruckeri ATCC 29473 GN=pepA PE=3 SV=1	39.45	39.52	3	20	48.91	tr|C4UK50|C4UK50_YERRU	tr|A0A0B6GIC2|A0A0B6GIC2_YERRU	tr|A0A085U964|A0A085U964_YERRU
tr|C4UMX9|C4UMX9_YERRU	YERRU	DNA repair ATPase OS=Yersinia ruckeri ATCC 29473 GN=DJ39_122 PE=4 SV=1	39.42	39.62	2	22	23.96	tr|C4UMX9|C4UMX9_YERRU	tr|A0A0A8VG60|A0A0A8VG60_YERRU
tr|C4UH73|C4UH73_YERRU	YERRU	Glucose-1-phosphate adenylyltransferase OS=Yersinia ruckeri ATCC 29473 GN=glgC PE=3 SV=1	39.15	39.17	3	22	57.41	tr|C4UH73|C4UH73_YERRU	tr|A0A0B6G7T7|A0A0B6G7T7_YERRU	tr|A0A085U745|A0A085U745_YERRU
tr|C4UI70|C4UI70_YERRU	YERRU	Peptidase Do family protein OS=Yersinia ruckeri ATCC 29473 GN=DJ39_472 PE=4 SV=1	38.96	39	2	25	54.3	tr|C4UI70|C4UI70_YERRU	tr|A0A085U377|A0A085U377_YERRU
tr|A0A094SXT0|A0A094SXT0_YERRU	YERRU	Histidine--tRNA ligase OS=Yersinia ruckeri ATCC 29473 GN=hisS PE=3 SV=1	38.88	38.9	5	22	58.49	tr|A0A094SXT0|A0A094SXT0_YERRU	tr|A0A085UAE2|A0A085UAE2_YERRU	tr|C4UGF3|C4UGF3_YERRU	tr|A0A0A8VKB0|A0A0A8VKB0_YERRU	tr|A0A0A5FMV2|A0A0A5FMV2_YERRU
tr|C4UN71|C4UN71_YERRU	YERRU	Uncharacterized protein OS=Yersinia ruckeri ATCC 29473 GN=DJ39_3096 PE=3 SV=1	38.87	38.89	2	26	77.59	tr|C4UN71|C4UN71_YERRU	tr|A0A0A8VNF7|A0A0A8VNF7_YERRU
tr|C4UIJ6|C4UIJ6_YERRU	YERRU	Alpha,alpha-phosphotrehalase OS=Yersinia ruckeri ATCC 29473 GN=treC PE=4 SV=1	38.5	38.51	2	23	45.83	tr|C4UIJ6|C4UIJ6_YERRU	tr|A0A085UAS9|A0A085UAS9_YERRU
tr|A0A0B6GE90|A0A0B6GE90_YERRU	YERRU	DNA topoisomerase I OS=Yersinia ruckeri GN=topA PE=4 SV=1	38.49	38.51	5	20	30.77	tr|A0A0B6GE90|A0A0B6GE90_YERRU	tr|A0A094UZN2|A0A094UZN2_YERRU	tr|A0A085U7F8|A0A085U7F8_YERRU	tr|C4UJJ0|C4UJJ0_YERRU	tr|A0A0A8VIQ6|A0A0A8VIQ6_YERRU
tr|B6CGW8|B6CGW8_YERRU	YERRU	Protease III OS=Yersinia ruckeri GN=CSF007_14415 PE=3 SV=1	38.21	38.24	3	19	30.56	tr|B6CGW8|B6CGW8_YERRU	tr|A0A094STA5|A0A094STA5_YERRU	tr|A0A085UBB6|A0A085UBB6_YERRU
tr|C4UIH2|C4UIH2_YERRU	YERRU	Methionine adenosyltransferase OS=Yersinia ruckeri ATCC 29473 GN=metK PE=3 SV=1	38.18	38.18	2	26	67.71	tr|C4UIH2|C4UIH2_YERRU	tr|A0A085UB43|A0A085UB43_YERRU
tr|C4UMQ6|C4UMQ6_YERRU	YERRU	Protease degQ OS=Yersinia ruckeri ATCC 29473 GN=yruck0001_2710 PE=4 SV=1	38.1	38.1	4	24	59.33	tr|C4UMQ6|C4UMQ6_YERRU	tr|A0A0A8VKJ0|A0A0A8VKJ0_YERRU	tr|A0A094S7W0|A0A094S7W0_YERRU	tr|A0A085UAQ5|A0A085UAQ5_YERRU
tr|C4UK17|C4UK17_YERRU	YERRU	Phosphoglucosamine mutase OS=Yersinia ruckeri ATCC 29473 GN=glmM PE=3 SV=1	38.06	38.07	2	26	67.04	tr|C4UK17|C4UK17_YERRU	tr|A0A085U9A4|A0A085U9A4_YERRU
tr|C4UF95|C4UF95_YERRU	YERRU	2,3-bisphosphoglycerate-dependent phosphoglycerate mutase OS=Yersinia ruckeri ATCC 29473 GN=gpmA PE=3 SV=1	38.01	38.01	2	20	66.4	tr|C4UF95|C4UF95_YERRU	tr|A0A085U4I3|A0A085U4I3_YERRU
tr|C4UKZ6|C4UKZ6_YERRU	YERRU	Bifunctional protein RfaE, domain I OS=Yersinia ruckeri ATCC 29473 GN=rfaE1 PE=3 SV=1	38	38	3	22	62.61	tr|C4UKZ6|C4UKZ6_YERRU	tr|A0A0A5FK38|A0A0A5FK38_YERRU	tr|A0A085U3H2|A0A085U3H2_YERRU
tr|C4UGF1|C4UGF1_YERRU	YERRU	Outer membrane assembly lipoprotein YfgL OS=Yersinia ruckeri ATCC 29473 GN=yfgL PE=3 SV=1	37.99	38.01	3	22	74.55	tr|C4UGF1|C4UGF1_YERRU	tr|A0A085UAE4|A0A085UAE4_YERRU	tr|A0A0B6GI06|A0A0B6GI06_YERRU
tr|C4UI05|C4UI05_YERRU	YERRU	UDP-N-acetylmuramoyl-L-alanyl-D-glutamate--2,6-diaminopimelate ligase OS=Yersinia ruckeri ATCC 29473 GN=murE PE=3 SV=1	37.96	37.96	3	20	48.16	tr|C4UI05|C4UI05_YERRU	tr|A0A094SPI5|A0A094SPI5_YERRU	tr|A0A085UBE0|A0A085UBE0_YERRU
tr|C4UNU0|C4UNU0_YERRU	YERRU	Peptide chain release factor 3 OS=Yersinia ruckeri ATCC 29473 GN=prfC PE=3 SV=1	37.92	37.93	4	19	51.98	tr|C4UNU0|C4UNU0_YERRU	tr|A0A0A8VFE5|A0A0A8VFE5_YERRU	tr|A0A0A5FPA0|A0A0A5FPA0_YERRU	tr|A0A085U2N6|A0A085U2N6_YERRU
tr|C4UNH4|C4UNH4_YERRU	YERRU	Putative uncharacterized protein OS=Yersinia ruckeri ATCC 29473 GN=yruck0001_10340 PE=4 SV=1	37.8	37.8	6	21	52.19	tr|C4UNH4|C4UNH4_YERRU	tr|A0A0A8VK69|A0A0A8VK69_YERRU	tr|A0A0A5FM19|A0A0A5FM19_YERRU	tr|A0A094SSW9|A0A094SSW9_YERRU	tr|A0A085U929|A0A085U929_YERRU	tr|A0A0B6GGJ7|A0A0B6GGJ7_YERRU
tr|C4ULP0|C4ULP0_YERRU	YERRU	Chaperone surA OS=Yersinia ruckeri ATCC 29473 GN=surA PE=3 SV=1	37.16	37.21	2	20	63.28	tr|C4ULP0|C4ULP0_YERRU	tr|A0A085UBG8|A0A085UBG8_YERRU
tr|C4UHR6|C4UHR6_YERRU	YERRU	Outer membrane protein A OS=Yersinia ruckeri ATCC 29473 GN=ompA PE=3 SV=1	37.09	37.1	3	26	72.68	tr|C4UHR6|C4UHR6_YERRU	tr|A0A085U9Z3|A0A085U9Z3_YERRU	tr|A0A0A5FRD1|A0A0A5FRD1_YERRU
tr|C4UHQ5|C4UHQ5_YERRU	YERRU	Dihydroorotate dehydrogenase OS=Yersinia ruckeri ATCC 29473 GN=pyrD PE=3 SV=1	37.09	37.1	3	22	70.83	tr|C4UHQ5|C4UHQ5_YERRU	tr|A0A0A8VHW1|A0A0A8VHW1_YERRU	tr|A0A085U9Y1|A0A085U9Y1_YERRU
tr|C4UJZ6|C4UJZ6_YERRU	YERRU	Alkyl hydroperoxide reductase/ Thiol specific antioxidant/ Mal allergen OS=Yersinia ruckeri ATCC 29473 GN=DJ39_663 PE=4 SV=1	37.06	37.07	2	40	90.5	tr|C4UJZ6|C4UJZ6_YERRU	tr|A0A085U570|A0A085U570_YERRU
tr|C4UJS3|C4UJS3_YERRU	YERRU	D-alanyl-D-alanine carboxypeptidase dacA OS=Yersinia ruckeri ATCC 29473 GN=dacA PE=3 SV=1	36.99	37.04	3	20	57.82	tr|C4UJS3|C4UJS3_YERRU	tr|A0A085U5P1|A0A085U5P1_YERRU	tr|A0A0B6G7H8|A0A0B6G7H8_YERRU
tr|C4UP30|C4UP30_YERRU	YERRU	RNA polymerase sigma factor RpoD OS=Yersinia ruckeri ATCC 29473 GN=rpoD PE=3 SV=1	36.51	36.52	2	23	38.66	tr|C4UP30|C4UP30_YERRU	tr|A0A085U3I3|A0A085U3I3_YERRU
tr|C4UIL3|C4UIL3_YERRU	YERRU	Modulator of DNA gyrase family protein OS=Yersinia ruckeri ATCC 29473 GN=DJ39_2782 PE=4 SV=1	36.39	36.43	3	22	59.04	tr|C4UIL3|C4UIL3_YERRU	tr|A0A0A8VLS1|A0A0A8VLS1_YERRU	tr|A0A085UAU6|A0A085UAU6_YERRU
tr|C4UGJ2|C4UGJ2_YERRU	YERRU	Phosphoribosylformylglycinamidine synthase OS=Yersinia ruckeri ATCC 29473 GN=purL PE=3 SV=1	36.33	36.43	4	19	23.77	tr|C4UGJ2|C4UGJ2_YERRU	tr|A0A0A8VJ96|A0A0A8VJ96_YERRU	tr|A0A085UAA3|A0A085UAA3_YERRU	tr|A0A0A5FHZ2|A0A0A5FHZ2_YERRU
tr|C4UL51|C4UL51_YERRU	YERRU	Ribose-phosphate pyrophosphokinase OS=Yersinia ruckeri ATCC 29473 GN=prs PE=3 SV=1	36.14	36.14	2	25	65.71	tr|C4UL51|C4UL51_YERRU	tr|A0A085U8D1|A0A085U8D1_YERRU
tr|C4UKX5|C4UKX5_YERRU	YERRU	Alcohol dehydrogenase yqhD OS=Yersinia ruckeri ATCC 29473 GN=DJ39_55 PE=4 SV=1	36.1	36.1	3	19	72.73	tr|C4UKX5|C4UKX5_YERRU	tr|A0A085U3F2|A0A085U3F2_YERRU	tr|A0A0B6GC19|A0A0B6GC19_YERRU
tr|C4UMH5|C4UMH5_YERRU	YERRU	Citrate (Si)-synthase OS=Yersinia ruckeri ATCC 29473 GN=gltA PE=3 SV=1	36	36.04	2	22	59.72	tr|C4UMH5|C4UMH5_YERRU	tr|A0A085U482|A0A085U482_YERRU
tr|C4UNA2|C4UNA2_YERRU	YERRU	Cysteine synthase A OS=Yersinia ruckeri ATCC 29473 GN=cysK PE=3 SV=1	36	36	2	31	81.06	tr|C4UNA2|C4UNA2_YERRU	tr|A0A085U2U1|A0A085U2U1_YERRU
tr|C4UHK2|C4UHK2_YERRU	YERRU	Adenylate kinase OS=Yersinia ruckeri ATCC 29473 GN=adk PE=3 SV=1	36	36	2	21	75.7	tr|C4UHK2|C4UHK2_YERRU	tr|A0A085U5E6|A0A085U5E6_YERRU
tr|C4UEX5|C4UEX5_YERRU	YERRU	Methionine--tRNA ligase, beta subunit OS=Yersinia ruckeri ATCC 29473 GN=metG PE=3 SV=1	35.9	35.99	4	18	37.78	tr|C4UEX5|C4UEX5_YERRU	tr|A0A0A8VBB0|A0A0A8VBB0_YERRU	tr|A0A0B6G0Y1|A0A0B6G0Y1_YERRU	tr|A0A085U9M7|A0A085U9M7_YERRU
tr|A0A094SRI1|A0A094SRI1_YERRU	YERRU	Uncharacterized protein OS=Yersinia ruckeri ATCC 29473 GN=DJ39_899 PE=4 SV=1	35.83	35.86	3	23	71.2	tr|A0A094SRI1|A0A094SRI1_YERRU	tr|A0A085U488|A0A085U488_YERRU	tr|A0A0A5FQT4|A0A0A5FQT4_YERRU
tr|C4ULJ1|C4ULJ1_YERRU	YERRU	FGGY carbohydrate kinase domain-containing protein OS=Yersinia ruckeri ATCC 29473 GN=fggy PE=4 SV=1	35.63	35.65	3	19	43.49	tr|C4ULJ1|C4ULJ1_YERRU	tr|A0A085U5W7|A0A085U5W7_YERRU	tr|A0A0B6GFB3|A0A0B6GFB3_YERRU
tr|C4UMS5|C4UMS5_YERRU	YERRU	Aspartate carbamoyltransferase OS=Yersinia ruckeri ATCC 29473 GN=pyrB PE=3 SV=1	35.63	35.65	2	20	81.35	tr|C4UMS5|C4UMS5_YERRU	tr|A0A085UAS6|A0A085UAS6_YERRU
tr|C4UL59|C4UL59_YERRU	YERRU	2-dehydro-3-deoxyphosphooctonate aldolase OS=Yersinia ruckeri ATCC 29473 GN=kdsA PE=3 SV=1	35.57	35.58	2	27	77.11	tr|C4UL59|C4UL59_YERRU	tr|A0A085U8D9|A0A085U8D9_YERRU
tr|C4UHL7|C4UHL7_YERRU	YERRU	Putative thioredoxin protein OS=Yersinia ruckeri ATCC 29473 GN=DJ39_753 PE=4 SV=1	35.52	35.54	3	21	97.54	tr|C4UHL7|C4UHL7_YERRU	tr|A0A085U5F9|A0A085U5F9_YERRU	tr|A0A0A5HES0|A0A0A5HES0_YERRU
tr|C4UFT3|C4UFT3_YERRU	YERRU	Phosphoenolpyruvate synthase OS=Yersinia ruckeri ATCC 29473 GN=ppsA PE=3 SV=1	35.46	35.53	4	17	31.11	tr|C4UFT3|C4UFT3_YERRU	tr|A0A085U7X4|A0A085U7X4_YERRU	tr|A0A0B6G2X8|A0A0B6G2X8_YERRU	tr|A0A0A5FKJ7|A0A0A5FKJ7_YERRU
tr|C4UH43|C4UH43_YERRU	YERRU	Tryptophan--tRNA ligase OS=Yersinia ruckeri ATCC 29473 GN=trpS PE=3 SV=1	35.39	35.41	3	19	72.94	tr|C4UH43|C4UH43_YERRU	tr|A0A085U702|A0A085U702_YERRU	tr|A0A0B6GJ52|A0A0B6GJ52_YERRU
tr|C4UHQ0|C4UHQ0_YERRU	YERRU	Outer membrane protein F OS=Yersinia ruckeri ATCC 29473 GN=yruck0001_17270 PE=3 SV=1	35.36	35.39	5	30	75.96	tr|C4UHQ0|C4UHQ0_YERRU	tr|A0A0A8VBQ2|A0A0A8VBQ2_YERRU	tr|A0A094V011|A0A094V011_YERRU	tr|E2FHC9|E2FHC9_YERRU	tr|A0A0A5FSR1|A0A0A5FSR1_YERRU
tr|C4UH02|C4UH02_YERRU	YERRU	Glycerol-3-phosphate dehydrogenase OS=Yersinia ruckeri ATCC 29473 GN=yruck0001_26860 PE=3 SV=1	35.2	35.23	4	18	51.04	tr|C4UH02|C4UH02_YERRU	tr|A0A094UJW5|A0A094UJW5_YERRU	tr|A0A085U742|A0A085U742_YERRU	tr|A0A0A5FNZ4|A0A0A5FNZ4_YERRU
tr|C4UIM0|C4UIM0_YERRU	YERRU	Rod shape-determining protein mreB OS=Yersinia ruckeri ATCC 29473 GN=mreB PE=4 SV=1	35.05	35.07	2	23	56.2	tr|C4UIM0|C4UIM0_YERRU	tr|A0A085UAV3|A0A085UAV3_YERRU
tr|C4UF94|C4UF94_YERRU	YERRU	3-deoxy-7-phosphoheptulonate synthase OS=Yersinia ruckeri ATCC 29473 GN=DJ39_933 PE=3 SV=1	34.92	34.94	2	21	65.14	tr|C4UF94|C4UF94_YERRU	tr|A0A085U4I4|A0A085U4I4_YERRU
tr|C4UNA5|C4UNA5_YERRU	YERRU	DNA ligase OS=Yersinia ruckeri ATCC 29473 GN=ligA PE=3 SV=1	34.89	34.99	3	18	40.21	tr|C4UNA5|C4UNA5_YERRU	tr|A0A0A8VEX9|A0A0A8VEX9_YERRU	tr|A0A0A5FNJ5|A0A0A5FNJ5_YERRU
tr|C4UIR2|C4UIR2_YERRU	YERRU	Maltose-binding periplasmic protein OS=Yersinia ruckeri ATCC 29473 GN=yruck0001_2510 PE=4 SV=1	34.85	34.89	4	19	57.79	tr|C4UIR2|C4UIR2_YERRU	tr|A0A094SAK7|A0A094SAK7_YERRU	tr|A0A085UAZ6|A0A085UAZ6_YERRU	tr|A0A0B6G9U1|A0A0B6G9U1_YERRU
tr|C4UL18|C4UL18_YERRU	YERRU	Threonine synthase OS=Yersinia ruckeri ATCC 29473 GN=thrC PE=4 SV=1	34.7	34.72	3	21	66.2	tr|C4UL18|C4UL18_YERRU	tr|A0A085UBJ7|A0A085UBJ7_YERRU	tr|A0A0B6GHY5|A0A0B6GHY5_YERRU
tr|C4UGF0|C4UGF0_YERRU	YERRU	GTP-binding protein engA OS=Yersinia ruckeri ATCC 29473 GN=engA PE=3 SV=1	34.41	34.46	3	17	53.02	tr|C4UGF0|C4UGF0_YERRU	tr|A0A0B6GAR7|A0A0B6GAR7_YERRU	tr|A0A085UAE5|A0A085UAE5_YERRU
tr|C4UNN5|C4UNN5_YERRU	YERRU	Signal recognition particle protein OS=Yersinia ruckeri ATCC 29473 GN=ffh PE=3 SV=1	34.35	34.4	2	19	59.38	tr|C4UNN5|C4UNN5_YERRU	tr|A0A085U3Z4|A0A085U3Z4_YERRU
tr|C4UKK6|C4UKK6_YERRU	YERRU	CheB methylesterase family protein OS=Yersinia ruckeri ATCC 29473 GN=cheB PE=3 SV=1	34.27	34.3	3	18	76	tr|C4UKK6|C4UKK6_YERRU	tr|A0A085U924|A0A085U924_YERRU	tr|A0A0B6G739|A0A0B6G739_YERRU
tr|A0A094S9G1|A0A094S9G1_YERRU	YERRU	TDP-4-keto-6-deoxy-D-glucose transaminase family protein OS=Yersinia ruckeri ATCC 29473 GN=wecE PE=3 SV=1	34.25	34.26	3	24	67.82	tr|A0A094S9G1|A0A094S9G1_YERRU	tr|A0A085U6E3|A0A085U6E3_YERRU	tr|C4ULR8|C4ULR8_YERRU
tr|A0A094SSJ2|A0A094SSJ2_YERRU	YERRU	Beta-ketoacyl-acyl-carrier-protein synthase II OS=Yersinia ruckeri ATCC 29473 GN=fabF PE=3 SV=1	34.1	34.1	4	21	84.99	tr|A0A094SSJ2|A0A094SSJ2_YERRU	tr|A0A085UA35|A0A085UA35_YERRU	tr|C4UHW1|C4UHW1_YERRU	tr|A0A0A8VCI3|A0A0A8VCI3_YERRU
tr|C4UNQ2|C4UNQ2_YERRU	YERRU	Delta-1-pyrroline-5-carboxylate dehydrogenase OS=Yersinia ruckeri ATCC 29473 GN=yruck0001_31300 PE=3 SV=1	34.06	34.09	4	18	20.92	tr|C4UNQ2|C4UNQ2_YERRU	tr|A0A094SXA4|A0A094SXA4_YERRU	tr|A0A085UBM1|A0A085UBM1_YERRU	tr|A0A0B6G463|A0A0B6G463_YERRU
tr|C4UNI9|C4UNI9_YERRU	YERRU	NAD(P)H quinone oxidoreductase, PIG3 family protein OS=Yersinia ruckeri ATCC 29473 GN=DJ39_1919 PE=4 SV=1	34	34.05	2	24	70.24	tr|C4UNI9|C4UNI9_YERRU	tr|A0A085U941|A0A085U941_YERRU
tr|A0A094TI65|A0A094TI65_YERRU	YERRU	Succinate-CoA ligase, alpha subunit OS=Yersinia ruckeri ATCC 29473 GN=sucD PE=3 SV=1	34	34	3	19	87.93	tr|A0A094TI65|A0A094TI65_YERRU	tr|A0A085U474|A0A085U474_YERRU	tr|A0A0B6GHC1|A0A0B6GHC1_YERRU
tr|C4UJ11|C4UJ11_YERRU	YERRU	Acetyl-CoA carboxylase, carboxyl transferase, alpha subunit OS=Yersinia ruckeri ATCC 29473 GN=accA PE=3 SV=1	33.95	33.98	2	22	79.62	tr|C4UJ11|C4UJ11_YERRU	tr|A0A0A5FQG7|A0A0A5FQG7_YERRU
tr|C4UIK4|C4UIK4_YERRU	YERRU	Protein pmbA OS=Yersinia ruckeri ATCC 29473 GN=pmbA PE=4 SV=1	33.85	33.87	2	18	62.78	tr|C4UIK4|C4UIK4_YERRU	tr|A0A085UAT7|A0A085UAT7_YERRU
tr|C4UFW4|C4UFW4_YERRU	YERRU	Phenylalanine--tRNA ligase, alpha subunit OS=Yersinia ruckeri ATCC 29473 GN=pheS PE=3 SV=1	33.82	33.89	3	20	66.36	tr|C4UFW4|C4UFW4_YERRU	tr|A0A085U805|A0A085U805_YERRU	tr|A0A0B6FZI9|A0A0B6FZI9_YERRU
tr|C4UG67|C4UG67_YERRU	YERRU	Erythronate-4-phosphate dehydrogenase OS=Yersinia ruckeri ATCC 29473 GN=pdxB PE=3 SV=1	33.76	33.76	3	19	71.69	tr|C4UG67|C4UG67_YERRU	tr|A0A085U4Z4|A0A085U4Z4_YERRU	tr|A0A0B6GA59|A0A0B6GA59_YERRU
tr|C4UL36|C4UL36_YERRU	YERRU	Carbamoyl-phosphate synthase small chain OS=Yersinia ruckeri ATCC 29473 GN=carA PE=3 SV=1	33.74	33.77	2	19	62.27	tr|C4UL36|C4UL36_YERRU	tr|A0A085UBH9|A0A085UBH9_YERRU
tr|C4ULZ7|C4ULZ7_YERRU	YERRU	Uncharacterized protein OS=Yersinia ruckeri ATCC 29473 GN=DJ39_1790 PE=4 SV=1	33.6	33.6	3	22	70.84	tr|C4ULZ7|C4ULZ7_YERRU	tr|A0A0A5FRX5|A0A0A5FRX5_YERRU	tr|A0A085UBQ0|A0A085UBQ0_YERRU
tr|C4UJT4|C4UJT4_YERRU	YERRU	Uncharacterized protein OS=Yersinia ruckeri ATCC 29473 GN=DJ39_851 PE=4 SV=1	33.58	33.62	2	22	85	tr|C4UJT4|C4UJT4_YERRU	tr|A0A085U601|A0A085U601_YERRU
tr|C4UNQ9|C4UNQ9_YERRU	YERRU	Short chain dehydrogenase family protein OS=Yersinia ruckeri ATCC 29473 GN=DJ39_1836 PE=3 SV=1	33.55	33.57	2	27	90.44	tr|C4UNQ9|C4UNQ9_YERRU	tr|A0A085UBM7|A0A085UBM7_YERRU
tr|A0A0A8VGB7|A0A0A8VGB7_YERRU	YERRU	Putative ATPase component of ABC transporter with duplicated ATPase domain OS=Yersinia ruckeri GN=CSF007_6335 PE=4 SV=1	33.34	33.4	5	18	43.88	tr|A0A0A8VGB7|A0A0A8VGB7_YERRU	tr|A0A094THV4|A0A094THV4_YERRU	tr|A0A085U4B0|A0A085U4B0_YERRU	tr|C4UEV2|C4UEV2_YERRU	tr|A0A0A5FSC3|A0A0A5FSC3_YERRU
tr|C4UNG1|C4UNG1_YERRU	YERRU	Glycerol dehydrogenase OS=Yersinia ruckeri ATCC 29473 GN=dhaD PE=4 SV=1	33.3	33.31	2	24	90.38	tr|C4UNG1|C4UNG1_YERRU	tr|A0A085U2M6|A0A085U2M6_YERRU
tr|C4UJV5|C4UJV5_YERRU	YERRU	Na(+)-translocating NADH-quinone reductase subunit A OS=Yersinia ruckeri ATCC 29473 GN=nqrA PE=3 SV=1	33.27	33.32	2	20	55.26	tr|C4UJV5|C4UJV5_YERRU	tr|A0A085U530|A0A085U530_YERRU
tr|A0A094S9B8|A0A094S9B8_YERRU	YERRU	ATP-dependent RNA helicase RhlB OS=Yersinia ruckeri ATCC 29473 GN=rhlB PE=3 SV=1	33	33.04	2	23	58.04	tr|A0A094S9B8|A0A094S9B8_YERRU	tr|A0A085U6D3|A0A085U6D3_YERRU
tr|C4UNM9|C4UNM9_YERRU	YERRU	UDP-glucose 4-epimerase OS=Yersinia ruckeri ATCC 29473 GN=yruck0001_33570 PE=4 SV=1	32.88	32.94	3	21	55.94	tr|C4UNM9|C4UNM9_YERRU	tr|A0A094SHT3|A0A094SHT3_YERRU	tr|A0A085U9J9|A0A085U9J9_YERRU
tr|C4UG01|C4UG01_YERRU	YERRU	Ribonucleoside-diphosphate reductase subunit alpha OS=Yersinia ruckeri ATCC 29473 GN=DJ39_2018 PE=3 SV=1	32.82	32.87	3	16	32.72	tr|C4UG01|C4UG01_YERRU	tr|A0A085U4T0|A0A085U4T0_YERRU	tr|A0A0B6FWD2|A0A0B6FWD2_YERRU
tr|C4UNT4|C4UNT4_YERRU	YERRU	Deoxyribose-phosphate aldolase OS=Yersinia ruckeri ATCC 29473 GN=deoC PE=3 SV=1	32.66	32.67	3	19	76.45	tr|C4UNT4|C4UNT4_YERRU	tr|A0A0A8VDA6|A0A0A8VDA6_YERRU	tr|A0A085U2P2|A0A085U2P2_YERRU
tr|C4UFK7|C4UFK7_YERRU	YERRU	D-lactate dehydrogenase OS=Yersinia ruckeri ATCC 29473 GN=yruck0001_13040 PE=3 SV=1	32.56	32.63	4	18	55.59	tr|C4UFK7|C4UFK7_YERRU	tr|A0A0A5HCW1|A0A0A5HCW1_YERRU	tr|A0A094SYI4|A0A094SYI4_YERRU	tr|A0A085U7Q0|A0A085U7Q0_YERRU
tr|C4UJ31|C4UJ31_YERRU	YERRU	2,3,4,5-tetrahydropyridine-2,6-dicarboxylate N-succinyltransferase OS=Yersinia ruckeri ATCC 29473 GN=dapD PE=3 SV=1	32.47	32.49	2	21	61.31	tr|C4UJ31|C4UJ31_YERRU	tr|A0A085U2Z8|A0A085U2Z8_YERRU
tr|C4UHY0|C4UHY0_YERRU	YERRU	Peptidase T OS=Yersinia ruckeri ATCC 29473 GN=pepT PE=3 SV=1	32.46	32.48	3	18	49.88	tr|C4UHY0|C4UHY0_YERRU	tr|A0A0A8VI50|A0A0A8VI50_YERRU	tr|A0A0A5FSF5|A0A0A5FSF5_YERRU
tr|C4UKS5|C4UKS5_YERRU	YERRU	Fructose-specific phosphotransferase enzyme IIA component OS=Yersinia ruckeri ATCC 29473 GN=DJ39_1944 PE=4 SV=1	32.32	32.32	3	32	74.27	tr|C4UKS5|C4UKS5_YERRU	tr|A0A0A8VKH0|A0A0A8VKH0_YERRU	tr|A0A085U4P3|A0A085U4P3_YERRU
tr|C4UKA5|C4UKA5_YERRU	YERRU	Cell division protein ftsY OS=Yersinia ruckeri ATCC 29473 GN=ftsY PE=3 SV=1	32.31	32.32	3	18	46.59	tr|C4UKA5|C4UKA5_YERRU	tr|A0A0A5FS90|A0A0A5FS90_YERRU	tr|A0A085U6I8|A0A085U6I8_YERRU
tr|A0A0A8VEK2|A0A0A8VEK2_YERRU	YERRU	UDP-N-acetylmuramoylalanyl-D-glutamyl-2,6-diamin opimelate--D-alanyl-D-alanine ligase OS=Yersinia ruckeri GN=CSF007_3175 PE=4 SV=1	32.16	32.18	3	19	59.16	tr|A0A0A8VEK2|A0A0A8VEK2_YERRU	tr|A0A094SNK3|A0A094SNK3_YERRU	tr|C4UI06|C4UI06_YERRU
tr|C4UEV7|C4UEV7_YERRU	YERRU	Alcohol dehydrogenase class-3 OS=Yersinia ruckeri ATCC 29473 GN=DJ39_1012 PE=3 SV=1	32.11	32.14	3	23	85.83	tr|C4UEV7|C4UEV7_YERRU	tr|A0A085U4A5|A0A085U4A5_YERRU	tr|A0A0B6GBD9|A0A0B6GBD9_YERRU
tr|C4UJX0|C4UJX0_YERRU	YERRU	Gamma-glutamyl phosphate reductase OS=Yersinia ruckeri ATCC 29473 GN=proA PE=3 SV=1	32.04	32.04	3	18	57.07	tr|C4UJX0|C4UJX0_YERRU	tr|A0A085U545|A0A085U545_YERRU	tr|A0A0B6G4N9|A0A0B6G4N9_YERRU
tr|C4UM51|C4UM51_YERRU	YERRU	HflK protein OS=Yersinia ruckeri ATCC 29473 GN=hflK PE=4 SV=1	32.01	32.02	3	20	51.07	tr|C4UM51|C4UM51_YERRU	tr|A0A085U9F7|A0A085U9F7_YERRU	tr|A0A0B6GHJ3|A0A0B6GHJ3_YERRU
tr|C4ULF8|C4ULF8_YERRU	YERRU	D-alanine--D-alanine ligase OS=Yersinia ruckeri ATCC 29473 GN=ddl PE=3 SV=1	32	32.05	4	18	66.39	tr|C4ULF8|C4ULF8_YERRU	tr|A0A0A5FND6|A0A0A5FND6_YERRU	tr|A0A094SUC2|A0A094SUC2_YERRU	tr|A0A085U630|A0A085U630_YERRU
tr|C4UM80|C4UM80_YERRU	YERRU	Threonine ammonia-lyase OS=Yersinia ruckeri ATCC 29473 GN=ilvA PE=4 SV=1	32	32	3	17	67.58	tr|C4UM80|C4UM80_YERRU	tr|A0A0B6G3I7|A0A0B6G3I7_YERRU	tr|A0A085U3B4|A0A085U3B4_YERRU
tr|C4UP18|C4UP18_YERRU	YERRU	Anaerobic glycerol-3-phosphate dehydrogenase subunit A OS=Yersinia ruckeri ATCC 29473 GN=glpA PE=3 SV=1	31.94	32.01	4	17	39.38	tr|C4UP18|C4UP18_YERRU	tr|A0A0B6G936|A0A0B6G936_YERRU	tr|A0A0A5HGG4|A0A0A5HGG4_YERRU	tr|A0A085U6H6|A0A085U6H6_YERRU
tr|C4UNL7|C4UNL7_YERRU	YERRU	N-acetylneuraminate synthase OS=Yersinia ruckeri ATCC 29473 GN=neuB PE=4 SV=1	31.83	31.84	2	18	60.22	tr|C4UNL7|C4UNL7_YERRU	tr|A0A085U9L1|A0A085U9L1_YERRU
tr|C4UH96|C4UH96_YERRU	YERRU	30S ribosomal protein S7 OS=Yersinia ruckeri ATCC 29473 GN=rpsG PE=3 SV=1	31.82	31.85	2	20	66.03	tr|C4UH96|C4UH96_YERRU	tr|A0A085U6W1|A0A085U6W1_YERRU
tr|C4UL10|C4UL10_YERRU	YERRU	Soluble lytic murein transglycosylase OS=Yersinia ruckeri ATCC 29473 GN=DJ39_341 PE=4 SV=1	31.65	31.71	3	19	32.39	tr|C4UL10|C4UL10_YERRU	tr|A0A0A5FRU4|A0A0A5FRU4_YERRU	tr|A0A085UBK6|A0A085UBK6_YERRU
tr|C4UFV1|C4UFV1_YERRU	YERRU	Beta-eliminating lyase family protein OS=Yersinia ruckeri ATCC 29473 GN=arnB PE=3 SV=1	31.2	31.22	4	17	57.29	tr|C4UFV1|C4UFV1_YERRU	tr|A0A0B6GE79|A0A0B6GE79_YERRU	tr|A0A0A5HC64|A0A0A5HC64_YERRU	tr|A0A085U7Z1|A0A085U7Z1_YERRU
tr|A0A0A8V896|A0A0A8V896_YERRU	YERRU	Uncharacterized protein OS=Yersinia ruckeri GN=CSF007_p0375 PE=4 SV=1	31.18	31.28	3	16	27.41	tr|A0A0A8V896|A0A0A8V896_YERRU	tr|A0A094S8W2|A0A094S8W2_YERRU	tr|C4UMB5|C4UMB5_YERRU
tr|C4UMP7|C4UMP7_YERRU	YERRU	Glutamate synthase NADPH small chain OS=Yersinia ruckeri ATCC 29473 GN=gltD PE=4 SV=1	31.12	31.14	3	16	52.54	tr|C4UMP7|C4UMP7_YERRU	tr|A0A0B6GBH8|A0A0B6GBH8_YERRU	tr|A0A085UAP7|A0A085UAP7_YERRU
tr|C4UIW1|C4UIW1_YERRU	YERRU	Fructose-1,6-bisphosphatase class 2 OS=Yersinia ruckeri ATCC 29473 GN=glpX PE=3 SV=1	31.12	31.13	3	16	55.36	tr|C4UIW1|C4UIW1_YERRU	tr|A0A0B6GF88|A0A0B6GF88_YERRU	tr|A0A085U3M8|A0A085U3M8_YERRU
tr|C4UHZ5|C4UHZ5_YERRU	YERRU	Peptidyl-dipeptidase dcp OS=Yersinia ruckeri ATCC 29473 GN=yruck0001_18250 PE=3 SV=1	31.04	31.09	6	16	35.96	tr|C4UHZ5|C4UHZ5_YERRU	tr|A0A0A8VC19|A0A0A8VC19_YERRU	tr|A0A0A5FRZ3|A0A0A5FRZ3_YERRU	tr|A0A094TJA9|A0A094TJA9_YERRU	tr|A0A085U2A1|A0A085U2A1_YERRU	tr|A0A0B6GET7|A0A0B6GET7_YERRU
tr|C4UP23|C4UP23_YERRU	YERRU	Acetate--CoA ligase OS=Yersinia ruckeri ATCC 29473 GN=acs PE=3 SV=1	30.95	30.99	2	18	45.25	tr|C4UP23|C4UP23_YERRU	tr|A0A0A8VDP9|A0A0A8VDP9_YERRU
tr|C4UMK5|C4UMK5_YERRU	YERRU	Ribosomal protein L1 OS=Yersinia ruckeri ATCC 29473 GN=rplA PE=3 SV=1	30.91	30.92	3	30	56.41	tr|C4UMK5|C4UMK5_YERRU	tr|A0A085U3W9|A0A085U3W9_YERRU	tr|A0A0B6FXE8|A0A0B6FXE8_YERRU
tr|C4UHQ9|C4UHQ9_YERRU	YERRU	THUMP domain protein OS=Yersinia ruckeri ATCC 29473 GN=rlmL PE=3 SV=1	30.85	30.92	4	16	30.88	tr|C4UHQ9|C4UHQ9_YERRU	tr|A0A0B6G9I9|A0A0B6G9I9_YERRU	tr|A0A0A8VC95|A0A0A8VC95_YERRU	tr|A0A085U9Y4|A0A085U9Y4_YERRU
tr|C4UNX1|C4UNX1_YERRU	YERRU	Uncharacterized protein OS=Yersinia ruckeri ATCC 29473 GN=DJ39_3451 PE=4 SV=1	30.81	30.82	2	15	71.05	tr|C4UNX1|C4UNX1_YERRU	tr|A0A0A8VBI5|A0A0A8VBI5_YERRU
tr|C4UF54|C4UF54_YERRU	YERRU	Thioredoxin reductase OS=Yersinia ruckeri ATCC 29473 GN=trxB PE=3 SV=1	30.79	30.8	2	23	86.25	tr|C4UF54|C4UF54_YERRU	tr|A0A085U9U2|A0A085U9U2_YERRU
tr|C4UGK5|C4UGK5_YERRU	YERRU	Elongation factor 4 OS=Yersinia ruckeri ATCC 29473 GN=lepA PE=3 SV=1	30.37	30.37	3	15	33.89	tr|C4UGK5|C4UGK5_YERRU	tr|A0A0A8VF98|A0A0A8VF98_YERRU	tr|A0A085UA89|A0A085UA89_YERRU
tr|C4UIY1|C4UIY1_YERRU	YERRU	L-threonine 3-dehydrogenase OS=Yersinia ruckeri ATCC 29473 GN=tdh PE=3 SV=1	30.11	30.11	3	23	62.17	tr|C4UIY1|C4UIY1_YERRU	tr|A0A085U3P9|A0A085U3P9_YERRU	tr|A0A0B6GFN4|A0A0B6GFN4_YERRU
tr|C4UG57|C4UG57_YERRU	YERRU	Histidine-binding periplasmic protein of high-affinity histidine transport system OS=Yersinia ruckeri ATCC 29473 GN=argT PE=3 SV=1	30.04	30.04	2	15	63.71	tr|C4UG57|C4UG57_YERRU	tr|A0A085U4Y4|A0A085U4Y4_YERRU
tr|Q5UCH3|Q5UCH3_YERRU	YERRU	Bacterial regulatory s, crp family protein OS=Yersinia ruckeri GN=crp PE=4 SV=1	30.02	30.03	2	20	84.29	tr|Q5UCH3|Q5UCH3_YERRU	tr|C4UH61|C4UH61_YERRU
tr|A0A094TJU9|A0A094TJU9_YERRU	YERRU	tRNA-modifying protein YgfZ OS=Yersinia ruckeri ATCC 29473 GN=ygfZ PE=3 SV=1	30.02	30.02	4	17	65.76	tr|A0A094TJU9|A0A094TJU9_YERRU	tr|A0A085UB69|A0A085UB69_YERRU	tr|A0A0B6GGG4|A0A0B6GGG4_YERRU	tr|A0A0A5FPV6|A0A0A5FPV6_YERRU
tr|C4UMF9|C4UMF9_YERRU	YERRU	Protein TolB OS=Yersinia ruckeri ATCC 29473 GN=tolB PE=3 SV=1	30.02	30.02	3	20	55.45	tr|C4UMF9|C4UMF9_YERRU	tr|A0A094V293|A0A094V293_YERRU	tr|A0A085U464|A0A085U464_YERRU
tr|C4UH26|C4UH26_YERRU	YERRU	33 kDa chaperonin OS=Yersinia ruckeri ATCC 29473 GN=hslO PE=3 SV=1	30.01	30.01	2	17	88.36	tr|C4UH26|C4UH26_YERRU	tr|A0A085U719|A0A085U719_YERRU
tr|C4UL46|C4UL46_YERRU	YERRU	GTP-dependent nucleic acid-binding protein engD OS=Yersinia ruckeri ATCC 29473 GN=engD PE=3 SV=1	30	30	2	19	65.56	tr|C4UL46|C4UL46_YERRU	tr|A0A085U8C7|A0A085U8C7_YERRU
tr|C4UII1|C4UII1_YERRU	YERRU	N-carbamoylputrescine amidase OS=Yersinia ruckeri ATCC 29473 GN=yruck0001_4770 PE=4 SV=1	30	30	3	17	84.35	tr|C4UII1|C4UII1_YERRU	tr|A0A085UB33|A0A085UB33_YERRU	tr|A0A094SVL0|A0A094SVL0_YERRU
tr|C4UIH9|C4UIH9_YERRU	YERRU	Glutathione synthase OS=Yersinia ruckeri ATCC 29473 GN=gshB PE=3 SV=1	30	30	3	17	71.79	tr|C4UIH9|C4UIH9_YERRU	tr|A0A0B6GC68|A0A0B6GC68_YERRU	tr|A0A085UB36|A0A085UB36_YERRU
tr|C4UGT7|C4UGT7_YERRU	YERRU	HAD hydrolase, IIB family protein OS=Yersinia ruckeri ATCC 29473 GN=DJ39_2642 PE=4 SV=1	30	30	3	19	78.89	tr|C4UGT7|C4UGT7_YERRU	tr|A0A0A8VDZ7|A0A0A8VDZ7_YERRU	tr|A0A085U8R7|A0A085U8R7_YERRU
tr|A0A094THE8|A0A094THE8_YERRU	YERRU	UDP-N-acetylmuramate--L-alanine ligase OS=Yersinia ruckeri ATCC 29473 GN=murC PE=3 SV=1	30	30	4	18	47.25	tr|A0A094THE8|A0A094THE8_YERRU	tr|A0A085UBD4|A0A085UBD4_YERRU	tr|C4UI09|C4UI09_YERRU	tr|A0A0A8VEK7|A0A0A8VEK7_YERRU
tr|A0A0A8VD82|A0A0A8VD82_YERRU	YERRU	5-methylcytosine-specific restriction related enzyme OS=Yersinia ruckeri GN=CSF007_0750 PE=4 SV=1	29.97	30.04	2	15	26.66	tr|A0A0A8VD82|A0A0A8VD82_YERRU	tr|C4UNV2|C4UNV2_YERRU
tr|C4UMQ8|C4UMQ8_YERRU	YERRU	UDP-N-acetylglucosamine 1-carboxyvinyltransferase OS=Yersinia ruckeri ATCC 29473 GN=murA PE=3 SV=1	29.91	29.93	5	15	58.71	tr|C4UMQ8|C4UMQ8_YERRU	tr|A0A0A8VH37|A0A0A8VH37_YERRU	tr|A0A0A5FQ31|A0A0A5FQ31_YERRU	tr|A0A085UAQ7|A0A085UAQ7_YERRU	tr|A0A0B6GCB8|A0A0B6GCB8_YERRU
tr|A0A094SRQ5|A0A094SRQ5_YERRU	YERRU	UPF0271 protein DJ39_900 OS=Yersinia ruckeri ATCC 29473 GN=DJ39_900 PE=3 SV=1	29.82	29.82	2	18	84.49	tr|A0A094SRQ5|A0A094SRQ5_YERRU	tr|A0A085U487|A0A085U487_YERRU
tr|C4UMI6|C4UMI6_YERRU	YERRU	Bifunctional purine biosynthesis protein PurH OS=Yersinia ruckeri ATCC 29473 GN=purH PE=3 SV=1	29.77	29.82	5	14	40.3	tr|C4UMI6|C4UMI6_YERRU	tr|A0A0A5FPY7|A0A0A5FPY7_YERRU	tr|A0A094SK85|A0A094SK85_YERRU	tr|A0A085U3V0|A0A085U3V0_YERRU	tr|A0A0B6GE33|A0A0B6GE33_YERRU
tr|C4UGT3|C4UGT3_YERRU	YERRU	DNA polymerase III subunit beta OS=Yersinia ruckeri ATCC 29473 GN=dnaN PE=4 SV=1	29.71	29.79	2	15	54.92	tr|C4UGT3|C4UGT3_YERRU	tr|A0A085U8S0|A0A085U8S0_YERRU
tr|C4UN40|C4UN40_YERRU	YERRU	Protein RecA OS=Yersinia ruckeri ATCC 29473 GN=recA PE=3 SV=1	29.68	29.68	2	19	63.2	tr|C4UN40|C4UN40_YERRU	tr|A0A085U404|A0A085U404_YERRU
tr|C4UEU4|C4UEU4_YERRU	YERRU	Glutamine-binding periplasmic protein OS=Yersinia ruckeri ATCC 29473 GN=yruck0001_19030 PE=3 SV=1	29.62	29.64	4	23	65.55	tr|C4UEU4|C4UEU4_YERRU	tr|A0A0B6GD25|A0A0B6GD25_YERRU	tr|A0A094SPL6|A0A094SPL6_YERRU	tr|A0A085U4B7|A0A085U4B7_YERRU
tr|C4UI46|C4UI46_YERRU	YERRU	Blue copper oxidase CueO OS=Yersinia ruckeri ATCC 29473 GN=cueO PE=4 SV=1	29.45	29.46	2	18	54.07	tr|C4UI46|C4UI46_YERRU	tr|A0A085U353|A0A085U353_YERRU
tr|C4UG64|C4UG64_YERRU	YERRU	Acetyl-CoA carboxylase, carboxyl transferase, beta subunit OS=Yersinia ruckeri ATCC 29473 GN=accD PE=3 SV=1	29.4	29.42	3	15	56.15	tr|C4UG64|C4UG64_YERRU	tr|A0A0B6G8W2|A0A0B6G8W2_YERRU	tr|A0A085U4Z0|A0A085U4Z0_YERRU
tr|C4UF34|C4UF34_YERRU	YERRU	Arginine-binding periplasmic protein 1 OS=Yersinia ruckeri ATCC 29473 GN=DJ39_1085 PE=3 SV=1	29.29	29.31	2	21	74.49	tr|C4UF34|C4UF34_YERRU	tr|A0A085U9S1|A0A085U9S1_YERRU
tr|C4UL80|C4UL80_YERRU	YERRU	Uncharacterized protein OS=Yersinia ruckeri ATCC 29473 GN=DJ39_3210 PE=4 SV=1	29.26	29.28	3	16	54.7	tr|C4UL80|C4UL80_YERRU	tr|A0A085U3R6|A0A085U3R6_YERRU	tr|A0A0A5FT30|A0A0A5FT30_YERRU
tr|C4UJ29|C4UJ29_YERRU	YERRU	Methionine aminopeptidase OS=Yersinia ruckeri ATCC 29473 GN=map PE=3 SV=1	29.04	29.05	3	18	79.47	tr|C4UJ29|C4UJ29_YERRU	tr|A0A085U2Z6|A0A085U2Z6_YERRU	tr|A0A0B6G460|A0A0B6G460_YERRU
tr|C4UFH7|C4UFH7_YERRU	YERRU	Universal stress protein E OS=Yersinia ruckeri ATCC 29473 GN=uspE PE=4 SV=1	28.97	29.01	3	15	79.06	tr|C4UFH7|C4UFH7_YERRU	tr|A0A085U7M2|A0A085U7M2_YERRU	tr|A0A0B6G0X6|A0A0B6G0X6_YERRU
tr|C4UN94|C4UN94_YERRU	YERRU	Putative uncharacterized protein OS=Yersinia ruckeri ATCC 29473 GN=yruck0001_31980 PE=4 SV=1	28.96	28.98	4	20	67.54	tr|C4UN94|C4UN94_YERRU	tr|A0A0B6GFR2|A0A0B6GFR2_YERRU	tr|A0A094TLB1|A0A094TLB1_YERRU	tr|A0A085U2U9|A0A085U2U9_YERRU
tr|C4UMH1|C4UMH1_YERRU	YERRU	Succinate dehydrogenase iron-sulfur protein OS=Yersinia ruckeri ATCC 29473 GN=sdhB PE=3 SV=1	28.92	28.94	3	17	68.49	tr|C4UMH1|C4UMH1_YERRU	tr|A0A085U478|A0A085U478_YERRU	tr|A0A0B6GBB2|A0A0B6GBB2_YERRU
tr|C4UK04|C4UK04_YERRU	YERRU	5-amino-6-(5-phosphoribosylamino)uracil reductase OS=Yersinia ruckeri ATCC 29473 GN=ribD PE=3 SV=1	28.89	28.94	3	15	53.39	tr|C4UK04|C4UK04_YERRU	tr|A0A0B6GHD3|A0A0B6GHD3_YERRU	tr|A0A085U578|A0A085U578_YERRU
tr|A0A094SRN3|A0A094SRN3_YERRU	YERRU	6-phosphofructokinase isozyme 2 OS=Yersinia ruckeri ATCC 29473 GN=pfkB PE=3 SV=1	28.87	28.93	5	17	71.61	tr|A0A094SRN3|A0A094SRN3_YERRU	tr|A0A085U3B0|A0A085U3B0_YERRU	tr|A0A0B6GI89|A0A0B6GI89_YERRU	tr|C4UM75|C4UM75_YERRU	tr|A0A0A8VG81|A0A0A8VG81_YERRU
tr|C4UKP8|C4UKP8_YERRU	YERRU	ATPase involved in DNA repair OS=Yersinia ruckeri ATCC 29473 GN=DJ39_3298 PE=4 SV=1	28.68	28.82	2	15	20.11	tr|C4UKP8|C4UKP8_YERRU	tr|A0A0A8VBU9|A0A0A8VBU9_YERRU
tr|C4UF01|C4UF01_YERRU	YERRU	D-alanyl-D-alanine carboxypeptidase dacA OS=Yersinia ruckeri ATCC 29473 GN=dacC PE=3 SV=1	28.51	31.28	3	16	44.39	tr|C4UF01|C4UF01_YERRU	tr|A0A085U9Q1|A0A085U9Q1_YERRU	tr|A0A0B6G2Q8|A0A0B6G2Q8_YERRU
tr|A0A094SY70|A0A094SY70_YERRU	YERRU	6-phosphofructokinase isozyme 2 OS=Yersinia ruckeri ATCC 29473 GN=pfkB PE=3 SV=1	28.45	28.46	2	18	57.37	tr|A0A094SY70|A0A094SY70_YERRU	tr|A0A085U4P2|A0A085U4P2_YERRU
tr|A0A094V3W7|A0A094V3W7_YERRU	YERRU	GTPase Era OS=Yersinia ruckeri ATCC 29473 GN=era PE=3 SV=1	28.42	28.43	4	16	56.44	tr|A0A094V3W7|A0A094V3W7_YERRU	tr|A0A085UA92|A0A085UA92_YERRU	tr|A0A0B6GD60|A0A0B6GD60_YERRU	tr|A0A0A5FI03|A0A0A5FI03_YERRU
tr|A0A094TJ72|A0A094TJ72_YERRU	YERRU	Cell division protein FtsA OS=Yersinia ruckeri ATCC 29473 GN=ftsA PE=3 SV=1	28.42	28.43	2	20	66.75	tr|A0A094TJ72|A0A094TJ72_YERRU	tr|A0A085UBD1|A0A085UBD1_YERRU
tr|C4UHB3|C4UHB3_YERRU	YERRU	50S ribosomal protein L5 OS=Yersinia ruckeri ATCC 29473 GN=rplE PE=3 SV=1	28.36	28.37	2	23	70.39	tr|C4UHB3|C4UHB3_YERRU	tr|A0A085U6U3|A0A085U6U3_YERRU
tr|C4UN70|C4UN70_YERRU	YERRU	Uncharacterized protein OS=Yersinia ruckeri ATCC 29473 GN=DJ39_3097 PE=4 SV=1	28.26	28.27	3	26	83.33	tr|C4UN70|C4UN70_YERRU	tr|A0A0B6G7M5|A0A0B6G7M5_YERRU	tr|A0A085U6G4|A0A085U6G4_YERRU
tr|C4UIY2|C4UIY2_YERRU	YERRU	2-amino-3-ketobutyrate CoA ligase OS=Yersinia ruckeri ATCC 29473 GN=yruck0001_30970 PE=3 SV=1	28.21	28.22	4	19	58.78	tr|C4UIY2|C4UIY2_YERRU	tr|A0A094T918|A0A094T918_YERRU	tr|A0A085U3Q0|A0A085U3Q0_YERRU	tr|A0A0B6GDF0|A0A0B6GDF0_YERRU
tr|C4UNX3|C4UNX3_YERRU	YERRU	Cobyrinic acid a,c-diamide synthase OS=Yersinia ruckeri ATCC 29473 GN=DJ39_3453 PE=4 SV=1	28.2	28.2	2	18	89.42	tr|C4UNX3|C4UNX3_YERRU	tr|A0A0A8VDJ4|A0A0A8VDJ4_YERRU
tr|C4UI64|C4UI64_YERRU	YERRU	Glutamate-1-semialdehyde 2,1-aminomutase OS=Yersinia ruckeri ATCC 29473 GN=hemL PE=3 SV=1	28.19	28.2	3	17	51.17	tr|C4UI64|C4UI64_YERRU	tr|A0A0A8VA82|A0A0A8VA82_YERRU	tr|A0A085U370|A0A085U370_YERRU
tr|C4UJW9|C4UJW9_YERRU	YERRU	Glutamate 5-kinase OS=Yersinia ruckeri ATCC 29473 GN=proB PE=3 SV=1	28.1	28.1	4	14	50.38	tr|C4UJW9|C4UJW9_YERRU	tr|A0A0A5FQY8|A0A0A5FQY8_YERRU	tr|A0A094SL70|A0A094SL70_YERRU	tr|A0A085U544|A0A085U544_YERRU
tr|C4UFZ3|C4UFZ3_YERRU	YERRU	Outer membrane protein C OS=Yersinia ruckeri ATCC 29473 GN=yruck0001_8210 PE=3 SV=1	28.09	30.19	4	23	64.95	tr|C4UFZ3|C4UFZ3_YERRU	tr|A0A0A5H8W3|A0A0A5H8W3_YERRU	tr|A0A094SUE9|A0A094SUE9_YERRU	tr|A0A085U4S3|A0A085U4S3_YERRU
tr|C4UHU8|C4UHU8_YERRU	YERRU	Dihydroorotase, homodimeric type OS=Yersinia ruckeri ATCC 29473 GN=pyrC PE=3 SV=1	28.09	28.13	2	15	58.05	tr|C4UHU8|C4UHU8_YERRU	tr|A0A085UA22|A0A085UA22_YERRU
tr|C4UK15|C4UK15_YERRU	YERRU	ATP-dependent zinc metalloprotease FtsH OS=Yersinia ruckeri ATCC 29473 GN=ftsH PE=3 SV=1	28.09	28.13	4	14	28.88	tr|C4UK15|C4UK15_YERRU	tr|A0A0A8V9N1|A0A0A8V9N1_YERRU	tr|A0A0A5FRK9|A0A0A5FRK9_YERRU	tr|A0A085U9A6|A0A085U9A6_YERRU
tr|C4UGL3|C4UGL3_YERRU	YERRU	Autonomous glycyl radical cofactor OS=Yersinia ruckeri ATCC 29473 GN=grcA PE=3 SV=1	28.05	32.06	2	32	81.89	tr|C4UGL3|C4UGL3_YERRU	tr|A0A085UA79|A0A085UA79_YERRU
tr|C4UGN7|C4UGN7_YERRU	YERRU	ABC-type sugar transport system, periplasmic component OS=Yersinia ruckeri ATCC 29473 GN=DJ39_2688 PE=4 SV=1	28.04	28.04	2	23	65.08	tr|C4UGN7|C4UGN7_YERRU	tr|A0A0A5FPE8|A0A0A5FPE8_YERRU
tr|C4UNT1|C4UNT1_YERRU	YERRU	Purine nucleoside phosphorylase OS=Yersinia ruckeri ATCC 29473 GN=deoD PE=3 SV=1	28	28	2	21	72.61	tr|C4UNT1|C4UNT1_YERRU	tr|A0A085U2P5|A0A085U2P5_YERRU
tr|C4UMV0|C4UMV0_YERRU	YERRU	Fumarate reductase iron-sulfur subunit OS=Yersinia ruckeri ATCC 29473 GN=yruck0001_26680 PE=4 SV=1	28	28	3	28	75.1	tr|C4UMV0|C4UMV0_YERRU	tr|A0A094V1P7|A0A094V1P7_YERRU	tr|A0A085U9H2|A0A085U9H2_YERRU
tr|C4UMN3|C4UMN3_YERRU	YERRU	Phosphoribosylaminoimidazole-succinocarboxamide synthase OS=Yersinia ruckeri ATCC 29473 GN=purC PE=3 SV=1	28	28	3	19	59.92	tr|C4UMN3|C4UMN3_YERRU	tr|A0A085UAI8|A0A085UAI8_YERRU	tr|A0A0B6GE15|A0A0B6GE15_YERRU
tr|C4UJZ5|C4UJZ5_YERRU	YERRU	Oxidoreductase, short chain dehydrogenase/reductase family protein OS=Yersinia ruckeri ATCC 29473 GN=DJ39_662 PE=4 SV=1	28	28	2	18	69.91	tr|C4UJZ5|C4UJZ5_YERRU	tr|A0A085U569|A0A085U569_YERRU
tr|C4UIZ8|C4UIZ8_YERRU	YERRU	D-methionine-binding lipoprotein OS=Yersinia ruckeri ATCC 29473 GN=metQ PE=3 SV=1	28	28	3	16	74.91	tr|C4UIZ8|C4UIZ8_YERRU	tr|A0A0A8VFI4|A0A0A8VFI4_YERRU	tr|A0A085U2W4|A0A085U2W4_YERRU
tr|C4UFP4|C4UFP4_YERRU	YERRU	Glutathione S-transferase GST-6.0 OS=Yersinia ruckeri ATCC 29473 GN=gstB PE=3 SV=1	28	28	2	19	78.61	tr|C4UFP4|C4UFP4_YERRU	tr|A0A085U7T7|A0A085U7T7_YERRU
tr|C4UFN4|C4UFN4_YERRU	YERRU	Enoyl- acyl-carrier-protein reductase NADH OS=Yersinia ruckeri ATCC 29473 GN=fabI PE=3 SV=1	28	28	2	22	69.47	tr|C4UFN4|C4UFN4_YERRU	tr|A0A085U7S9|A0A085U7S9_YERRU
tr|C4UF66|C4UF66_YERRU	YERRU	L-asparaginase 2 OS=Yersinia ruckeri ATCC 29473 GN=ansB PE=3 SV=1	28	28	2	23	73.33	tr|C4UF66|C4UF66_YERRU	tr|A0A085U9V3|A0A085U9V3_YERRU
tr|C4UHA7|C4UHA7_YERRU	YERRU	Ribosomal protein L22 OS=Yersinia ruckeri ATCC 29473 GN=rplV PE=3 SV=1	27.92	27.96	2	15	65.45	tr|C4UHA7|C4UHA7_YERRU	tr|A0A085U6V0|A0A085U6V0_YERRU
tr|C4UM70|C4UM70_YERRU	YERRU	50S ribosomal protein L9 OS=Yersinia ruckeri ATCC 29473 GN=rplI PE=3 SV=1	27.83	27.9	2	23	82.67	tr|C4UM70|C4UM70_YERRU	tr|A0A085U9D8|A0A085U9D8_YERRU
tr|C4UJW7|C4UJW7_YERRU	YERRU	UPF0255 protein yruck0001_22940 OS=Yersinia ruckeri ATCC 29473 GN=yruck0001_22940 PE=3 SV=1	27.82	27.9	5	15	45.84	tr|C4UJW7|C4UJW7_YERRU	tr|A0A0A5HF70|A0A0A5HF70_YERRU	tr|A0A094SR76|A0A094SR76_YERRU	tr|A0A085U542|A0A085U542_YERRU	tr|A0A0B6GJ62|A0A0B6GJ62_YERRU
tr|C4UFR4|C4UFR4_YERRU	YERRU	Superoxide dismutase Fe OS=Yersinia ruckeri ATCC 29473 GN=sodB PE=3 SV=1	27.8	27.82	2	32	97.92	tr|C4UFR4|C4UFR4_YERRU	tr|A0A085U7V3|A0A085U7V3_YERRU
tr|C4UGI7|C4UGI7_YERRU	YERRU	NAD+ synthase OS=Yersinia ruckeri ATCC 29473 GN=yruck0001_6800 PE=3 SV=1	27.74	27.81	5	16	35.52	tr|C4UGI7|C4UGI7_YERRU	tr|A0A0A8VJ91|A0A0A8VJ91_YERRU	tr|A0A094V5E9|A0A094V5E9_YERRU	tr|A0A085UAA8|A0A085UAA8_YERRU	tr|A0A0B6G1M0|A0A0B6G1M0_YERRU
tr|A0A094SSE6|A0A094SSE6_YERRU	YERRU	AMP-binding enzyme family protein OS=Yersinia ruckeri ATCC 29473 GN=DJ39_507 PE=4 SV=1	27.63	27.71	3	14	52.11	tr|A0A094SSE6|A0A094SSE6_YERRU	tr|A0A085U2Q1|A0A085U2Q1_YERRU	tr|C4UP54|C4UP54_YERRU
tr|A0A0A8VC02|A0A0A8VC02_YERRU	YERRU	Formate dehydrogenase O alpha subunit, selenocysteine-containing OS=Yersinia ruckeri GN=CSF007_0390 PE=4 SV=1	27.62	27.82	1	14	23.15	tr|A0A0A8VC02|A0A0A8VC02_YERRU
tr|C4UHM7|C4UHM7_YERRU	YERRU	Cysteine--tRNA ligase OS=Yersinia ruckeri ATCC 29473 GN=cysS PE=3 SV=1	27.62	27.78	3	16	46.44	tr|C4UHM7|C4UHM7_YERRU	tr|A0A085U5G8|A0A085U5G8_YERRU	tr|A0A0B6GE25|A0A0B6GE25_YERRU
tr|C4ULX3|C4ULX3_YERRU	YERRU	ATP-dependent RNA helicase DbpA OS=Yersinia ruckeri ATCC 29473 GN=dbpA PE=3 SV=1	27.56	27.68	5	14	52.07	tr|C4ULX3|C4ULX3_YERRU	tr|A0A0A8VHF5|A0A0A8VHF5_YERRU	tr|A0A094STN0|A0A094STN0_YERRU	tr|A0A085U676|A0A085U676_YERRU	tr|A0A0B6FZT9|A0A0B6FZT9_YERRU
tr|C4UNL9|C4UNL9_YERRU	YERRU	Mannose-1-phosphate guanyltransferase OS=Yersinia ruckeri ATCC 29473 GN=DJ39_3392 PE=4 SV=1	27.56	27.62	2	16	63.53	tr|C4UNL9|C4UNL9_YERRU	tr|A0A085U9K9|A0A085U9K9_YERRU
tr|C4UP06|C4UP06_YERRU	YERRU	Penicillin-binding protein activator LpoA OS=Yersinia ruckeri ATCC 29473 GN=lpoA PE=3 SV=1	27.55	27.63	4	17	28.78	tr|C4UP06|C4UP06_YERRU	tr|A0A0A8VH20|A0A0A8VH20_YERRU	tr|A0A094SZW7|A0A094SZW7_YERRU	tr|A0A085UAN8|A0A085UAN8_YERRU
tr|C4UH17|C4UH17_YERRU	YERRU	S1 RNA binding domain protein OS=Yersinia ruckeri ATCC 29473 GN=DJ39_2491 PE=4 SV=1	27.5	27.87	5	13	23.27	tr|C4UH17|C4UH17_YERRU	tr|A0A0B6G950|A0A0B6G950_YERRU	tr|A0A0A8VCB1|A0A0A8VCB1_YERRU	tr|A0A0A5FLF6|A0A0A5FLF6_YERRU	tr|A0A085U728|A0A085U728_YERRU
tr|C4UJ32|C4UJ32_YERRU	YERRU	Uncharacterized protein OS=Yersinia ruckeri ATCC 29473 GN=DJ39_2911 PE=3 SV=1	27.49	27.55	2	16	75.38	tr|C4UJ32|C4UJ32_YERRU	tr|A0A085U2Z9|A0A085U2Z9_YERRU
tr|A0A094STS1|A0A094STS1_YERRU	YERRU	Molybdenum cofactor synthesis domain protein OS=Yersinia ruckeri ATCC 29473 GN=DJ39_1009 PE=4 SV=1	27.45	27.54	3	15	61.41	tr|A0A094STS1|A0A094STS1_YERRU	tr|A0A085U4A8|A0A085U4A8_YERRU	tr|C4UEV4|C4UEV4_YERRU
tr|C4UK77|C4UK77_YERRU	YERRU	Uridine phosphorylase OS=Yersinia ruckeri ATCC 29473 GN=yruck0001_930 PE=3 SV=1	27.4	27.46	4	20	72.97	tr|C4UK77|C4UK77_YERRU	tr|A0A094S9G9|A0A094S9G9_YERRU	tr|A0A085U6L7|A0A085U6L7_YERRU	tr|A0A0B6GCB0|A0A0B6GCB0_YERRU
tr|C4UJZ9|C4UJZ9_YERRU	YERRU	Queuine tRNA-ribosyltransferase OS=Yersinia ruckeri ATCC 29473 GN=tgt PE=3 SV=1	27.28	27.39	3	15	46.52	tr|C4UJZ9|C4UJZ9_YERRU	tr|A0A085U573|A0A085U573_YERRU	tr|A0A0B6GAV0|A0A0B6GAV0_YERRU
tr|B6CGW7|B6CGW7_YERRU	YERRU	Putative peptidoglycan deacetylase OS=Yersinia ruckeri PE=4 SV=1	27.18	27.32	4	17	47.68	tr|B6CGW7|B6CGW7_YERRU	tr|A0A0A8VDS3|A0A0A8VDS3_YERRU	tr|A0A094TI81|A0A094TI81_YERRU	tr|C4UP56|C4UP56_YERRU
tr|C4UI07|C4UI07_YERRU	YERRU	UDP-N-acetylmuramoylalanine--D-glutamate ligase OS=Yersinia ruckeri ATCC 29473 GN=murD PE=3 SV=1	27.12	27.17	2	18	50.68	tr|C4UI07|C4UI07_YERRU	tr|A0A085UBD7|A0A085UBD7_YERRU
tr|C4UGT2|C4UGT2_YERRU	YERRU	Chromosomal replication initiator protein DnaA OS=Yersinia ruckeri ATCC 29473 GN=dnaA PE=3 SV=1	26.98	27.31	2	14	40.82	tr|C4UGT2|C4UGT2_YERRU	tr|A0A085U8S1|A0A085U8S1_YERRU
tr|A0A0A5HBY8|A0A0A5HBY8_YERRU	YERRU	Transcriptional regulator OS=Yersinia ruckeri GN=CSF007_9295 PE=4 SV=1	26.75	27.04	4	15	35.7	tr|A0A0A5HBY8|A0A0A5HBY8_YERRU	tr|A0A094SYG5|A0A094SYG5_YERRU	tr|C4UFL9|C4UFL9_YERRU	tr|A0A085U7R2|A0A085U7R2_YERRU
tr|A0A094SNW5|A0A094SNW5_YERRU	YERRU	Ribosomal RNA small subunit methyltransferase H OS=Yersinia ruckeri ATCC 29473 GN=rsmH PE=3 SV=1	26.74	26.77	4	15	59.11	tr|A0A094SNW5|A0A094SNW5_YERRU	tr|A0A085UBE3|A0A085UBE3_YERRU	tr|C4UI02|C4UI02_YERRU	tr|A0A0A8VA27|A0A0A8VA27_YERRU
tr|C4UMB7|C4UMB7_YERRU	YERRU	Putative uncharacterized protein OS=Yersinia ruckeri ATCC 29473 GN=yruck0001_28350 PE=4 SV=1	26.66	26.68	3	15	56.25	tr|C4UMB7|C4UMB7_YERRU	tr|A0A0A8VBS0|A0A0A8VBS0_YERRU	tr|A0A094S8V7|A0A094S8V7_YERRU
tr|C4UL15|C4UL15_YERRU	YERRU	Aerobic respiration control protein arcA OS=Yersinia ruckeri ATCC 29473 GN=DJ39_347 PE=4 SV=1	26.64	26.75	2	19	69.75	tr|C4UL15|C4UL15_YERRU	tr|A0A085UBK0|A0A085UBK0_YERRU
tr|C4UNW0|C4UNW0_YERRU	YERRU	Insulinase family protease OS=Yersinia ruckeri ATCC 29473 GN=pqqL PE=3 SV=1	26.46	26.54	2	16	42.34	tr|C4UNW0|C4UNW0_YERRU	tr|A0A085U775|A0A085U775_YERRU
tr|C4UK60|C4UK60_YERRU	YERRU	3-ketoacyl-CoA thiolase OS=Yersinia ruckeri ATCC 29473 GN=fadA PE=3 SV=1	26.37	26.38	3	14	58.14	tr|C4UK60|C4UK60_YERRU	tr|A0A085U6N4|A0A085U6N4_YERRU	tr|A0A0A5FSD0|A0A0A5FSD0_YERRU
tr|C4UL64|C4UL64_YERRU	YERRU	D-isomer specific 2-hydroxyacid dehydrogenase, NAD binding domain protein OS=Yersinia ruckeri ATCC 29473 GN=DJ39_1320 PE=4 SV=1	26.37	26.37	2	16	78.59	tr|C4UL64|C4UL64_YERRU	tr|A0A085U8E4|A0A085U8E4_YERRU
tr|C4UNS1|C4UNS1_YERRU	YERRU	Adenosine deaminase OS=Yersinia ruckeri ATCC 29473 GN=add PE=3 SV=1	26.32	26.33	3	16	69.28	tr|C4UNS1|C4UNS1_YERRU	tr|A0A085U7I8|A0A085U7I8_YERRU	tr|A0A0A5FQ71|A0A0A5FQ71_YERRU
tr|C4UHA3|C4UHA3_YERRU	YERRU	50S ribosomal protein L4 OS=Yersinia ruckeri ATCC 29473 GN=rplD PE=3 SV=1	26.31	26.32	2	17	61.69	tr|C4UHA3|C4UHA3_YERRU	tr|A0A085U6V4|A0A085U6V4_YERRU
tr|C4UGP8|C4UGP8_YERRU	YERRU	tRNA uridine 5-carboxymethylaminomethyl modification enzyme GidA OS=Yersinia ruckeri ATCC 29473 GN=gidA PE=3 SV=1	26.24	26.25	3	14	32.91	tr|C4UGP8|C4UGP8_YERRU	tr|A0A085U8V3|A0A085U8V3_YERRU	tr|A0A0B6G0T2|A0A0B6G0T2_YERRU
tr|C4UKY9|C4UKY9_YERRU	YERRU	Outer membrane protein tolC OS=Yersinia ruckeri ATCC 29473 GN=yruck0001_3580 PE=4 SV=1	26.21	26.25	3	15	46.94	tr|C4UKY9|C4UKY9_YERRU	tr|A0A094V2E6|A0A094V2E6_YERRU	tr|A0A085U3G6|A0A085U3G6_YERRU
tr|C4UMI7|C4UMI7_YERRU	YERRU	Phosphoribosylamine--glycine ligase OS=Yersinia ruckeri ATCC 29473 GN=purD PE=3 SV=1	26.09	26.09	2	15	51.05	tr|C4UMI7|C4UMI7_YERRU	tr|A0A085U3V1|A0A085U3V1_YERRU
tr|C4UNF9|C4UNF9_YERRU	YERRU	PTS-dependent dihydroxyacetone kinase, ADP-binding subunit dhaL OS=Yersinia ruckeri ATCC 29473 GN=yruck0001_33180 PE=4 SV=1	26	26	4	19	81.4	tr|C4UNF9|C4UNF9_YERRU	tr|A0A094SNZ9|A0A094SNZ9_YERRU	tr|A0A085U2M8|A0A085U2M8_YERRU	tr|A0A0B6G1F7|A0A0B6G1F7_YERRU
tr|C4UHA1|C4UHA1_YERRU	YERRU	30S ribosomal protein S10 OS=Yersinia ruckeri ATCC 29473 GN=rpsJ PE=3 SV=1	26	26	2	15	75.73	tr|C4UHA1|C4UHA1_YERRU	tr|A0A085U6V6|A0A085U6V6_YERRU
tr|C4UG35|C4UG35_YERRU	YERRU	HTH-type transcriptional regulator pecT OS=Yersinia ruckeri ATCC 29473 GN=lrhA PE=4 SV=1	26	26	4	14	70.13	tr|C4UG35|C4UG35_YERRU	tr|A0A0A8VIR5|A0A0A8VIR5_YERRU	tr|A0A085U4W3|A0A085U4W3_YERRU	tr|A0A0A5FMD2|A0A0A5FMD2_YERRU
tr|C4UIK5|C4UIK5_YERRU	YERRU	Uncharacterized protein OS=Yersinia ruckeri ATCC 29473 GN=DJ39_2790 PE=3 SV=1	25.96	26	2	15	68.13	tr|C4UIK5|C4UIK5_YERRU	tr|A0A085UAT8|A0A085UAT8_YERRU
tr|C4UIF1|C4UIF1_YERRU	YERRU	Xaa-Pro aminopeptidase OS=Yersinia ruckeri ATCC 29473 GN=yruck0001_4460 PE=4 SV=1	25.4	25.42	5	14	40.64	tr|C4UIF1|C4UIF1_YERRU	tr|A0A0A8VFX3|A0A0A8VFX3_YERRU	tr|A0A094STD0|A0A094STD0_YERRU	tr|A0A0B6G1F8|A0A0B6G1F8_YERRU	tr|A0A085UB60|A0A085UB60_YERRU
tr|C4UJ69|C4UJ69_YERRU	YERRU	Copper homeostasis protein cutC OS=Yersinia ruckeri ATCC 29473 GN=cutC PE=3 SV=1	25.26	25.27	5	16	75	tr|C4UJ69|C4UJ69_YERRU	tr|A0A0A8VHC0|A0A0A8VHC0_YERRU	tr|A0A085U8F9|A0A085U8F9_YERRU	tr|A0A0B6GJ59|A0A0B6GJ59_YERRU	tr|A0A0A5FLQ4|A0A0A5FLQ4_YERRU
tr|A0A094SJV9|A0A094SJV9_YERRU	YERRU	Hydrogen peroxide-inducible activator OS=Yersinia ruckeri ATCC 29473 GN=oxyR PE=4 SV=1	25.24	25.27	3	13	55.08	tr|A0A094SJV9|A0A094SJV9_YERRU	tr|A0A085U3J4|A0A085U3J4_YERRU	tr|A0A0B6GCN7|A0A0B6GCN7_YERRU
tr|C4UJV2|C4UJV2_YERRU	YERRU	Phosphoheptose isomerase OS=Yersinia ruckeri ATCC 29473 GN=gmhA PE=3 SV=1	25.18	25.19	2	14	83.94	tr|C4UJV2|C4UJV2_YERRU	tr|A0A085U527|A0A085U527_YERRU
tr|A0A094SPF9|A0A094SPF9_YERRU	YERRU	Pyruvate formate-lyase 1-activating enzyme OS=Yersinia ruckeri ATCC 29473 GN=pflA PE=4 SV=1	25.15	25.17	2	15	75.2	tr|A0A094SPF9|A0A094SPF9_YERRU	tr|A0A085U9U9|A0A085U9U9_YERRU
tr|C4UFI7|C4UFI7_YERRU	YERRU	Putative uncharacterized protein OS=Yersinia ruckeri ATCC 29473 GN=yruck0001_12840 PE=4 SV=1	25.08	25.09	4	19	56	tr|C4UFI7|C4UFI7_YERRU	tr|A0A0B6GDA2|A0A0B6GDA2_YERRU	tr|A0A094SX53|A0A094SX53_YERRU	tr|A0A085U7N2|A0A085U7N2_YERRU
tr|C4UMQ0|C4UMQ0_YERRU	YERRU	Putative stringent starvation protein A OS=Yersinia ruckeri ATCC 29473 GN=DJ39_2827 PE=3 SV=1	25.08	25.09	2	15	58.22	tr|C4UMQ0|C4UMQ0_YERRU	tr|A0A085UAQ0|A0A085UAQ0_YERRU
tr|C4ULS0|C4ULS0_YERRU	YERRU	Glucose-1-phosphate thymidylyltransferase OS=Yersinia ruckeri ATCC 29473 GN=rfbA PE=3 SV=1	25.06	25.07	2	14	58.7	tr|C4ULS0|C4ULS0_YERRU	tr|A0A085U6E1|A0A085U6E1_YERRU
tr|C4UI99|C4UI99_YERRU	YERRU	DNA mismatch repair protein MutS OS=Yersinia ruckeri ATCC 29473 GN=mutS PE=3 SV=1	24.91	24.96	5	14	22.68	tr|C4UI99|C4UI99_YERRU	tr|A0A0A8VDR4|A0A0A8VDR4_YERRU	tr|A0A0B6G9F5|A0A0B6G9F5_YERRU	tr|A0A0A5FR16|A0A0A5FR16_YERRU	tr|A0A085U3A5|A0A085U3A5_YERRU
tr|A0A094SEB4|A0A094SEB4_YERRU	YERRU	HemX family protein OS=Yersinia ruckeri ATCC 29473 GN=DJ39_3084 PE=4 SV=1	24.82	24.83	4	15	49.2	tr|A0A094SEB4|A0A094SEB4_YERRU	tr|A0A085U6F1|A0A085U6F1_YERRU	tr|C4UN82|C4UN82_YERRU	tr|A0A0A8VLA5|A0A0A8VLA5_YERRU
tr|C4UJQ2|C4UJQ2_YERRU	YERRU	Putative uncharacterized protein OS=Yersinia ruckeri ATCC 29473 GN=yruck0001_21140 PE=4 SV=1	24.8	24.82	5	13	33.13	tr|C4UJQ2|C4UJQ2_YERRU	tr|A0A0A8VEQ5|A0A0A8VEQ5_YERRU	tr|A0A0A5FND7|A0A0A5FND7_YERRU	tr|A0A094V167|A0A094V167_YERRU	tr|A0A085U5M0|A0A085U5M0_YERRU
tr|A0A094V364|A0A094V364_YERRU	YERRU	Aminomethyltransferase OS=Yersinia ruckeri ATCC 29473 GN=gcvT PE=3 SV=1	24.78	24.8	2	19	57.26	tr|A0A094V364|A0A094V364_YERRU	tr|A0A085UB63|A0A085UB63_YERRU
tr|C4UG91|C4UG91_YERRU	YERRU	Long-chain fatty acid transport protein OS=Yersinia ruckeri ATCC 29473 GN=DJ39_2107 PE=4 SV=1	24.64	24.65	2	12	48.24	tr|C4UG91|C4UG91_YERRU	tr|A0A085U2G8|A0A085U2G8_YERRU
tr|C4UG42|C4UG42_YERRU	YERRU	UPF0304 protein yruck0001_8710 OS=Yersinia ruckeri ATCC 29473 GN=yruck0001_8710 PE=3 SV=1	24.61	24.62	3	16	79.39	tr|C4UG42|C4UG42_YERRU	tr|A0A094SX80|A0A094SX80_YERRU	tr|A0A085U4W8|A0A085U4W8_YERRU
tr|C4UKI6|C4UKI6_YERRU	YERRU	Flagellar hook protein FlgE OS=Yersinia ruckeri ATCC 29473 GN=DJ39_1882 PE=4 SV=1	24.6	24.61	3	12	64.17	tr|C4UKI6|C4UKI6_YERRU	tr|A0A0A8VHY4|A0A0A8VHY4_YERRU	tr|A0A085U8Z7|A0A085U8Z7_YERRU
tr|C4UGW5|C4UGW5_YERRU	YERRU	Methyl-accepting chemotaxis (MCP) signaling domain protein OS=Yersinia ruckeri ATCC 29473 GN=DJ39_2616 PE=4 SV=1	24.54	24.56	5	14	29.21	tr|C4UGW5|C4UGW5_YERRU	tr|A0A0B6G8D8|A0A0B6G8D8_YERRU	tr|A0A0A8V8I4|A0A0A8V8I4_YERRU	tr|A0A0A5FNL5|A0A0A5FNL5_YERRU	tr|A0A085U8P1|A0A085U8P1_YERRU
tr|C4ULM4|C4ULM4_YERRU	YERRU	RNA 2'-O ribose methyltransferase substrate binding family protein OS=Yersinia ruckeri ATCC 29473 GN=DJ39_2372 PE=4 SV=1	24.53	24.55	2	13	50	tr|C4ULM4|C4ULM4_YERRU	tr|A0A085U5U6|A0A085U5U6_YERRU
tr|C4UNM1|C4UNM1_YERRU	YERRU	CMP-N-acetylneuraminic acid synthetase OS=Yersinia ruckeri ATCC 29473 GN=yruck0001_33490 PE=4 SV=1	24.52	24.53	2	14	86.84	tr|C4UNM1|C4UNM1_YERRU	tr|A0A085U9K7|A0A085U9K7_YERRU
tr|C4UJ88|C4UJ88_YERRU	YERRU	Hex regulon repressor OS=Yersinia ruckeri ATCC 29473 GN=yruck0001_15770 PE=4 SV=1	24.42	24.76	6	13	59.8	tr|C4UJ88|C4UJ88_YERRU	tr|A0A0A8VHD7|A0A0A8VHD7_YERRU	tr|A0A094SQ66|A0A094SQ66_YERRU	tr|A0A0A5FPI8|A0A0A5FPI8_YERRU	tr|A0A085U8H8|A0A085U8H8_YERRU	tr|A0A0B6G1L8|A0A0B6G1L8_YERRU
tr|C4UNP8|C4UNP8_YERRU	YERRU	Uncharacterized protein OS=Yersinia ruckeri ATCC 29473 GN=bamD PE=3 SV=1	24.39	24.47	2	19	61.32	tr|C4UNP8|C4UNP8_YERRU	tr|A0A085U3Y2|A0A085U3Y2_YERRU
tr|C4UEU5|C4UEU5_YERRU	YERRU	DNA protection during starvation protein OS=Yersinia ruckeri ATCC 29473 GN=dps PE=3 SV=1	24.38	24.39	2	14	72.46	tr|C4UEU5|C4UEU5_YERRU	tr|A0A085U4B6|A0A085U4B6_YERRU
tr|C4UJY4|C4UJY4_YERRU	YERRU	Exonuclease, RdgC family protein OS=Yersinia ruckeri ATCC 29473 GN=rdgC PE=3 SV=1	24.35	24.4	2	12	59.74	tr|C4UJY4|C4UJY4_YERRU	tr|A0A085U559|A0A085U559_YERRU
tr|C4UMS0|C4UMS0_YERRU	YERRU	LPS export ABC transporter ATP-binding protein OS=Yersinia ruckeri ATCC 29473 GN=lptB PE=4 SV=1	24.33	24.37	2	16	63.07	tr|C4UMS0|C4UMS0_YERRU	tr|A0A085UAR9|A0A085UAR9_YERRU
tr|C4UM50|C4UM50_YERRU	YERRU	GTP-binding protein HflX OS=Yersinia ruckeri ATCC 29473 GN=hflX PE=3 SV=1	24.33	24.36	3	12	34.04	tr|C4UM50|C4UM50_YERRU	tr|A0A085U9F8|A0A085U9F8_YERRU	tr|A0A0B6GC97|A0A0B6GC97_YERRU
tr|C4UP79|C4UP79_YERRU	YERRU	Glutamate--cysteine ligase OS=Yersinia ruckeri ATCC 29473 GN=gshA PE=3 SV=1	24.32	24.33	3	14	38.15	tr|C4UP79|C4UP79_YERRU	tr|A0A0A8VDZ9|A0A0A8VDZ9_YERRU	tr|A0A085U3Z8|A0A085U3Z8_YERRU
tr|C4UI22|C4UI22_YERRU	YERRU	GMP reductase 2 OS=Yersinia ruckeri ATCC 29473 GN=guaC PE=3 SV=1	24.31	24.32	2	14	61.96	tr|C4UI22|C4UI22_YERRU	tr|A0A085UBC1|A0A085UBC1_YERRU
tr|C4UKI1|C4UKI1_YERRU	YERRU	Flagellar hook-associated protein FlgK OS=Yersinia ruckeri ATCC 29473 GN=flgK PE=4 SV=1	24.3	24.35	2	12	36.56	tr|C4UKI1|C4UKI1_YERRU	tr|A0A085U8Z1|A0A085U8Z1_YERRU
tr|C4UEZ9|C4UEZ9_YERRU	YERRU	Cys/Met metabolism PLP-dependent enzyme family protein OS=Yersinia ruckeri ATCC 29473 GN=DJ39_1051 PE=3 SV=1	24.25	24.26	2	13	75.85	tr|C4UEZ9|C4UEZ9_YERRU	tr|A0A085U9P9|A0A085U9P9_YERRU
tr|C4UNG0|C4UNG0_YERRU	YERRU	Dihydroxyacetone kinase, DhaK subunit OS=Yersinia ruckeri ATCC 29473 GN=dhaK PE=4 SV=1	24.24	24.25	3	21	46.91	tr|C4UNG0|C4UNG0_YERRU	tr|A0A085U2M7|A0A085U2M7_YERRU	tr|A0A0A5FU78|A0A0A5FU78_YERRU
tr|A0A094TDM8|A0A094TDM8_YERRU	YERRU	Uncharacterized protein OS=Yersinia ruckeri ATCC 29473 GN=DJ39_3457 PE=4 SV=1	24.21	24.22	1	15	77.44	tr|A0A094TDM8|A0A094TDM8_YERRU
tr|C4UNS5|C4UNS5_YERRU	YERRU	Fumarate hydratase OS=Yersinia ruckeri ATCC 29473 GN=fumC PE=3 SV=1	24.18	24.23	4	14	48.17	tr|C4UNS5|C4UNS5_YERRU	tr|A0A0A8VIU6|A0A0A8VIU6_YERRU	tr|A0A0B6FZ17|A0A0B6FZ17_YERRU	tr|A0A085U7J2|A0A085U7J2_YERRU
tr|C4UIE9|C4UIE9_YERRU	YERRU	Possible monooxygenase OS=Yersinia ruckeri ATCC 29473 GN=DJ39_2997 PE=4 SV=1	24.17	24.18	3	13	40.35	tr|C4UIE9|C4UIE9_YERRU	tr|A0A085UB62|A0A085UB62_YERRU	tr|A0A0B6G1T2|A0A0B6G1T2_YERRU
tr|C4UF40|C4UF40_YERRU	YERRU	L-allo-threonine aldolase OS=Yersinia ruckeri ATCC 29473 GN=ltaE PE=4 SV=1	24.16	24.17	4	15	65.09	tr|C4UF40|C4UF40_YERRU	tr|A0A0A8VHN9|A0A0A8VHN9_YERRU	tr|A0A085U9S7|A0A085U9S7_YERRU	tr|A0A0B6FZH4|A0A0B6FZH4_YERRU
tr|C4UKD2|C4UKD2_YERRU	YERRU	Succinylornithine transaminase OS=Yersinia ruckeri ATCC 29473 GN=astC PE=3 SV=1	24.12	24.17	3	13	44.63	tr|C4UKD2|C4UKD2_YERRU	tr|A0A0A5FLK7|A0A0A5FLK7_YERRU	tr|A0A085U888|A0A085U888_YERRU
tr|A0A094SVJ8|A0A094SVJ8_YERRU	YERRU	L-serine ammonia-lyase OS=Yersinia ruckeri ATCC 29473 GN=DJ39_1728 PE=4 SV=1	24.06	26.15	3	15	44.05	tr|A0A094SVJ8|A0A094SVJ8_YERRU	tr|A0A085U671|A0A085U671_YERRU	tr|A0A0A8VHF9|A0A0A8VHF9_YERRU
tr|C4UH69|C4UH69_YERRU	YERRU	Aspartate-semialdehyde dehydrogenase OS=Yersinia ruckeri ATCC 29473 GN=asd PE=3 SV=1	24.05	24.05	3	15	50	tr|C4UH69|C4UH69_YERRU	tr|A0A085U749|A0A085U749_YERRU	tr|A0A0B6G2W5|A0A0B6G2W5_YERRU
tr|C4UNK6|C4UNK6_YERRU	YERRU	Inorganic pyrophosphatase OS=Yersinia ruckeri ATCC 29473 GN=ppa PE=3 SV=1	24.01	24.01	2	13	69.89	tr|C4UNK6|C4UNK6_YERRU	tr|A0A085U9C5|A0A085U9C5_YERRU
tr|C4UHM6|C4UHM6_YERRU	YERRU	Peptidyl-prolyl cis-trans isomerase B OS=Yersinia ruckeri ATCC 29473 GN=ppiB PE=3 SV=1	24.01	24.01	2	21	75.61	tr|C4UHM6|C4UHM6_YERRU	tr|A0A085U5G7|A0A085U5G7_YERRU
tr|C4UFL8|C4UFL8_YERRU	YERRU	Thiol peroxidase OS=Yersinia ruckeri ATCC 29473 GN=tpx PE=3 SV=1	24.01	24.01	2	15	98.8	tr|C4UFL8|C4UFL8_YERRU	tr|A0A085U7R1|A0A085U7R1_YERRU
tr|C4UH98|C4UH98_YERRU	YERRU	Elongation factor Tu OS=Yersinia ruckeri ATCC 29473 GN=tuf PE=3 SV=1	24	56	3	56	86.29	tr|C4UH98|C4UH98_YERRU	tr|A0A085U6V9|A0A085U6V9_YERRU	tr|B6RBE2|B6RBE2_YERRU
tr|C4UG60|C4UG60_YERRU	YERRU	Amidophosphoribosyltransferase OS=Yersinia ruckeri ATCC 29473 GN=purF PE=3 SV=1	24	24	3	13	35.45	tr|C4UG60|C4UG60_YERRU	tr|A0A0B6GEX1|A0A0B6GEX1_YERRU	tr|A0A085U4Y6|A0A085U4Y6_YERRU
tr|A0A085U9J8|A0A085U9J8_YERRU	YERRU	UDP-2-acetamido-2,6-dideoxy-beta-L-talose-4-dehy drogenase OS=Yersinia ruckeri GN=nADLYRO1b_893 PE=4 SV=1	24	24	3	14	43.05	tr|A0A085U9J8|A0A085U9J8_YERRU	tr|A0A0A8V8R8|A0A0A8V8R8_YERRU	tr|A0A094T9E8|A0A094T9E8_YERRU
tr|Q5UCH7|Q5UCH7_YERRU	YERRU	4-hydroxy-tetrahydrodipicolinate synthase OS=Yersinia ruckeri GN=dapA PE=3 SV=1	24	24	3	18	67.58	tr|Q5UCH7|Q5UCH7_YERRU	tr|C4UMN5|C4UMN5_YERRU	tr|A0A0B6GF57|A0A0B6GF57_YERRU
tr|C4UN98|C4UN98_YERRU	YERRU	Glucose-specific phosphotransferase enzyme IIA component OS=Yersinia ruckeri ATCC 29473 GN=crr PE=4 SV=1	24	24	2	18	86.39	tr|C4UN98|C4UN98_YERRU	tr|A0A085U2U4|A0A085U2U4_YERRU
tr|C4UMK7|C4UMK7_YERRU	YERRU	Transcription antitermination protein nusG OS=Yersinia ruckeri ATCC 29473 GN=nusG PE=3 SV=1	24	24	2	15	75.69	tr|C4UMK7|C4UMK7_YERRU	tr|A0A085U3X1|A0A085U3X1_YERRU
tr|C4ULB1|C4ULB1_YERRU	YERRU	DSBA-like thioredoxin domain protein OS=Yersinia ruckeri ATCC 29473 GN=DJ39_3179 PE=3 SV=1	24	24	3	17	56.52	tr|C4ULB1|C4ULB1_YERRU	tr|A0A0B6G7Q9|A0A0B6G7Q9_YERRU	tr|A0A085U3U5|A0A085U3U5_YERRU
tr|C4UJH6|C4UJH6_YERRU	YERRU	Outer membrane protein W OS=Yersinia ruckeri ATCC 29473 GN=yruck0001_15120 PE=4 SV=1	24	24	4	19	59.53	tr|C4UJH6|C4UJH6_YERRU	tr|A0A0A5FRY3|A0A0A5FRY3_YERRU	tr|A0A094ST83|A0A094ST83_YERRU	tr|A0A085U7E3|A0A085U7E3_YERRU
tr|C4UFP5|C4UFP5_YERRU	YERRU	Pyridoxal kinase OS=Yersinia ruckeri ATCC 29473 GN=pdxY PE=3 SV=1	24	24	2	14	51.05	tr|C4UFP5|C4UFP5_YERRU	tr|A0A085U7T8|A0A085U7T8_YERRU
tr|C4UFF9|C4UFF9_YERRU	YERRU	Short chain dehydrogenase family protein OS=Yersinia ruckeri ATCC 29473 GN=DJ39_1506 PE=3 SV=1	24	24	3	15	63.86	tr|C4UFF9|C4UFF9_YERRU	tr|A0A085U7K0|A0A085U7K0_YERRU	tr|A0A0B6G969|A0A0B6G969_YERRU
tr|A0A094TFA8|A0A094TFA8_YERRU	YERRU	30S ribosomal protein S6 OS=Yersinia ruckeri ATCC 29473 GN=rpsF PE=3 SV=1	24	24	2	28	87.69	tr|A0A094TFA8|A0A094TFA8_YERRU	tr|A0A085U9E0|A0A085U9E0_YERRU
tr|C4UH37|C4UH37_YERRU	YERRU	Shikimate kinase 1 OS=Yersinia ruckeri ATCC 29473 GN=aroK PE=3 SV=1	23.82	23.93	2	16	78.61	tr|C4UH37|C4UH37_YERRU	tr|A0A085U708|A0A085U708_YERRU
tr|C4UNJ4|C4UNJ4_YERRU	YERRU	Obg family GTPase CgtA OS=Yersinia ruckeri ATCC 29473 GN=cgtA PE=3 SV=1	23.79	23.87	2	13	46.41	tr|C4UNJ4|C4UNJ4_YERRU	tr|A0A085U9B3|A0A085U9B3_YERRU
tr|C4UL35|C4UL35_YERRU	YERRU	4-hydroxy-tetrahydrodipicolinate reductase OS=Yersinia ruckeri ATCC 29473 GN=dapB PE=3 SV=1	23.72	23.77	4	13	62.27	tr|C4UL35|C4UL35_YERRU	tr|A0A0A5FRW2|A0A0A5FRW2_YERRU	tr|A0A085UBI0|A0A085UBI0_YERRU	tr|A0A0B6FXC2|A0A0B6FXC2_YERRU
tr|A0A094SR18|A0A094SR18_YERRU	YERRU	Uncharacterized protein OS=Yersinia ruckeri ATCC 29473 GN=DJ39_2917 PE=4 SV=1	23.7	23.94	3	13	45.81	tr|A0A094SR18|A0A094SR18_YERRU	tr|A0A085U305|A0A085U305_YERRU	tr|C4UJ37|C4UJ37_YERRU
tr|C4UFA7|C4UFA7_YERRU	YERRU	6-phosphogluconolactonase OS=Yersinia ruckeri ATCC 29473 GN=pgl PE=3 SV=1	23.64	23.7	4	15	64.26	tr|C4UFA7|C4UFA7_YERRU	tr|A0A085U4H0|A0A085U4H0_YERRU	tr|A0A0A5FT51|A0A0A5FT51_YERRU	tr|A0A0B6GGH9|A0A0B6GGH9_YERRU
tr|C4UI43|C4UI43_YERRU	YERRU	S-adenosylmethionine decarboxylase alpha chain OS=Yersinia ruckeri ATCC 29473 GN=speD PE=3 SV=1	23.59	23.64	2	12	70.83	tr|C4UI43|C4UI43_YERRU	tr|A0A085U350|A0A085U350_YERRU
tr|C4UMP3|C4UMP3_YERRU	YERRU	Uracil phosphoribosyltransferase OS=Yersinia ruckeri ATCC 29473 GN=upp PE=3 SV=1	23.51	23.62	2	15	78.37	tr|C4UMP3|C4UMP3_YERRU	tr|A0A085UAH8|A0A085UAH8_YERRU
tr|C4UMM6|C4UMM6_YERRU	YERRU	Succinyl-diaminopimelate desuccinylase OS=Yersinia ruckeri ATCC 29473 GN=dapE PE=3 SV=1	23.48	23.62	3	12	50.93	tr|C4UMM6|C4UMM6_YERRU	tr|A0A085UAJ4|A0A085UAJ4_YERRU	tr|A0A0B6G7W4|A0A0B6G7W4_YERRU
tr|C4UIS2|C4UIS2_YERRU	YERRU	TonB-dependent vitamin B12 receptor OS=Yersinia ruckeri ATCC 29473 GN=btuB PE=3 SV=1	23.47	23.62	2	12	33.76	tr|C4UIS2|C4UIS2_YERRU	tr|A0A0A8VNM3|A0A0A8VNM3_YERRU
tr|C4UHB6|C4UHB6_YERRU	YERRU	50S ribosomal protein L6 OS=Yersinia ruckeri ATCC 29473 GN=rplF PE=3 SV=1	23.42	23.53	2	19	74.58	tr|C4UHB6|C4UHB6_YERRU	tr|A0A085U6U0|A0A085U6U0_YERRU
tr|C4UF69|C4UF69_YERRU	YERRU	Cytidylate kinase OS=Yersinia ruckeri ATCC 29473 GN=cmk PE=3 SV=1	23.38	23.43	2	12	65.94	tr|C4UF69|C4UF69_YERRU	tr|A0A085U9V6|A0A085U9V6_YERRU
tr|C4UNS3|C4UNS3_YERRU	YERRU	Mannose-6-phosphate isomerase OS=Yersinia ruckeri ATCC 29473 GN=manA PE=3 SV=1	23.29	23.36	4	12	38.36	tr|C4UNS3|C4UNS3_YERRU	tr|A0A085U7J0|A0A085U7J0_YERRU	tr|A0A0B6GAC0|A0A0B6GAC0_YERRU	tr|A0A0A5FR48|A0A0A5FR48_YERRU
tr|A0A094SMR0|A0A094SMR0_YERRU	YERRU	3-oxoacyl- acyl-carrier-protein synthase 3 OS=Yersinia ruckeri ATCC 29473 GN=fabH PE=3 SV=1	23.23	23.34	5	14	58.99	tr|A0A094SMR0|A0A094SMR0_YERRU	tr|A0A085UA31|A0A085UA31_YERRU	tr|C4UHV7|C4UHV7_YERRU	tr|A0A0B6GC91|A0A0B6GC91_YERRU	tr|A0A0A8VI37|A0A0A8VI37_YERRU
tr|A0A0B6G1R0|A0A0B6G1R0_YERRU	YERRU	Imidazole glycerol phosphate synthase subunit hisF OS=Yersinia ruckeri GN=hisF PE=4 SV=1	23.21	23.34	4	13	64.73	tr|A0A0B6G1R0|A0A0B6G1R0_YERRU	tr|A0A094SQL1|A0A094SQL1_YERRU	tr|A0A085U9N8|A0A085U9N8_YERRU	tr|C4UEY6|C4UEY6_YERRU
tr|C4UF68|C4UF68_YERRU	YERRU	3-phosphoshikimate 1-carboxyvinyltransferase OS=Yersinia ruckeri ATCC 29473 GN=aroA PE=3 SV=1	23.11	23.26	5	13	40.41	tr|C4UF68|C4UF68_YERRU	tr|A0A0A8VC58|A0A0A8VC58_YERRU	tr|A0A094SS03|A0A094SS03_YERRU	tr|A0A085U9V5|A0A085U9V5_YERRU	tr|Q5UCH2|Q5UCH2_YERRU
tr|A0A094SST1|A0A094SST1_YERRU	YERRU	Naphthoate synthase OS=Yersinia ruckeri ATCC 29473 GN=menB PE=3 SV=1	23.01	23.08	2	16	55.44	tr|A0A094SST1|A0A094SST1_YERRU	tr|A0A085U4U4|A0A085U4U4_YERRU
tr|C4UNF8|C4UNF8_YERRU	YERRU	Dihydroxyacetone kinase, phosphotransfer subunit OS=Yersinia ruckeri ATCC 29473 GN=yruck0001_33170 PE=4 SV=1	22.98	23.06	3	15	36.53	tr|C4UNF8|C4UNF8_YERRU	tr|A0A094SUZ9|A0A094SUZ9_YERRU	tr|A0A085U2M9|A0A085U2M9_YERRU
tr|C4UKX7|C4UKX7_YERRU	YERRU	2,5-diketo-D-gluconic acid reductase A OS=Yersinia ruckeri ATCC 29473 GN=dkgA PE=4 SV=1	22.94	23.01	2	12	48.35	tr|C4UKX7|C4UKX7_YERRU	tr|A0A085U3F4|A0A085U3F4_YERRU
tr|C4UM77|C4UM77_YERRU	YERRU	Formate acetyltransferase OS=Yersinia ruckeri ATCC 29473 GN=pflB PE=4 SV=1	22.93	30.37	2	18	29.84	tr|C4UM77|C4UM77_YERRU	tr|A0A085U3B1|A0A085U3B1_YERRU
tr|C4UKT4|C4UKT4_YERRU	YERRU	Mannonate dehydratase OS=Yersinia ruckeri ATCC 29473 GN=uxuA PE=3 SV=1	22.81	23.02	3	13	44.67	tr|C4UKT4|C4UKT4_YERRU	tr|A0A0A8VEV8|A0A0A8VEV8_YERRU	tr|A0A085U4Q0|A0A085U4Q0_YERRU
tr|C4UK61|C4UK61_YERRU	YERRU	NAD(P)H-flavin reductase OS=Yersinia ruckeri ATCC 29473 GN=fre PE=4 SV=1	22.81	22.91	2	14	63.52	tr|C4UK61|C4UK61_YERRU	tr|A0A085U6N3|A0A085U6N3_YERRU
tr|A0A0B6GG08|A0A0B6GG08_YERRU	YERRU	AAA domain family protein OS=Yersinia ruckeri GN=BD65_1066 PE=4 SV=1	22.8	22.88	4	12	33.71	tr|A0A0B6GG08|A0A0B6GG08_YERRU	tr|A0A094V3V8|A0A094V3V8_YERRU	tr|A0A085UAA7|A0A085UAA7_YERRU	tr|C4UGI8|C4UGI8_YERRU
tr|C4UHG0|C4UHG0_YERRU	YERRU	ATP-dependent Clp protease proteolytic subunit OS=Yersinia ruckeri ATCC 29473 GN=clpP PE=3 SV=1	22.78	22.84	3	13	44.85	tr|C4UHG0|C4UHG0_YERRU	tr|A0A094V1N2|A0A094V1N2_YERRU	tr|A0A085U5A6|A0A085U5A6_YERRU
tr|A0A0A5FWA0|A0A0A5FWA0_YERRU	YERRU	dTDP-glucose 4,6-dehydratase OS=Yersinia ruckeri GN=NJ56_00700 PE=3 SV=1	22.73	22.77	5	11	57.75	tr|A0A0A5FWA0|A0A0A5FWA0_YERRU	tr|A0A094UME6|A0A094UME6_YERRU	tr|A0A085U6E0|A0A085U6E0_YERRU	tr|C4ULS1|C4ULS1_YERRU	tr|A0A0B6G5B9|A0A0B6G5B9_YERRU
tr|C4UM18|C4UM18_YERRU	YERRU	N-acetylglucosamine-6-phosphate deacetylase OS=Yersinia ruckeri ATCC 29473 GN=nagA PE=3 SV=1	22.72	22.77	2	13	48.02	tr|C4UM18|C4UM18_YERRU	tr|A0A085U618|A0A085U618_YERRU
tr|A0A0A8VGQ8|A0A0A8VGQ8_YERRU	YERRU	Uncharacterized protein OS=Yersinia ruckeri GN=CSF007_15010 PE=4 SV=1	22.63	22.7	2	13	43.43	tr|A0A0A8VGQ8|A0A0A8VGQ8_YERRU	tr|A0A094V187|A0A094V187_YERRU
tr|C4UHC3|C4UHC3_YERRU	YERRU	30S ribosomal protein S4 OS=Yersinia ruckeri ATCC 29473 GN=rpsD PE=3 SV=1	22.59	22.63	2	13	51.46	tr|C4UHC3|C4UHC3_YERRU	tr|A0A085U6T1|A0A085U6T1_YERRU
tr|C4UEZ3|C4UEZ3_YERRU	YERRU	UDP-glucose/GDP-mannose dehydrogenase family, NAD binding domain protein OS=Yersinia ruckeri ATCC 29473 GN=DJ39_1047 PE=4 SV=1	22.56	22.61	3	12	59.27	tr|C4UEZ3|C4UEZ3_YERRU	tr|A0A085U9P5|A0A085U9P5_YERRU	tr|A0A0B6GB67|A0A0B6GB67_YERRU
tr|Q20I87|Q20I87_YERRU	YERRU	Beta-lactamase OS=Yersinia ruckeri GN=ampC PE=3 SV=1	22.45	22.53	4	12	44.39	tr|Q20I87|Q20I87_YERRU	tr|C4ULV8|C4ULV8_YERRU	tr|A0A0A5FRP1|A0A0A5FRP1_YERRU	tr|A0A085U849|A0A085U849_YERRU
tr|C4UHY5|C4UHY5_YERRU	YERRU	Adenylosuccinate lyase OS=Yersinia ruckeri ATCC 29473 GN=purB PE=3 SV=1	22.43	22.72	4	15	32.02	tr|C4UHY5|C4UHY5_YERRU	tr|A0A0A8VI55|A0A0A8VI55_YERRU	tr|A0A0A5FSF8|A0A0A5FSF8_YERRU	tr|A0A085UA62|A0A085UA62_YERRU
tr|C4UML7|C4UML7_YERRU	YERRU	Nitrate reductase OS=Yersinia ruckeri ATCC 29473 GN=napA PE=3 SV=1	22.42	22.48	3	11	17.93	tr|C4UML7|C4UML7_YERRU	tr|A0A094V5Z5|A0A094V5Z5_YERRU	tr|A0A085UAK3|A0A085UAK3_YERRU
tr|C4UH41|C4UH41_YERRU	YERRU	Ribulose-phosphate 3-epimerase OS=Yersinia ruckeri ATCC 29473 GN=yruck0001_27250 PE=3 SV=1	22.39	22.43	4	15	79.65	tr|C4UH41|C4UH41_YERRU	tr|A0A0A8V8C6|A0A0A8V8C6_YERRU	tr|A0A094T0S9|A0A094T0S9_YERRU	tr|A0A085U704|A0A085U704_YERRU
tr|A0A094UT34|A0A094UT34_YERRU	YERRU	Dihydrouridine synthase family protein OS=Yersinia ruckeri ATCC 29473 GN=DJ39_3383 PE=3 SV=1	22.37	22.41	3	15	51.14	tr|A0A094UT34|A0A094UT34_YERRU	tr|A0A085U9K0|A0A085U9K0_YERRU	tr|C4UNM8|C4UNM8_YERRU
tr|C4UIF5|C4UIF5_YERRU	YERRU	D-3-phosphoglycerate dehydrogenase OS=Yersinia ruckeri ATCC 29473 GN=serA PE=3 SV=1	22.36	22.4	3	11	36.08	tr|C4UIF5|C4UIF5_YERRU	tr|A0A085UB56|A0A085UB56_YERRU	tr|A0A0B6GFR3|A0A0B6GFR3_YERRU
tr|C4UJD6|C4UJD6_YERRU	YERRU	Exodeoxyribonuclease III OS=Yersinia ruckeri ATCC 29473 GN=xth PE=4 SV=1	22.33	22.41	2	16	66.42	tr|C4UJD6|C4UJD6_YERRU	tr|A0A085U8M5|A0A085U8M5_YERRU
tr|C4UNB8|C4UNB8_YERRU	YERRU	DeoR-family regulatory protein OS=Yersinia ruckeri ATCC 29473 GN=yruck0001_25430 PE=4 SV=1	22.29	22.3	3	11	62	tr|C4UNB8|C4UNB8_YERRU	tr|A0A094SP90|A0A094SP90_YERRU	tr|A0A085U2K5|A0A085U2K5_YERRU
tr|C4UGW6|C4UGW6_YERRU	YERRU	Superoxide dismutase OS=Yersinia ruckeri ATCC 29473 GN=yruck0001_29590 PE=3 SV=1	22.29	22.3	4	17	83.33	tr|C4UGW6|C4UGW6_YERRU	tr|A0A0A8VE22|A0A0A8VE22_YERRU	tr|A0A094T0Y2|A0A094T0Y2_YERRU	tr|A0A085U8P0|A0A085U8P0_YERRU
tr|C4UMY9|C4UMY9_YERRU	YERRU	Ribosomal L11 methyltransferase family protein OS=Yersinia ruckeri ATCC 29473 GN=rlmG PE=3 SV=1	22.19	22.24	3	14	33.59	tr|C4UMY9|C4UMY9_YERRU	tr|A0A085UAL4|A0A085UAL4_YERRU	tr|A0A0B6G6T7|A0A0B6G6T7_YERRU
tr|A0A094V4E9|A0A094V4E9_YERRU	YERRU	Flagellin OS=Yersinia ruckeri ATCC 29473 GN=flaA PE=4 SV=1	22.17	53.9	3	85	88.34	tr|A0A094V4E9|A0A094V4E9_YERRU	tr|A0A085U8W7|A0A085U8W7_YERRU	tr|A0A0B6GDC6|A0A0B6GDC6_YERRU
tr|C4UHV8|C4UHV8_YERRU	YERRU	Malonyl CoA-acyl carrier protein transacylase OS=Yersinia ruckeri ATCC 29473 GN=yruck0001_17860 PE=3 SV=1	22.17	22.18	5	17	64.73	tr|C4UHV8|C4UHV8_YERRU	tr|A0A0B6GC44|A0A0B6GC44_YERRU	tr|A0A0A8VBZ3|A0A0A8VBZ3_YERRU	tr|A0A094SRC2|A0A094SRC2_YERRU	tr|A0A085UA32|A0A085UA32_YERRU
tr|C4UIM2|C4UIM2_YERRU	YERRU	Putative quinone oxidoreductase YhdH OS=Yersinia ruckeri ATCC 29473 GN=DJ39_2773 PE=4 SV=1	22.13	22.13	3	14	58.28	tr|C4UIM2|C4UIM2_YERRU	tr|A0A085UAV5|A0A085UAV5_YERRU	tr|A0A0B6G7W8|A0A0B6G7W8_YERRU
tr|C4UJL5|C4UJL5_YERRU	YERRU	Nucleotide sugar dehydrogenase family protein OS=Yersinia ruckeri ATCC 29473 GN=DJ39_1413 PE=3 SV=1	22.09	22.16	3	12	36.44	tr|C4UJL5|C4UJL5_YERRU	tr|A0A0B6G4D2|A0A0B6G4D2_YERRU	tr|A0A085U7B0|A0A085U7B0_YERRU
tr|C4UNU3|C4UNU3_YERRU	YERRU	Methyltransferase small domain protein OS=Yersinia ruckeri ATCC 29473 GN=rsmC PE=3 SV=1	22.09	22.14	3	14	57.8	tr|C4UNU3|C4UNU3_YERRU	tr|A0A085U2N3|A0A085U2N3_YERRU	tr|A0A0B6G579|A0A0B6G579_YERRU
tr|C4UI44|C4UI44_YERRU	YERRU	Spermidine synthase OS=Yersinia ruckeri ATCC 29473 GN=speE PE=3 SV=1	22.06	22.07	3	13	57.14	tr|C4UI44|C4UI44_YERRU	tr|A0A085U351|A0A085U351_YERRU	tr|A0A0B6GB85|A0A0B6GB85_YERRU
tr|C4UNR9|C4UNR9_YERRU	YERRU	Putative oxidoreductase OS=Yersinia ruckeri ATCC 29473 GN=DJ39_1490 PE=4 SV=1	22.03	22.08	3	12	55.75	tr|C4UNR9|C4UNR9_YERRU	tr|A0A0A5FK73|A0A0A5FK73_YERRU	tr|A0A085U7I6|A0A085U7I6_YERRU
tr|C4UKK8|C4UKK8_YERRU	YERRU	Methyl-accepting chemotaxis serine transducer OS=Yersinia ruckeri ATCC 29473 GN=yruck0001_11070 PE=4 SV=1	22.02	22.02	4	11	35.03	tr|C4UKK8|C4UKK8_YERRU	tr|A0A094SXI6|A0A094SXI6_YERRU	tr|A0A085U927|A0A085U927_YERRU	tr|A0A0B6G2Q2|A0A0B6G2Q2_YERRU
tr|C4UN22|C4UN22_YERRU	YERRU	Universal stress protein A OS=Yersinia ruckeri ATCC 29473 GN=uspA PE=3 SV=1	22.02	22.02	2	32	89.73	tr|C4UN22|C4UN22_YERRU	tr|A0A085U761|A0A085U761_YERRU
tr|A0A094TF79|A0A094TF79_YERRU	YERRU	Molybdopterin adenylyltransferase OS=Yersinia ruckeri ATCC 29473 GN=mog PE=4 SV=1	22.01	22.01	3	16	85.13	tr|A0A094TF79|A0A094TF79_YERRU	tr|A0A085UBJ4|A0A085UBJ4_YERRU	tr|C4UL22|C4UL22_YERRU
tr|C4UN86|C4UN86_YERRU	YERRU	Dyp-type peroxidase family protein OS=Yersinia ruckeri ATCC 29473 GN=DJ39_2165 PE=4 SV=1	22	22	2	12	58.86	tr|C4UN86|C4UN86_YERRU	tr|A0A085U2V7|A0A085U2V7_YERRU
tr|C4UNP7|C4UNP7_YERRU	YERRU	Ribosome-associated inhibitor A OS=Yersinia ruckeri ATCC 29473 GN=raiA PE=4 SV=1	22	22	2	20	72.81	tr|C4UNP7|C4UNP7_YERRU	tr|A0A085U3Y3|A0A085U3Y3_YERRU
tr|C4UNN9|C4UNN9_YERRU	YERRU	50S ribosomal protein L19 OS=Yersinia ruckeri ATCC 29473 GN=rplS PE=3 SV=1	22	22	2	13	61.86	tr|C4UNN9|C4UNN9_YERRU	tr|A0A085U3Z0|A0A085U3Z0_YERRU
tr|C4UMK3|C4UMK3_YERRU	YERRU	50S ribosomal protein L7/L12 OS=Yersinia ruckeri ATCC 29473 GN=rplL PE=3 SV=1	22	22	2	14	84.3	tr|C4UMK3|C4UMK3_YERRU	tr|A0A085U3W7|A0A085U3W7_YERRU
tr|C4UJS0|C4UJS0_YERRU	YERRU	Lipoyl synthase OS=Yersinia ruckeri ATCC 29473 GN=lipA PE=3 SV=1	22	22	2	12	52.34	tr|C4UJS0|C4UJS0_YERRU	tr|A0A085U5N8|A0A085U5N8_YERRU
tr|C4UJC5|C4UJC5_YERRU	YERRU	Aldose 1-epimerase OS=Yersinia ruckeri ATCC 29473 GN=DJ39_1390 PE=4 SV=1	22	22	2	22	70.45	tr|C4UJC5|C4UJC5_YERRU	tr|A0A085U8L3|A0A085U8L3_YERRU
tr|C4UJ25|C4UJ25_YERRU	YERRU	UMP kinase OS=Yersinia ruckeri ATCC 29473 GN=pyrH PE=3 SV=1	22	22	2	15	67.22	tr|C4UJ25|C4UJ25_YERRU	tr|A0A085U2Z3|A0A085U2Z3_YERRU
tr|C4UGF2|C4UGF2_YERRU	YERRU	Tetratricopeptide repeat family protein OS=Yersinia ruckeri ATCC 29473 GN=DJ39_2250 PE=4 SV=1	22	22	2	11	70.87	tr|C4UGF2|C4UGF2_YERRU	tr|A0A085UAE3|A0A085UAE3_YERRU
tr|C4UG05|C4UG05_YERRU	YERRU	Ecotin family protein OS=Yersinia ruckeri ATCC 29473 GN=eco PE=3 SV=1	22	22	3	18	72.46	tr|C4UG05|C4UG05_YERRU	tr|A0A0A5H8X1|A0A0A5H8X1_YERRU	tr|A0A085U4T4|A0A085U4T4_YERRU
tr|A0A094S965|A0A094S965_YERRU	YERRU	30S ribosomal protein S8 OS=Yersinia ruckeri ATCC 29473 GN=rpsH PE=3 SV=1	22	22	3	17	70.77	tr|A0A094S965|A0A094S965_YERRU	tr|A0A085U6U1|A0A085U6U1_YERRU	tr|C4UHB5|C4UHB5_YERRU
tr|C4UFH8|C4UFH8_YERRU	YERRU	L-ascorbate-6-phosphate lactonase ulaG OS=Yersinia ruckeri ATCC 29473 GN=DJ39_1525 PE=4 SV=1	21.93	22.02	2	11	45.35	tr|C4UFH8|C4UFH8_YERRU	tr|A0A085U7M3|A0A085U7M3_YERRU
tr|C4UJL6|C4UJL6_YERRU	YERRU	DNA-binding protein H-NS OS=Yersinia ruckeri ATCC 29473 GN=hns PE=3 SV=1	21.85	21.92	2	21	67.91	tr|C4UJL6|C4UJL6_YERRU	tr|A0A085U7B1|A0A085U7B1_YERRU
tr|C4UGH3|C4UGH3_YERRU	YERRU	Inositol-1-monophosphatase OS=Yersinia ruckeri ATCC 29473 GN=suhB PE=4 SV=1	21.8	21.94	2	15	63.67	tr|C4UGH3|C4UGH3_YERRU	tr|A0A085UAC2|A0A085UAC2_YERRU
tr|C4UH23|C4UH23_YERRU	YERRU	Transcriptional regulatory protein ompR OS=Yersinia ruckeri ATCC 29473 GN=ompR PE=4 SV=1	21.78	21.88	2	13	61.92	tr|C4UH23|C4UH23_YERRU	tr|A0A085U722|A0A085U722_YERRU
tr|C4UHV9|C4UHV9_YERRU	YERRU	3-oxoacyl- acyl-carrier-protein reductase OS=Yersinia ruckeri ATCC 29473 GN=fabG PE=3 SV=1	21.74	21.83	2	15	70.9	tr|C4UHV9|C4UHV9_YERRU	tr|A0A085UA33|A0A085UA33_YERRU
tr|C4UNM2|C4UNM2_YERRU	YERRU	Dehydrogenase OS=Yersinia ruckeri ATCC 29473 GN=DJ39_3389 PE=4 SV=1	21.72	21.89	2	13	67.32	tr|C4UNM2|C4UNM2_YERRU	tr|A0A085U9K6|A0A085U9K6_YERRU
tr|A0A094THU3|A0A094THU3_YERRU	YERRU	Hypoxanthine phosphoribosyltransferase OS=Yersinia ruckeri ATCC 29473 GN=hpt PE=4 SV=1	21.7	21.81	5	11	73.03	tr|A0A094THU3|A0A094THU3_YERRU	tr|A0A085U354|A0A085U354_YERRU	tr|A0A0B6GAU6|A0A0B6GAU6_YERRU	tr|C4UI47|C4UI47_YERRU	tr|A0A0A8V9N8|A0A0A8V9N8_YERRU
tr|C4UEY2|C4UEY2_YERRU	YERRU	UTP--glucose-1-phosphate uridylyltransferase OS=Yersinia ruckeri ATCC 29473 GN=galU PE=3 SV=1	21.61	21.71	2	11	69.13	tr|C4UEY2|C4UEY2_YERRU	tr|A0A085U9N4|A0A085U9N4_YERRU
tr|C4UJ90|C4UJ90_YERRU	YERRU	2-dehydro-3-deoxy-phosphogluconate aldolase OS=Yersinia ruckeri ATCC 29473 GN=eda PE=4 SV=1	21.6	21.66	3	18	83.1	tr|C4UJ90|C4UJ90_YERRU	tr|A0A0A5FRR7|A0A0A5FRR7_YERRU	tr|A0A085U8I0|A0A085U8I0_YERRU
tr|C4UI54|C4UI54_YERRU	YERRU	Pantoate--beta-alanine ligase OS=Yersinia ruckeri ATCC 29473 GN=panC PE=3 SV=1	21.58	21.83	3	12	58.45	tr|C4UI54|C4UI54_YERRU	tr|A0A0A8VEP7|A0A0A8VEP7_YERRU	tr|A0A0A5FUU8|A0A0A5FUU8_YERRU
tr|C4UJP4|C4UJP4_YERRU	YERRU	Alpha-1,4 glucan phosphorylase OS=Yersinia ruckeri ATCC 29473 GN=yruck0001_21060 PE=3 SV=1	21.58	21.65	5	11	22.92	tr|C4UJP4|C4UJP4_YERRU	tr|A0A085U5L2|A0A085U5L2_YERRU	tr|A0A094SLA3|A0A094SLA3_YERRU	tr|A0A0A5FN47|A0A0A5FN47_YERRU	tr|A0A0B6G7B0|A0A0B6G7B0_YERRU
tr|C4UHP8|C4UHP8_YERRU	YERRU	1-deoxy-D-xylulose-5-phosphate synthase OS=Yersinia ruckeri ATCC 29473 GN=dxs PE=3 SV=1	21.56	21.75	3	11	28.11	tr|C4UHP8|C4UHP8_YERRU	tr|A0A085U583|A0A085U583_YERRU	tr|A0A0B6G853|A0A0B6G853_YERRU
tr|C4UK12|C4UK12_YERRU	YERRU	Transcription elongation factor greA OS=Yersinia ruckeri ATCC 29473 GN=greA PE=3 SV=1	21.49	21.62	2	11	67.09	tr|C4UK12|C4UK12_YERRU	tr|A0A085U9A9|A0A085U9A9_YERRU
tr|C4UMS4|C4UMS4_YERRU	YERRU	Uncharacterized protein OS=Yersinia ruckeri ATCC 29473 GN=rapZ PE=3 SV=1	21.46	21.58	2	12	63.6	tr|C4UMS4|C4UMS4_YERRU	tr|A0A085UAS3|A0A085UAS3_YERRU
tr|C4UHC1|C4UHC1_YERRU	YERRU	30S ribosomal protein S13 OS=Yersinia ruckeri ATCC 29473 GN=rpsM PE=3 SV=1	21.32	21.42	3	13	71.19	tr|C4UHC1|C4UHC1_YERRU	tr|A0A085U6T3|A0A085U6T3_YERRU	tr|A0A0A5FL83|A0A0A5FL83_YERRU
tr|C4UK27|C4UK27_YERRU	YERRU	Luciferase oxidoreductase, group 1 family protein OS=Yersinia ruckeri ATCC 29473 GN=DJ39_240 PE=4 SV=1	21.31	21.41	4	14	45.72	tr|C4UK27|C4UK27_YERRU	tr|A0A0A8VD51|A0A0A8VD51_YERRU	tr|A0A0A5HFV6|A0A0A5HFV6_YERRU	tr|A0A085U993|A0A085U993_YERRU
tr|C4UNU9|C4UNU9_YERRU	YERRU	Colicin-Ib OS=Yersinia ruckeri ATCC 29473 GN=yruck0001_23420 PE=4 SV=1	21.29	21.38	3	13	35.74	tr|C4UNU9|C4UNU9_YERRU	tr|A0A094UJT8|A0A094UJT8_YERRU	tr|A0A0A8VE91|A0A0A8VE91_YERRU
tr|C4UIW3|C4UIW3_YERRU	YERRU	Ferredoxin--NADP reductase OS=Yersinia ruckeri ATCC 29473 GN=DJ39_3246 PE=4 SV=1	21.28	21.41	3	14	66.13	tr|C4UIW3|C4UIW3_YERRU	tr|A0A085U3N0|A0A085U3N0_YERRU	tr|A0A0B6GB42|A0A0B6GB42_YERRU
tr|C4UHT0|C4UHT0_YERRU	YERRU	Carbonic anhydrase OS=Yersinia ruckeri ATCC 29473 GN=yruck0001_17580 PE=4 SV=1	21.28	21.34	5	14	58.61	tr|C4UHT0|C4UHT0_YERRU	tr|A0A0A8VBU1|A0A0A8VBU1_YERRU	tr|A0A0A5FRY8|A0A0A5FRY8_YERRU	tr|A0A094UZQ1|A0A094UZQ1_YERRU	tr|A0A085UA06|A0A085UA06_YERRU
tr|A0A0B6GCA8|A0A0B6GCA8_YERRU	YERRU	Phosphopantothenoylcysteine decarboxylase / phosphopantothenate--cysteine ligase OS=Yersinia ruckeri GN=coaBC PE=4 SV=1	21.04	21.14	4	10	45.54	tr|A0A0B6GCA8|A0A0B6GCA8_YERRU	tr|C4UIZ2|C4UIZ2_YERRU	tr|A0A094SK43|A0A094SK43_YERRU	tr|A0A085U3R1|A0A085U3R1_YERRU
tr|C4UJU1|C4UJU1_YERRU	YERRU	Putative uncharacterized protein OS=Yersinia ruckeri ATCC 29473 GN=yruck0001_21540 PE=4 SV=1	21.03	21.15	4	11	47.62	tr|C4UJU1|C4UJU1_YERRU	tr|A0A085U610|A0A085U610_YERRU	tr|A0A0A5FNE1|A0A0A5FNE1_YERRU	tr|A0A094SSC7|A0A094SSC7_YERRU
tr|C4UMB8|C4UMB8_YERRU	YERRU	PHP domain protein OS=Yersinia ruckeri ATCC 29473 GN=DJ39_3348 PE=4 SV=1	20.98	21.14	2	11	15.66	tr|C4UMB8|C4UMB8_YERRU	tr|A0A0A8V7Q7|A0A0A8V7Q7_YERRU
tr|C4UFR8|C4UFR8_YERRU	YERRU	Cyclopropane-fatty-acyl-phospholipid synthase OS=Yersinia ruckeri ATCC 29473 GN=cfa PE=4 SV=1	20.92	21.07	3	11	37.34	tr|C4UFR8|C4UFR8_YERRU	tr|A0A0B6G3C1|A0A0B6G3C1_YERRU	tr|A0A085U7V8|A0A085U7V8_YERRU
tr|A0A0A8VGA7|A0A0A8VGA7_YERRU	YERRU	Glutamate transport ATP-binding protein OS=Yersinia ruckeri GN=CSF007_6285 PE=4 SV=1	20.86	20.94	3	12	64.58	tr|A0A0A8VGA7|A0A0A8VGA7_YERRU	tr|A0A094SU34|A0A094SU34_YERRU	tr|A0A085U4B9|A0A085U4B9_YERRU
tr|C4UN80|C4UN80_YERRU	YERRU	Porphobilinogen deaminase OS=Yersinia ruckeri ATCC 29473 GN=hemC PE=3 SV=1	20.85	20.98	5	13	50.48	tr|C4UN80|C4UN80_YERRU	tr|A0A0A5FUK9|A0A0A5FUK9_YERRU	tr|A0A094SE77|A0A094SE77_YERRU	tr|A0A085U6F3|A0A085U6F3_YERRU	tr|A0A0B6GH01|A0A0B6GH01_YERRU
tr|A0A094V1L0|A0A094V1L0_YERRU	YERRU	Galactokinase OS=Yersinia ruckeri ATCC 29473 GN=galK PE=3 SV=1	20.84	20.92	3	16	41.78	tr|A0A094V1L0|A0A094V1L0_YERRU	tr|A0A085U4I0|A0A085U4I0_YERRU	tr|A0A0B6GID2|A0A0B6GID2_YERRU
tr|C4UIT7|C4UIT7_YERRU	YERRU	Argininosuccinate lyase OS=Yersinia ruckeri ATCC 29473 GN=argH PE=3 SV=1	20.76	21.11	4	11	38.89	tr|C4UIT7|C4UIT7_YERRU	tr|A0A094SFD2|A0A094SFD2_YERRU	tr|A0A085U3K4|A0A085U3K4_YERRU	tr|A0A0B6G4H3|A0A0B6G4H3_YERRU
tr|C4UIF9|C4UIF9_YERRU	YERRU	Uncharacterized protein OS=Yersinia ruckeri ATCC 29473 GN=DJ39_3006 PE=4 SV=1	20.69	20.82	3	14	36.51	tr|C4UIF9|C4UIF9_YERRU	tr|A0A0B6G863|A0A0B6G863_YERRU	tr|A0A085UB53|A0A085UB53_YERRU
tr|C4UEX6|C4UEX6_YERRU	YERRU	4Fe-4S iron sulfur cluster binding s, NifH/frxC family protein OS=Yersinia ruckeri ATCC 29473 GN=DJ39_1030 PE=4 SV=1	20.66	20.8	3	12	50.54	tr|C4UEX6|C4UEX6_YERRU	tr|A0A0B6GBX7|A0A0B6GBX7_YERRU	tr|A0A085U9M8|A0A085U9M8_YERRU
tr|C4UG37|C4UG37_YERRU	YERRU	Uncharacterized aminotransferase yfbQ OS=Yersinia ruckeri ATCC 29473 GN=DJ39_2052 PE=4 SV=1	20.63	20.67	3	11	35.4	tr|C4UG37|C4UG37_YERRU	tr|A0A0B6G2B8|A0A0B6G2B8_YERRU	tr|A0A085U4W4|A0A085U4W4_YERRU
tr|C4UHY3|C4UHY3_YERRU	YERRU	Transcriptional regulatory protein phoP OS=Yersinia ruckeri ATCC 29473 GN=phoP PE=4 SV=1	20.39	20.41	2	11	64.57	tr|C4UHY3|C4UHY3_YERRU	tr|A0A085UA60|A0A085UA60_YERRU
tr|C4UP78|C4UP78_YERRU	YERRU	S-ribosylhomocysteine lyase OS=Yersinia ruckeri ATCC 29473 GN=luxS PE=3 SV=1	20.38	20.39	2	14	83.04	tr|C4UP78|C4UP78_YERRU	tr|A0A085U3Z7|A0A085U3Z7_YERRU
tr|A0A094SAR5|A0A094SAR5_YERRU	YERRU	Ribosomal RNA small subunit methyltransferase I OS=Yersinia ruckeri ATCC 29473 GN=rsmI PE=3 SV=1	20.34	20.35	4	11	54.92	tr|A0A094SAR5|A0A094SAR5_YERRU	tr|A0A085UAN7|A0A085UAN7_YERRU	tr|C4UP05|C4UP05_YERRU	tr|A0A0B6GGA2|A0A0B6GGA2_YERRU
tr|C4UII5|C4UII5_YERRU	YERRU	Pyrroline-5-carboxylate reductase OS=Yersinia ruckeri ATCC 29473 GN=proC PE=3 SV=1	20.34	20.35	2	11	59.34	tr|C4UII5|C4UII5_YERRU	tr|A0A085UB29|A0A085UB29_YERRU
tr|C4UHB8|C4UHB8_YERRU	YERRU	Ribosomal protein S5 OS=Yersinia ruckeri ATCC 29473 GN=rpsE PE=3 SV=1	20.34	20.35	2	19	68.86	tr|C4UHB8|C4UHB8_YERRU	tr|A0A085U6T8|A0A085U6T8_YERRU
tr|C4UHR0|C4UHR0_YERRU	YERRU	ABC transporter ATP-binding protein uup OS=Yersinia ruckeri ATCC 29473 GN=yruck0001_17370 PE=3 SV=1	20.25	20.31	5	10	23.45	tr|C4UHR0|C4UHR0_YERRU	tr|A0A0A8VHW6|A0A0A8VHW6_YERRU	tr|A0A094SSI5|A0A094SSI5_YERRU	tr|A0A085U9Y5|A0A085U9Y5_YERRU	tr|A0A0A5FTQ6|A0A0A5FTQ6_YERRU
tr|C4UHA0|C4UHA0_YERRU	YERRU	Bacterioferritin OS=Yersinia ruckeri ATCC 29473 GN=bfr PE=3 SV=1	20.15	20.16	2	13	78.34	tr|C4UHA0|C4UHA0_YERRU	tr|A0A085U6V7|A0A085U6V7_YERRU
tr|C4UFY0|C4UFY0_YERRU	YERRU	Fructosamine kinase family protein OS=Yersinia ruckeri ATCC 29473 GN=DJ39_1680 PE=4 SV=1	20.12	20.13	3	13	38.33	tr|C4UFY0|C4UFY0_YERRU	tr|A0A0B6GI15|A0A0B6GI15_YERRU	tr|A0A085U823|A0A085U823_YERRU
tr|C4UG00|C4UG00_YERRU	YERRU	3-demethylubiquinone-9 3-O-methyltransferase OS=Yersinia ruckeri ATCC 29473 GN=ubiG PE=3 SV=1	20.1	20.11	2	12	50.81	tr|C4UG00|C4UG00_YERRU	tr|A0A085U4S9|A0A085U4S9_YERRU
tr|C4UJT7|C4UJT7_YERRU	YERRU	Bacterial extracellular solute-binding s, 3 family protein OS=Yersinia ruckeri ATCC 29473 GN=DJ39_855 PE=4 SV=1	20.09	20.16	3	12	48.32	tr|C4UJT7|C4UJT7_YERRU	tr|A0A0B6G1V9|A0A0B6G1V9_YERRU	tr|A0A085U605|A0A085U605_YERRU
tr|C4UI59|C4UI59_YERRU	YERRU	DnaK suppressor protein OS=Yersinia ruckeri ATCC 29473 GN=dksA PE=3 SV=1	20.07	20.07	2	13	75.5	tr|C4UI59|C4UI59_YERRU	tr|A0A085U365|A0A085U365_YERRU
tr|C4UNL3|C4UNL3_YERRU	YERRU	Inositol monophosphatase family protein OS=Yersinia ruckeri ATCC 29473 GN=yruck0001_33900 PE=4 SV=1	20.06	20.12	3	10	58.3	tr|C4UNL3|C4UNL3_YERRU	tr|A0A0A8VCZ9|A0A0A8VCZ9_YERRU	tr|A0A094SR61|A0A094SR61_YERRU
tr|C4UL92|C4UL92_YERRU	YERRU	DNA-directed RNA polymerase subunit omega OS=Yersinia ruckeri ATCC 29473 GN=rpoZ PE=3 SV=1	20.06	20.06	2	13	87.91	tr|C4UL92|C4UL92_YERRU	tr|A0A085U3S6|A0A085U3S6_YERRU
tr|C4UN87|C4UN87_YERRU	YERRU	Dihydrodipicolinate synthetase OS=Yersinia ruckeri ATCC 29473 GN=DJ39_2164 PE=3 SV=1	20.05	20.06	3	12	58.11	tr|C4UN87|C4UN87_YERRU	tr|A0A085U2V5|A0A085U2V5_YERRU	tr|A0A0B6G7K2|A0A0B6G7K2_YERRU
tr|C4UP60|C4UP60_YERRU	YERRU	ProP effector OS=Yersinia ruckeri ATCC 29473 GN=proQ PE=3 SV=1	20.04	20.04	2	12	52.74	tr|C4UP60|C4UP60_YERRU	tr|A0A085U833|A0A085U833_YERRU
tr|C4UGB1|C4UGB1_YERRU	YERRU	Glucokinase OS=Yersinia ruckeri ATCC 29473 GN=glk PE=3 SV=1	20.03	20.03	2	10	52.96	tr|C4UGB1|C4UGB1_YERRU	tr|A0A085U2E6|A0A085U2E6_YERRU
tr|C4UI97|C4UI97_YERRU	YERRU	Putative uncharacterized protein OS=Yersinia ruckeri ATCC 29473 GN=yruck0001_24610 PE=4 SV=1	20.01	20.01	5	10	56.31	tr|C4UI97|C4UI97_YERRU	tr|A0A094TIE2|A0A094TIE2_YERRU	tr|A0A085U3A3|A0A085U3A3_YERRU	tr|A0A0B6FXI7|A0A0B6FXI7_YERRU	tr|A0A0A5HF93|A0A0A5HF93_YERRU
tr|C4UMP4|C4UMP4_YERRU	YERRU	Phosphoribosylformylglycinamidine cyclo-ligase OS=Yersinia ruckeri ATCC 29473 GN=purM PE=3 SV=1	20	20	3	11	48.99	tr|C4UMP4|C4UMP4_YERRU	tr|A0A085UAH7|A0A085UAH7_YERRU	tr|A0A0B6GH51|A0A0B6GH51_YERRU
tr|C4UMH7|C4UMH7_YERRU	YERRU	Pyroglutamyl-peptidase I OS=Yersinia ruckeri ATCC 29473 GN=pcp PE=3 SV=1	20	20	3	14	60.28	tr|C4UMH7|C4UMH7_YERRU	tr|A0A085U484|A0A085U484_YERRU	tr|A0A0B6G3K8|A0A0B6G3K8_YERRU
tr|C4UKV0|C4UKV0_YERRU	YERRU	50S ribosomal protein L25 OS=Yersinia ruckeri ATCC 29473 GN=rplY PE=3 SV=1	20	20	2	16	88.3	tr|C4UKV0|C4UKV0_YERRU	tr|A0A085U4R5|A0A085U4R5_YERRU
tr|C4UJA0|C4UJA0_YERRU	YERRU	Cell division topological specificity factor OS=Yersinia ruckeri ATCC 29473 GN=minE PE=3 SV=1	20	20	2	11	88.76	tr|C4UJA0|C4UJA0_YERRU	tr|A0A085U8I9|A0A085U8I9_YERRU
tr|C4UIP7|C4UIP7_YERRU	YERRU	Quinone oxidoreductase OS=Yersinia ruckeri ATCC 29473 GN=DJ39_2746 PE=4 SV=1	20	20	3	12	54.1	tr|C4UIP7|C4UIP7_YERRU	tr|A0A085UAY2|A0A085UAY2_YERRU	tr|A0A0A5FJD6|A0A0A5FJD6_YERRU
tr|C4UIF6|C4UIF6_YERRU	YERRU	Ribose 5-phosphate isomerase A OS=Yersinia ruckeri ATCC 29473 GN=rpiA PE=3 SV=1	20	20	3	15	67.12	tr|C4UIF6|C4UIF6_YERRU	tr|A0A085UB55|A0A085UB55_YERRU	tr|A0A0B6FW56|A0A0B6FW56_YERRU
tr|C4UHA8|C4UHA8_YERRU	YERRU	30S ribosomal protein S3 OS=Yersinia ruckeri ATCC 29473 GN=rpsC PE=3 SV=1	20	20	2	10	53.88	tr|C4UHA8|C4UHA8_YERRU	tr|A0A085U6U9|A0A085U6U9_YERRU
tr|C4UJ36|C4UJ36_YERRU	YERRU	NADPH-dependent 7-cyano-7-deazaguanine reductase OS=Yersinia ruckeri ATCC 29473 GN=queF PE=3 SV=1	19.94	20.02	2	10	43.77	tr|C4UJ36|C4UJ36_YERRU	tr|A0A085U304|A0A085U304_YERRU
tr|C4UG47|C4UG47_YERRU	YERRU	Mannitol-specific cryptic phosphotransferase enzyme IIA component OS=Yersinia ruckeri ATCC 29473 GN=ptsN1 PE=4 SV=1	19.92	19.96	2	13	97.96	tr|C4UG47|C4UG47_YERRU	tr|A0A085U4X3|A0A085U4X3_YERRU
tr|C4UG66|C4UG66_YERRU	YERRU	Putative uncharacterized protein OS=Yersinia ruckeri ATCC 29473 GN=yruck0001_8970 PE=3 SV=1	19.91	19.96	4	17	49.85	tr|C4UG66|C4UG66_YERRU	tr|A0A094SSG9|A0A094SSG9_YERRU	tr|A0A085U4Z3|A0A085U4Z3_YERRU	tr|A0A0B6G042|A0A0B6G042_YERRU
tr|C4UFR9|C4UFR9_YERRU	YERRU	Riboflavin synthase alpha chain OS=Yersinia ruckeri ATCC 29473 GN=ribE PE=4 SV=1	19.89	19.92	2	11	61.09	tr|C4UFR9|C4UFR9_YERRU	tr|A0A085U7V9|A0A085U7V9_YERRU
tr|C4UKK5|C4UKK5_YERRU	YERRU	Chemotaxis protein CheY OS=Yersinia ruckeri ATCC 29473 GN=cheY PE=4 SV=1	19.85	19.89	3	12	84.5	tr|C4UKK5|C4UKK5_YERRU	tr|A0A085U923|A0A085U923_YERRU	tr|A0A0B6G9C6|A0A0B6G9C6_YERRU
tr|C4UEY8|C4UEY8_YERRU	YERRU	Histidine biosynthesis bifunctional protein hisB OS=Yersinia ruckeri ATCC 29473 GN=hisB PE=3 SV=1	19.81	19.88	2	10	36.06	tr|C4UEY8|C4UEY8_YERRU	tr|A0A085U9P1|A0A085U9P1_YERRU
tr|C4UL27|C4UL27_YERRU	YERRU	Chaperone protein DnaJ OS=Yersinia ruckeri ATCC 29473 GN=dnaJ PE=3 SV=1	19.8	19.93	2	12	49.6	tr|C4UL27|C4UL27_YERRU	tr|A0A085UBI9|A0A085UBI9_YERRU
tr|C4UMR6|C4UMR6_YERRU	YERRU	Arabinose 5-phosphate isomerase OS=Yersinia ruckeri ATCC 29473 GN=DJ39_2812 PE=3 SV=1	19.7	19.74	3	12	44.82	tr|C4UMR6|C4UMR6_YERRU	tr|A0A0A8VKK1|A0A0A8VKK1_YERRU	tr|A0A085UAR5|A0A085UAR5_YERRU
tr|A0A0B6G2G1|A0A0B6G2G1_YERRU	YERRU	3-deoxy-D-manno-octulosonate cytidylyltransferase OS=Yersinia ruckeri GN=kdsB PE=4 SV=1	19.68	19.76	3	10	55.95	tr|A0A0B6G2G1|A0A0B6G2G1_YERRU	tr|A0A094SMU7|A0A094SMU7_YERRU	tr|A0A085U9W6|A0A085U9W6_YERRU
tr|A0A0A8VA35|A0A0A8VA35_YERRU	YERRU	D-alanine--D-alanine ligase B OS=Yersinia ruckeri GN=ddl PE=3 SV=1	19.65	19.74	4	12	47.06	tr|A0A0A8VA35|A0A0A8VA35_YERRU	tr|A0A094SQD2|A0A094SQD2_YERRU	tr|A0A085UBD3|A0A085UBD3_YERRU	tr|A0A0B6GAS2|A0A0B6GAS2_YERRU
tr|C4UN26|C4UN26_YERRU	YERRU	Ribosomal RNA large subunit methyltransferase J OS=Yersinia ruckeri ATCC 29473 GN=rlmJ PE=3 SV=1	19.61	19.74	4	11	40.34	tr|C4UN26|C4UN26_YERRU	tr|A0A094SB51|A0A094SB51_YERRU	tr|A0A085U765|A0A085U765_YERRU	tr|A0A0B6GF98|A0A0B6GF98_YERRU
tr|C4UNX2|C4UNX2_YERRU	YERRU	RES domain protein OS=Yersinia ruckeri ATCC 29473 GN=DJ39_3452 PE=4 SV=1	19.61	19.68	2	11	87.28	tr|C4UNX2|C4UNX2_YERRU	tr|A0A0A8V7G4|A0A0A8V7G4_YERRU
tr|A0A0B6GGU0|A0A0B6GGU0_YERRU	YERRU	HTH-type transcriptional regulator yjdC OS=Yersinia ruckeri GN=yjdC PE=4 SV=1	19.59	19.64	3	13	64.92	tr|A0A0B6GGU0|A0A0B6GGU0_YERRU	tr|C4UMS8|C4UMS8_YERRU	tr|A0A085U9J4|A0A085U9J4_YERRU
tr|C4UI87|C4UI87_YERRU	YERRU	Sulfate adenylyltransferase subunit 1 OS=Yersinia ruckeri ATCC 29473 GN=cysN PE=3 SV=1	19.53	19.57	3	10	30.15	tr|C4UI87|C4UI87_YERRU	tr|A0A0A8VAB0|A0A0A8VAB0_YERRU	tr|A0A085U394|A0A085U394_YERRU
tr|C4UJD2|C4UJD2_YERRU	YERRU	NAD(P)H nitroreductase ydjA OS=Yersinia ruckeri ATCC 29473 GN=DJ39_1397 PE=4 SV=1	19.46	19.52	2	11	60.11	tr|C4UJD2|C4UJD2_YERRU	tr|A0A085U8M0|A0A085U8M0_YERRU
tr|C4UM19|C4UM19_YERRU	YERRU	Glucosamine-6-phosphate deaminase OS=Yersinia ruckeri ATCC 29473 GN=nagB PE=3 SV=1	19.34	19.43	3	14	60.3	tr|C4UM19|C4UM19_YERRU	tr|A0A094SQ20|A0A094SQ20_YERRU	tr|A0A085U619|A0A085U619_YERRU
tr|C4UFT6|C4UFT6_YERRU	YERRU	3-deoxy-7-phosphoheptulonate synthase OS=Yersinia ruckeri ATCC 29473 GN=DJ39_1634 PE=3 SV=1	19.33	19.41	3	11	48.85	tr|C4UFT6|C4UFT6_YERRU	tr|A0A0A5FQI7|A0A0A5FQI7_YERRU	tr|A0A085U7X6|A0A085U7X6_YERRU
tr|C4UIP4|C4UIP4_YERRU	YERRU	Aromatic-amino-acid aminotransferase OS=Yersinia ruckeri ATCC 29473 GN=tyrB PE=3 SV=1	19.29	19.44	4	10	37.53	tr|C4UIP4|C4UIP4_YERRU	tr|A0A0A8VGN8|A0A0A8VGN8_YERRU	tr|A0A085UAX9|A0A085UAX9_YERRU	tr|A0A0A5FPC1|A0A0A5FPC1_YERRU
tr|C4UMK4|C4UMK4_YERRU	YERRU	50S ribosomal protein L10 OS=Yersinia ruckeri ATCC 29473 GN=rplJ PE=3 SV=1	19.28	19.32	3	14	64.07	tr|C4UMK4|C4UMK4_YERRU	tr|A0A0A8VHI3|A0A0A8VHI3_YERRU	tr|A0A0A5FUW5|A0A0A5FUW5_YERRU
tr|C4UHK4|C4UHK4_YERRU	YERRU	Chain length determinant family protein OS=Yersinia ruckeri ATCC 29473 GN=DJ39_741 PE=4 SV=1	19.24	19.3	2	14	29.95	tr|C4UHK4|C4UHK4_YERRU	tr|A0A085U5E8|A0A085U5E8_YERRU
tr|C4UL56|C4UL56_YERRU	YERRU	Peptide chain release factor 1 OS=Yersinia ruckeri ATCC 29473 GN=prfA PE=3 SV=1	19.17	19.31	3	10	41.94	tr|C4UL56|C4UL56_YERRU	tr|A0A085U8D5|A0A085U8D5_YERRU	tr|A0A0B6GE32|A0A0B6GE32_YERRU
tr|C4ULA9|C4ULA9_YERRU	YERRU	GTP-binding protein engB OS=Yersinia ruckeri ATCC 29473 GN=ysxC PE=3 SV=1	19.17	19.22	2	11	52.31	tr|C4ULA9|C4ULA9_YERRU	tr|A0A085U3U3|A0A085U3U3_YERRU
tr|C4UIH8|C4UIH8_YERRU	YERRU	Ribosomal RNA small subunit methyltransferase E OS=Yersinia ruckeri ATCC 29473 GN=rsmE PE=3 SV=1	19.16	19.21	2	10	70.78	tr|C4UIH8|C4UIH8_YERRU	tr|A0A085UB37|A0A085UB37_YERRU
tr|C4ULR2|C4ULR2_YERRU	YERRU	Fructose repressor OS=Yersinia ruckeri ATCC 29473 GN=fruR PE=4 SV=1	19.14	19.19	3	12	53.89	tr|C4ULR2|C4ULR2_YERRU	tr|A0A085UBE6|A0A085UBE6_YERRU	tr|A0A0B6G884|A0A0B6G884_YERRU
tr|C4ULP4|C4ULP4_YERRU	YERRU	RNA polymerase-associated protein rapA OS=Yersinia ruckeri ATCC 29473 GN=rapA PE=3 SV=1	19.03	19.23	5	10	15.6	tr|C4ULP4|C4ULP4_YERRU	tr|A0A0B6G2M4|A0A0B6G2M4_YERRU	tr|A0A0A8VDE7|A0A0A8VDE7_YERRU	tr|A0A0A5FUD4|A0A0A5FUD4_YERRU	tr|A0A085UBG4|A0A085UBG4_YERRU
tr|C4UNP9|C4UNP9_YERRU	YERRU	Ribosomal large subunit pseudouridine synthase D OS=Yersinia ruckeri ATCC 29473 GN=rluD PE=3 SV=1	18.99	19.1	2	12	53.85	tr|C4UNP9|C4UNP9_YERRU	tr|A0A085U3Y1|A0A085U3Y1_YERRU
tr|C4UK98|C4UK98_YERRU	YERRU	Putative uncharacterized protein OS=Yersinia ruckeri ATCC 29473 GN=yruck0001_1150 PE=4 SV=1	18.88	18.97	5	13	46.54	tr|C4UK98|C4UK98_YERRU	tr|A0A0A5HGI8|A0A0A5HGI8_YERRU	tr|A0A094UMH3|A0A094UMH3_YERRU	tr|A0A085U6J6|A0A085U6J6_YERRU	tr|A0A0B6GB08|A0A0B6GB08_YERRU
tr|C4UJP8|C4UJP8_YERRU	YERRU	Nucleoside-diphosphate-sugar pyrophosphorylase involved in lipopolysaccharide biosynthesis/translation initiation factor 2B, gamma/epsilon subunits OS=Yersinia ruckeri ATCC 29473 GN=DJ39_816 PE=4 SV=1	18.88	18.91	3	11	47.55	tr|C4UJP8|C4UJP8_YERRU	tr|A0A085U5L6|A0A085U5L6_YERRU	tr|A0A0A5FU32|A0A0A5FU32_YERRU
tr|C4UI68|C4UI68_YERRU	YERRU	MTA/SAH nucleosidase OS=Yersinia ruckeri ATCC 29473 GN=mtnN PE=3 SV=1	18.87	18.95	4	11	66.95	tr|C4UI68|C4UI68_YERRU	tr|A0A085U375|A0A085U375_YERRU	tr|A0A0A5FQZ2|A0A0A5FQZ2_YERRU	tr|A0A0B6GDS8|A0A0B6GDS8_YERRU
tr|C4UFS7|C4UFS7_YERRU	YERRU	FeS assembly ATPase SufC OS=Yersinia ruckeri ATCC 29473 GN=sufC PE=3 SV=1	18.73	18.76	3	10	56.05	tr|C4UFS7|C4UFS7_YERRU	tr|A0A0A5FRG5|A0A0A5FRG5_YERRU	tr|A0A085U7W7|A0A085U7W7_YERRU
tr|C4UM57|C4UM57_YERRU	YERRU	23S rRNA (Guanosine-2'-O-)-methyltransferase rlmB OS=Yersinia ruckeri ATCC 29473 GN=rlmB PE=3 SV=1	18.62	18.63	3	12	50.81	tr|C4UM57|C4UM57_YERRU	tr|A0A085U9F1|A0A085U9F1_YERRU	tr|A0A0B6G1V1|A0A0B6G1V1_YERRU
tr|C4UII2|C4UII2_YERRU	YERRU	Putative agmatine deiminase OS=Yersinia ruckeri ATCC 29473 GN=aguA PE=3 SV=1	18.6	18.65	4	16	46.26	tr|C4UII2|C4UII2_YERRU	tr|A0A0A5FJY6|A0A0A5FJY6_YERRU	tr|A0A094SVI7|A0A094SVI7_YERRU	tr|A0A085UB32|A0A085UB32_YERRU
tr|C4UJK3|C4UJK3_YERRU	YERRU	Orotidine 5'-phosphate decarboxylase OS=Yersinia ruckeri ATCC 29473 GN=pyrF PE=3 SV=1	18.55	18.57	3	9	62.86	tr|C4UJK3|C4UJK3_YERRU	tr|A0A085U7G9|A0A085U7G9_YERRU	tr|A0A0B6FXJ1|A0A0B6FXJ1_YERRU
tr|C4UHD1|C4UHD1_YERRU	YERRU	Methionyl-tRNA formyltransferase OS=Yersinia ruckeri ATCC 29473 GN=fmt PE=3 SV=1	18.44	18.49	3	12	52.38	tr|C4UHD1|C4UHD1_YERRU	tr|A0A0A8V962|A0A0A8V962_YERRU	tr|A0A085U6S3|A0A085U6S3_YERRU
tr|C4UH74|C4UH74_YERRU	YERRU	Glycogen synthase OS=Yersinia ruckeri ATCC 29473 GN=glgA PE=3 SV=1	18.43	18.48	2	10	28.3	tr|C4UH74|C4UH74_YERRU	tr|A0A085U744|A0A085U744_YERRU
tr|C4UHB2|C4UHB2_YERRU	YERRU	50S ribosomal protein L24 OS=Yersinia ruckeri ATCC 29473 GN=rplX PE=3 SV=1	18.41	18.42	2	9	65.38	tr|C4UHB2|C4UHB2_YERRU	tr|A0A085U6U4|A0A085U6U4_YERRU
tr|C4UKK4|C4UKK4_YERRU	YERRU	Protein phosphatase CheZ OS=Yersinia ruckeri ATCC 29473 GN=cheZ PE=3 SV=1	18.39	18.4	2	16	60.09	tr|C4UKK4|C4UKK4_YERRU	tr|A0A085U922|A0A085U922_YERRU
tr|C4UG84|C4UG84_YERRU	YERRU	Chorismate synthase OS=Yersinia ruckeri ATCC 29473 GN=aroC PE=3 SV=1	18.38	18.4	3	9	38.67	tr|C4UG84|C4UG84_YERRU	tr|A0A094TLI4|A0A094TLI4_YERRU	tr|A0A085U511|A0A085U511_YERRU
tr|C4UL78|C4UL78_YERRU	YERRU	Orotate phosphoribosyltransferase OS=Yersinia ruckeri ATCC 29473 GN=pyrE PE=3 SV=1	18.35	18.39	3	9	63.85	tr|C4UL78|C4UL78_YERRU	tr|A0A085U3R4|A0A085U3R4_YERRU	tr|A0A0B6GB60|A0A0B6GB60_YERRU
tr|C4UHL1|C4UHL1_YERRU	YERRU	Cys-tRNA(Pro)/Cys-tRNA(Cys) deacylase ybaK OS=Yersinia ruckeri ATCC 29473 GN=ybaK PE=3 SV=1	18.22	18.23	2	9	83.65	tr|C4UHL1|C4UHL1_YERRU	tr|A0A085U5F3|A0A085U5F3_YERRU
tr|C4UGR5|C4UGR5_YERRU	YERRU	Phosphate ABC transporter, ATP-binding protein OS=Yersinia ruckeri ATCC 29473 GN=pstB PE=3 SV=1	18.21	18.25	2	9	55.04	tr|C4UGR5|C4UGR5_YERRU	tr|A0A085U8T7|A0A085U8T7_YERRU
tr|C4ULT7|C4ULT7_YERRU	YERRU	Branched-chain amino acid aminotransferase OS=Yersinia ruckeri ATCC 29473 GN=ilvE PE=3 SV=1	18.19	18.2	3	10	51.94	tr|C4ULT7|C4ULT7_YERRU	tr|A0A0B6GDI0|A0A0B6GDI0_YERRU	tr|A0A085U6C4|A0A085U6C4_YERRU
tr|C4UHS6|C4UHS6_YERRU	YERRU	Ribosomal RNA large subunit methyltransferase I OS=Yersinia ruckeri ATCC 29473 GN=rlmI PE=3 SV=1	18.16	18.17	3	11	32.15	tr|C4UHS6|C4UHS6_YERRU	tr|A0A0B6G8K3|A0A0B6G8K3_YERRU	tr|A0A085UA03|A0A085UA03_YERRU
tr|C4ULR4|C4ULR4_YERRU	YERRU	Glycosyltransferase, WecB/TagA/CpsF family protein OS=Yersinia ruckeri ATCC 29473 GN=wecG PE=3 SV=1	18.15	18.28	3	10	55.28	tr|C4ULR4|C4ULR4_YERRU	tr|A0A0A8VNH8|A0A0A8VNH8_YERRU	tr|A0A085U6E7|A0A085U6E7_YERRU
tr|C4UG63|C4UG63_YERRU	YERRU	Bifunctional FolC family protein OS=Yersinia ruckeri ATCC 29473 GN=folC PE=3 SV=1	18.1	18.11	4	9	34.52	tr|C4UG63|C4UG63_YERRU	tr|A0A0A8VKZ5|A0A0A8VKZ5_YERRU	tr|A0A085U4Y9|A0A085U4Y9_YERRU	tr|A0A0A5FJY7|A0A0A5FJY7_YERRU
tr|C4UM52|C4UM52_YERRU	YERRU	HflC protein OS=Yersinia ruckeri ATCC 29473 GN=hflC PE=3 SV=1	18.1	18.1	3	10	47.01	tr|C4UM52|C4UM52_YERRU	tr|A0A085U9F6|A0A085U9F6_YERRU	tr|A0A0B6GAX3|A0A0B6GAX3_YERRU
tr|C4UIV8|C4UIV8_YERRU	YERRU	Cell division protein ZapB OS=Yersinia ruckeri ATCC 29473 GN=zapB PE=3 SV=1	18.09	18.1	2	14	84.81	tr|C4UIV8|C4UIV8_YERRU	tr|A0A085U3M5|A0A085U3M5_YERRU
tr|C4UN23|C4UN23_YERRU	YERRU	Glu/Leu/Phe/Val dehydrogenase, dimerization domain protein OS=Yersinia ruckeri ATCC 29473 GN=DJ39_2554 PE=3 SV=1	18.09	18.1	4	9	31.54	tr|C4UN23|C4UN23_YERRU	tr|A0A0B6GFA5|A0A0B6GFA5_YERRU	tr|A0A0A5FPG2|A0A0A5FPG2_YERRU	tr|A0A085U762|A0A085U762_YERRU
tr|C4UIN4|C4UIN4_YERRU	YERRU	Carbonic anhydrase OS=Yersinia ruckeri ATCC 29473 GN=cynT PE=3 SV=1	18.09	18.1	4	10	46.48	tr|C4UIN4|C4UIN4_YERRU	tr|A0A0B6GEW3|A0A0B6GEW3_YERRU	tr|A0A085UAW9|A0A085UAW9_YERRU	tr|A0A0A5FPA8|A0A0A5FPA8_YERRU
tr|C4UK05|C4UK05_YERRU	YERRU	6,7-dimethyl-8-ribityllumazine synthase OS=Yersinia ruckeri ATCC 29473 GN=ribH PE=3 SV=1	18.08	18.09	2	15	62.18	tr|C4UK05|C4UK05_YERRU	tr|A0A085U579|A0A085U579_YERRU
tr|C4UHL6|C4UHL6_YERRU	YERRU	SPFH domain / Band 7 family protein OS=Yersinia ruckeri ATCC 29473 GN=DJ39_752 PE=4 SV=1	18.05	18.11	2	12	51.97	tr|C4UHL6|C4UHL6_YERRU	tr|A0A085U5F8|A0A085U5F8_YERRU
tr|A0A094SX65|A0A094SX65_YERRU	YERRU	Thioredoxin OS=Yersinia ruckeri ATCC 29473 GN=trxA PE=4 SV=1	18.04	18.08	3	9	83.22	tr|A0A094SX65|A0A094SX65_YERRU	tr|A0A0B6FZF4|A0A0B6FZF4_YERRU	tr|A0A085U5U7|A0A085U5U7_YERRU
tr|A0A0B6G2R2|A0A0B6G2R2_YERRU	YERRU	Galactose-1-phosphate uridylyltransferase OS=Yersinia ruckeri GN=galT PE=4 SV=1	18.02	18.03	5	9	35.51	tr|A0A0B6G2R2|A0A0B6G2R2_YERRU	tr|A0A0A8VBK9|A0A0A8VBK9_YERRU	tr|A0A094SL66|A0A094SL66_YERRU	tr|A0A085U4H9|A0A085U4H9_YERRU	tr|A0A0A5FM68|A0A0A5FM68_YERRU
tr|C4UHB9|C4UHB9_YERRU	YERRU	50S ribosomal protein L15 OS=Yersinia ruckeri ATCC 29473 GN=rplO PE=3 SV=1	18.02	18.02	2	14	62.5	tr|C4UHB9|C4UHB9_YERRU	tr|A0A085U6T6|A0A085U6T6_YERRU
tr|C4UGS6|C4UGS6_YERRU	YERRU	tRNA modification GTPase TrmE OS=Yersinia ruckeri ATCC 29473 GN=trmE PE=3 SV=1	18.02	18.02	4	9	27.75	tr|C4UGS6|C4UGS6_YERRU	tr|A0A0A8V8E8|A0A0A8V8E8_YERRU	tr|A0A0A5FPC2|A0A0A5FPC2_YERRU	tr|A0A085U8S6|A0A085U8S6_YERRU
tr|C4UL79|C4UL79_YERRU	YERRU	Ribonuclease PH OS=Yersinia ruckeri ATCC 29473 GN=rph PE=3 SV=1	18.01	18.01	4	10	63.03	tr|C4UL79|C4UL79_YERRU	tr|A0A0A5FWI2|A0A0A5FWI2_YERRU	tr|A0A085U3R5|A0A085U3R5_YERRU	tr|A0A0B6GBB4|A0A0B6GBB4_YERRU
tr|C4UGL5|C4UGL5_YERRU	YERRU	GrpE family protein OS=Yersinia ruckeri ATCC 29473 GN=grpE PE=3 SV=1	18	18	2	15	75.52	tr|C4UGL5|C4UGL5_YERRU	tr|A0A085UA77|A0A085UA77_YERRU
tr|C4UFP8|C4UFP8_YERRU	YERRU	Anhydro-N-acetylmuramic acid kinase OS=Yersinia ruckeri ATCC 29473 GN=anmK PE=3 SV=1	18	18	5	11	45.95	tr|C4UFP8|C4UFP8_YERRU	tr|A0A0A8VI43|A0A0A8VI43_YERRU	tr|A0A085U7U1|A0A085U7U1_YERRU	tr|A0A0B6GAU4|A0A0B6GAU4_YERRU	tr|A0A0A5FMX5|A0A0A5FMX5_YERRU
tr|Q5UCH5|Q5UCH5_YERRU	YERRU	Bacterioferritin comigratory protein OS=Yersinia ruckeri GN=bcp PE=4 SV=1	18	18	3	15	80.13	tr|Q5UCH5|Q5UCH5_YERRU	tr|C4UMN7|C4UMN7_YERRU	tr|A0A0B6GCN0|A0A0B6GCN0_YERRU
tr|C4UN84|C4UN84_YERRU	YERRU	Protein ygiW OS=Yersinia ruckeri ATCC 29473 GN=ygiW PE=4 SV=1	18	18	2	19	68.61	tr|C4UN84|C4UN84_YERRU	tr|A0A085U2V9|A0A085U2V9_YERRU
tr|C4UMF7|C4UMF7_YERRU	YERRU	Putative uncharacterized protein OS=Yersinia ruckeri ATCC 29473 GN=yruck0001_31450 PE=4 SV=1	18	18	4	9	40.54	tr|C4UMF7|C4UMF7_YERRU	tr|A0A0B6FXV2|A0A0B6FXV2_YERRU	tr|A0A094SRW0|A0A094SRW0_YERRU	tr|A0A085U462|A0A085U462_YERRU
tr|C4ULB8|C4ULB8_YERRU	YERRU	Mannose permease IID component OS=Yersinia ruckeri ATCC 29473 GN=DJ39_1732 PE=4 SV=1	18	18	2	11	36.88	tr|C4ULB8|C4ULB8_YERRU	tr|A0A085U667|A0A085U667_YERRU
tr|C4UKS3|C4UKS3_YERRU	YERRU	Fructose permease IIC component OS=Yersinia ruckeri ATCC 29473 GN=DJ39_1942 PE=4 SV=1	18	18	2	10	31	tr|C4UKS3|C4UKS3_YERRU	tr|A0A085U4P1|A0A085U4P1_YERRU
tr|C4UIP1|C4UIP1_YERRU	YERRU	Single-stranded DNA-binding protein OS=Yersinia ruckeri ATCC 29473 GN=ssb PE=4 SV=1	18	18	2	15	43.72	tr|C4UIP1|C4UIP1_YERRU	tr|A0A085UAX6|A0A085UAX6_YERRU
tr|C4UHA5|C4UHA5_YERRU	YERRU	50S ribosomal protein L2 OS=Yersinia ruckeri ATCC 29473 GN=rplB PE=3 SV=1	18	18	3	10	39.06	tr|C4UHA5|C4UHA5_YERRU	tr|A0A094UJL9|A0A094UJL9_YERRU	tr|A0A085U6V2|A0A085U6V2_YERRU
tr|C4UGK0|C4UGK0_YERRU	YERRU	Pyridoxal phosphate biosynthetic protein OS=Yersinia ruckeri ATCC 29473 GN=pdxJ PE=3 SV=1	18	18	2	12	74.49	tr|C4UGK0|C4UGK0_YERRU	tr|A0A085UA94|A0A085UA94_YERRU
tr|C4UFJ2|C4UFJ2_YERRU	YERRU	Superoxide dismutase Cu-Zn OS=Yersinia ruckeri ATCC 29473 GN=yruck0001_12890 PE=3 SV=1	18	18	4	12	78.38	tr|C4UFJ2|C4UFJ2_YERRU	tr|A0A0A5FQB4|A0A0A5FQB4_YERRU	tr|A0A094TL39|A0A094TL39_YERRU	tr|A0A085U7N8|A0A085U7N8_YERRU
tr|A0A0B6GEB1|A0A0B6GEB1_YERRU	YERRU	Uncharacterized protein OS=Yersinia ruckeri GN=BD65_2568 PE=4 SV=1	18	18	4	11	47.6	tr|A0A0B6GEB1|A0A0B6GEB1_YERRU	tr|A0A094TGM4|A0A094TGM4_YERRU	tr|A0A085UBC3|A0A085UBC3_YERRU	tr|C4UI20|C4UI20_YERRU
tr|C4UID6|C4UID6_YERRU	YERRU	DSBA-like thioredoxin domain protein OS=Yersinia ruckeri ATCC 29473 GN=DJ39_2986 PE=4 SV=1	17.92	17.98	4	12	63.87	tr|C4UID6|C4UID6_YERRU	tr|A0A0B6GF94|A0A0B6GF94_YERRU	tr|A0A085UB74|A0A085UB74_YERRU	tr|A0A0A5FPV1|A0A0A5FPV1_YERRU
tr|C4UIX5|C4UIX5_YERRU	YERRU	Glycerol-3-phosphate dehydrogenase NAD(P)+ OS=Yersinia ruckeri ATCC 29473 GN=gpsA PE=3 SV=1	17.86	17.94	2	9	37.46	tr|C4UIX5|C4UIX5_YERRU	tr|A0A085U3P2|A0A085U3P2_YERRU
tr|C4UGC3|C4UGC3_YERRU	YERRU	Exopolyphosphatase OS=Yersinia ruckeri ATCC 29473 GN=DJ39_2223 PE=4 SV=1	17.85	18.02	2	11	30.06	tr|C4UGC3|C4UGC3_YERRU	tr|A0A0A8VJ32|A0A0A8VJ32_YERRU
tr|A0A094SWZ1|A0A094SWZ1_YERRU	YERRU	Uncharacterized protein OS=Yersinia ruckeri ATCC 29473 GN=DJ39_2337 PE=4 SV=1	17.81	17.86	1	12	82.26	tr|A0A094SWZ1|A0A094SWZ1_YERRU
tr|C4ULT6|C4ULT6_YERRU	YERRU	Dihydroxy-acid dehydratase OS=Yersinia ruckeri ATCC 29473 GN=ilvD PE=3 SV=1	17.77	17.97	3	9	21.92	tr|C4ULT6|C4ULT6_YERRU	tr|A0A085U6C5|A0A085U6C5_YERRU	tr|A0A0B6GEN9|A0A0B6GEN9_YERRU
tr|C4UGP9|C4UGP9_YERRU	YERRU	Ribosomal RNA small subunit methyltransferase G OS=Yersinia ruckeri ATCC 29473 GN=rsmG PE=3 SV=1	17.75	17.82	4	10	57.97	tr|C4UGP9|C4UGP9_YERRU	tr|A0A0A8VBV5|A0A0A8VBV5_YERRU	tr|A0A094SBP4|A0A094SBP4_YERRU	tr|A0A085U8V2|A0A085U8V2_YERRU
tr|C4UII4|C4UII4_YERRU	YERRU	Alanine racemase OS=Yersinia ruckeri ATCC 29473 GN=DJ39_3029 PE=3 SV=1	17.71	17.77	3	9	52.32	tr|C4UII4|C4UII4_YERRU	tr|A0A085UB30|A0A085UB30_YERRU	tr|A0A0B6FW81|A0A0B6FW81_YERRU
tr|C4UN60|C4UN60_YERRU	YERRU	HAD hydrolase, IIB family protein OS=Yersinia ruckeri ATCC 29473 GN=DJ39_3106 PE=4 SV=1	17.66	18.47	2	12	68.91	tr|C4UN60|C4UN60_YERRU	tr|A0A085U6H3|A0A085U6H3_YERRU
tr|C4UKZ3|C4UKZ3_YERRU	YERRU	3,4-dihydroxy-2-butanone 4-phosphate synthase OS=Yersinia ruckeri ATCC 29473 GN=ribB PE=3 SV=1	17.66	17.71	2	11	62.21	tr|C4UKZ3|C4UKZ3_YERRU	tr|A0A085U3H0|A0A085U3H0_YERRU
tr|C4UIG4|C4UIG4_YERRU	YERRU	D-erythrose-4-phosphate dehydrogenase OS=Yersinia ruckeri ATCC 29473 GN=epd PE=3 SV=1	17.63	17.72	4	10	52.42	tr|C4UIG4|C4UIG4_YERRU	tr|A0A0B6G849|A0A0B6G849_YERRU	tr|A0A094SQU2|A0A094SQU2_YERRU	tr|A0A085UB48|A0A085UB48_YERRU
tr|C4UGQ4|C4UGQ4_YERRU	YERRU	ATP synthase subunit b OS=Yersinia ruckeri ATCC 29473 GN=atpF PE=3 SV=1	17.6	17.66	4	11	66.93	tr|C4UGQ4|C4UGQ4_YERRU	tr|A0A0A8VBV9|A0A0A8VBV9_YERRU	tr|A0A094SBC7|A0A094SBC7_YERRU	tr|A0A085U8U8|A0A085U8U8_YERRU
tr|C4UI14|C4UI14_YERRU	YERRU	UDP-3-O- 3-hydroxymyristoyl N-acetylglucosamine deacetylase OS=Yersinia ruckeri ATCC 29473 GN=lpxC PE=3 SV=1	17.52	17.63	3	9	35.95	tr|C4UI14|C4UI14_YERRU	tr|A0A0A8VEL2|A0A0A8VEL2_YERRU	tr|A0A085UBC9|A0A085UBC9_YERRU
tr|C4UGV1|C4UGV1_YERRU	YERRU	Glycyl-tRNA synthetase alpha subunit OS=Yersinia ruckeri ATCC 29473 GN=glyQ PE=3 SV=1	17.52	17.62	2	11	51.64	tr|C4UGV1|C4UGV1_YERRU	tr|A0A085U8Q4|A0A085U8Q4_YERRU
tr|C4UHP1|C4UHP1_YERRU	YERRU	Methenyltetrahydrofolate cyclohydrolase OS=Yersinia ruckeri ATCC 29473 GN=folD PE=3 SV=1	17.52	17.59	3	10	55.56	tr|C4UHP1|C4UHP1_YERRU	tr|A0A0A8VAP1|A0A0A8VAP1_YERRU	tr|A0A085U5I0|A0A085U5I0_YERRU
tr|C4UMY0|C4UMY0_YERRU	YERRU	Eco57I restriction-modification methylase family protein OS=Yersinia ruckeri ATCC 29473 GN=DJ39_123 PE=4 SV=1	17.48	17.67	2	10	8.987	tr|C4UMY0|C4UMY0_YERRU	tr|A0A0A8VMD0|A0A0A8VMD0_YERRU
tr|C4ULS3|C4ULS3_YERRU	YERRU	UDP-N-acetylglucosamine 2-epimerase OS=Yersinia ruckeri ATCC 29473 GN=DJ39_3067 PE=3 SV=1	17.48	17.56	3	9	36.97	tr|C4ULS3|C4ULS3_YERRU	tr|A0A0A5FS38|A0A0A5FS38_YERRU	tr|A0A085U6D8|A0A085U6D8_YERRU
tr|C4UNW1|C4UNW1_YERRU	YERRU	2-dehydro-3-deoxygluconokinase OS=Yersinia ruckeri ATCC 29473 GN=DJ39_2569 PE=4 SV=1	17.48	17.55	4	10	32.49	tr|C4UNW1|C4UNW1_YERRU	tr|A0A0A8V823|A0A0A8V823_YERRU	tr|A0A085U774|A0A085U774_YERRU	tr|A0A0A5FNI9|A0A0A5FNI9_YERRU
tr|C4UG50|C4UG50_YERRU	YERRU	NUDIX domain protein OS=Yersinia ruckeri ATCC 29473 GN=DJ39_2065 PE=4 SV=1	17.46	17.51	3	9	63.19	tr|C4UG50|C4UG50_YERRU	tr|A0A0B6GFN9|A0A0B6GFN9_YERRU	tr|A0A085U4X6|A0A085U4X6_YERRU
tr|C4UFA4|C4UFA4_YERRU	YERRU	Molybdate ABC transporter, periplasmic molybdate-binding protein OS=Yersinia ruckeri ATCC 29473 GN=modA PE=4 SV=1	17.45	17.5	3	10	53.52	tr|C4UFA4|C4UFA4_YERRU	tr|A0A0B6FZX4|A0A0B6FZX4_YERRU	tr|A0A0A8VB20|A0A0A8VB20_YERRU
tr|C4UFE2|C4UFE2_YERRU	YERRU	Uncharacterized protein OS=Yersinia ruckeri ATCC 29473 GN=DJ39_984 PE=4 SV=1	17.44	17.49	2	10	73.72	tr|C4UFE2|C4UFE2_YERRU	tr|A0A085U4D3|A0A085U4D3_YERRU
tr|C4UKA4|C4UKA4_YERRU	YERRU	Cell division ATP-binding protein OS=Yersinia ruckeri ATCC 29473 GN=ftsE PE=3 SV=1	17.34	17.49	2	11	73.87	tr|C4UKA4|C4UKA4_YERRU	tr|A0A085U6I9|A0A085U6I9_YERRU
tr|A0A094S6E3|A0A094S6E3_YERRU	YERRU	30S ribosomal protein S19 OS=Yersinia ruckeri ATCC 29473 GN=rpsS PE=3 SV=1	17.26	17.31	2	13	58.7	tr|A0A094S6E3|A0A094S6E3_YERRU	tr|A0A085U6V1|A0A085U6V1_YERRU
tr|C4UHX2|C4UHX2_YERRU	YERRU	Uncharacterized protein OS=Yersinia ruckeri ATCC 29473 GN=DJ39_1213 PE=3 SV=1	17.24	17.3	3	9	69.44	tr|C4UHX2|C4UHX2_YERRU	tr|A0A0A8VC03|A0A0A8VC03_YERRU	tr|A0A085UA48|A0A085UA48_YERRU
tr|C4UG53|C4UG53_YERRU	YERRU	Uncharacterized GST-like protein yfcG OS=Yersinia ruckeri ATCC 29473 GN=DJ39_2068 PE=3 SV=1	17.22	17.29	4	11	72.25	tr|C4UG53|C4UG53_YERRU	tr|A0A085U4X9|A0A085U4X9_YERRU	tr|A0A0B6GDQ3|A0A0B6GDQ3_YERRU	tr|A0A0A5FJX9|A0A0A5FJX9_YERRU
tr|C4UP89|C4UP89_YERRU	YERRU	ParB/RepB/Spo0J family partition domain protein OS=Yersinia ruckeri ATCC 29473 GN=DJ39_3459 PE=4 SV=1	17.21	17.49	2	9	29.19	tr|C4UP89|C4UP89_YERRU	tr|A0A0A8V8B5|A0A0A8V8B5_YERRU
tr|C4UF56|C4UF56_YERRU	YERRU	Leucine-responsive regulatory protein OS=Yersinia ruckeri ATCC 29473 GN=lrp PE=4 SV=1	17.2	17.26	2	10	51.83	tr|C4UF56|C4UF56_YERRU	tr|A0A085U9U3|A0A085U9U3_YERRU
tr|C4UMR1|C4UMR1_YERRU	YERRU	Putative phospholipid-binding protein mlaC OS=Yersinia ruckeri ATCC 29473 GN=DJ39_2817 PE=4 SV=1	17.18	17.24	3	10	65.87	tr|C4UMR1|C4UMR1_YERRU	tr|A0A0A5FP46|A0A0A5FP46_YERRU	tr|A0A085UAR0|A0A085UAR0_YERRU
tr|A0A094V4T0|A0A094V4T0_YERRU	YERRU	Transcriptional regulator SlyA OS=Yersinia ruckeri ATCC 29473 GN=slyA PE=3 SV=1	17.16	17.21	3	10	79.72	tr|A0A094V4T0|A0A094V4T0_YERRU	tr|A0A085U7U3|A0A085U7U3_YERRU	tr|A0A0B6G475|A0A0B6G475_YERRU
tr|C4UG33|C4UG33_YERRU	YERRU	NADH-quinone oxidoreductase subunit B OS=Yersinia ruckeri ATCC 29473 GN=nuoB PE=3 SV=1	17.14	17.24	2	10	65.78	tr|C4UG33|C4UG33_YERRU	tr|A0A085U4W1|A0A085U4W1_YERRU
tr|C4ULJ8|C4ULJ8_YERRU	YERRU	Alpha/beta hydrolase fold family protein OS=Yersinia ruckeri ATCC 29473 GN=DJ39_2347 PE=4 SV=1	16.93	17.14	2	10	38.81	tr|C4ULJ8|C4ULJ8_YERRU	tr|A0A085U5X2|A0A085U5X2_YERRU
tr|C4UMJ0|C4UMJ0_YERRU	YERRU	Uncharacterized protein OS=Yersinia ruckeri ATCC 29473 GN=DJ39_3437 PE=4 SV=1	16.9	17.16	3	9	71.94	tr|C4UMJ0|C4UMJ0_YERRU	tr|A0A085U3V4|A0A085U3V4_YERRU	tr|A0A0B6FWK6|A0A0B6FWK6_YERRU
tr|A0A0A5FQ75|A0A0A5FQ75_YERRU	YERRU	Transcriptional regulator OS=Yersinia ruckeri GN=NJ56_08460 PE=4 SV=1	16.86	17.02	2	9	37.78	tr|A0A0A5FQ75|A0A0A5FQ75_YERRU	tr|A0A085U7J4|A0A085U7J4_YERRU
tr|C4UP16|C4UP16_YERRU	YERRU	Putative uncharacterized protein OS=Yersinia ruckeri ATCC 29473 GN=yruck0001_34480 PE=4 SV=1	16.86	16.95	3	8	36.7	tr|C4UP16|C4UP16_YERRU	tr|A0A094S9I1|A0A094S9I1_YERRU	tr|A0A085U6H8|A0A085U6H8_YERRU
tr|C4UIX4|C4UIX4_YERRU	YERRU	Serine O-acetyltransferase OS=Yersinia ruckeri ATCC 29473 GN=cysE PE=4 SV=1	16.85	16.9	3	10	52.38	tr|C4UIX4|C4UIX4_YERRU	tr|A0A085U3P1|A0A085U3P1_YERRU	tr|A0A0B6G2R3|A0A0B6G2R3_YERRU
tr|C4UIP5|C4UIP5_YERRU	YERRU	Alanine racemase OS=Yersinia ruckeri ATCC 29473 GN=alr PE=3 SV=1	16.74	16.8	2	8	37.33	tr|C4UIP5|C4UIP5_YERRU	tr|A0A085UAY0|A0A085UAY0_YERRU
tr|A0A0B6FZU7|A0A0B6FZU7_YERRU	YERRU	Transcription-repair coupling factor OS=Yersinia ruckeri GN=mfd PE=4 SV=1	16.73	16.88	5	8	8.362	tr|A0A0B6FZU7|A0A0B6FZU7_YERRU	tr|A0A085UA51|A0A085UA51_YERRU	tr|C4UHX5|C4UHX5_YERRU	tr|A0A0A8VCJ3|A0A0A8VCJ3_YERRU	tr|A0A0A5FSF2|A0A0A5FSF2_YERRU
tr|C4UL19|C4UL19_YERRU	YERRU	UPF0246 protein yruck0001_25160 OS=Yersinia ruckeri ATCC 29473 GN=yruck0001_25160 PE=3 SV=1	16.64	16.78	4	11	41.84	tr|C4UL19|C4UL19_YERRU	tr|A0A0A8V9X0|A0A0A8V9X0_YERRU	tr|A0A094SPX3|A0A094SPX3_YERRU	tr|A0A085UBJ6|A0A085UBJ6_YERRU
tr|A0A094STU2|A0A094STU2_YERRU	YERRU	N-acetylmuramic acid 6-phosphate etherase OS=Yersinia ruckeri ATCC 29473 GN=murQ PE=2 SV=1	16.64	16.75	4	10	43.73	tr|A0A094STU2|A0A094STU2_YERRU	tr|A0A085UA98|A0A085UA98_YERRU	tr|C4UGJ7|C4UGJ7_YERRU	tr|A0A0B6GFE7|A0A0B6GFE7_YERRU
tr|C4UFE5|C4UFE5_YERRU	YERRU	Substrate binding domain of ABC-type glycine betaine transport system family protein OS=Yersinia ruckeri ATCC 29473 GN=DJ39_986 PE=4 SV=1	16.63	16.65	4	10	62.26	tr|C4UFE5|C4UFE5_YERRU	tr|A0A0B6G3J1|A0A0B6G3J1_YERRU	tr|A0A0A8VB60|A0A0A8VB60_YERRU	tr|A0A085U4D1|A0A085U4D1_YERRU
tr|C4UNK4|C4UNK4_YERRU	YERRU	L-alanyl-gamma-D-glutamyl-meso-diaminopimelate ligase OS=Yersinia ruckeri ATCC 29473 GN=mpl PE=3 SV=1	16.62	16.75	4	11	23.97	tr|C4UNK4|C4UNK4_YERRU	tr|A0A0B6GAM0|A0A0B6GAM0_YERRU	tr|A0A0A5HH46|A0A0A5HH46_YERRU	tr|A0A085U9C3|A0A085U9C3_YERRU
tr|C4UHU9|C4UHU9_YERRU	YERRU	Antibiotic biosynthesis monooxygenase OS=Yersinia ruckeri ATCC 29473 GN=DJ39_1188 PE=4 SV=1	16.55	16.62	2	9	76.84	tr|C4UHU9|C4UHU9_YERRU	tr|A0A085UA23|A0A085UA23_YERRU
tr|C4UG48|C4UG48_YERRU	YERRU	PTS system, Lactose/Cellobiose specific IIB subunit OS=Yersinia ruckeri ATCC 29473 GN=DJ39_2063 PE=4 SV=1	16.52	16.55	2	9	69.47	tr|C4UG48|C4UG48_YERRU	tr|A0A085U4X4|A0A085U4X4_YERRU
tr|C4UI26|C4UI26_YERRU	YERRU	Nicotinate-nucleotide diphosphorylase OS=Yersinia ruckeri ATCC 29473 GN=nadC PE=3 SV=1	16.51	16.56	5	8	39.93	tr|C4UI26|C4UI26_YERRU	tr|A0A0A8VFP4|A0A0A8VFP4_YERRU	tr|A0A085U337|A0A085U337_YERRU	tr|A0A0B6FY70|A0A0B6FY70_YERRU	tr|A0A0A5FUS1|A0A0A5FUS1_YERRU
tr|C4UN97|C4UN97_YERRU	YERRU	Cysteine synthase B OS=Yersinia ruckeri ATCC 29473 GN=cysM PE=3 SV=1	16.46	16.48	3	8	41.3	tr|C4UN97|C4UN97_YERRU	tr|A0A085U2U5|A0A085U2U5_YERRU	tr|A0A0B6G4H0|A0A0B6G4H0_YERRU
tr|C4UMJ2|C4UMJ2_YERRU	YERRU	Uroporphyrinogen decarboxylase OS=Yersinia ruckeri ATCC 29473 GN=hemE PE=3 SV=1	16.45	16.47	4	8	30.79	tr|C4UMJ2|C4UMJ2_YERRU	tr|A0A0B6G1M6|A0A0B6G1M6_YERRU	tr|A0A0A8VKX2|A0A0A8VKX2_YERRU	tr|A0A085U3V6|A0A085U3V6_YERRU
tr|C4UID4|C4UID4_YERRU	YERRU	Peptide chain release factor 2 OS=Yersinia ruckeri ATCC 29473 GN=prfB PE=4 SV=1	16.44	16.56	2	9	36.45	tr|C4UID4|C4UID4_YERRU	tr|A0A085UB76|A0A085UB76_YERRU
tr|C4UJ63|C4UJ63_YERRU	YERRU	Putative uncharacterized protein OS=Yersinia ruckeri ATCC 29473 GN=yruck0001_5630 PE=4 SV=1	16.36	16.42	3	13	34.34	tr|C4UJ63|C4UJ63_YERRU	tr|A0A094ST53|A0A094ST53_YERRU	tr|A0A085UBA5|A0A085UBA5_YERRU
tr|C4UI55|C4UI55_YERRU	YERRU	3-methyl-2-oxobutanoate hydroxymethyltransferase OS=Yersinia ruckeri ATCC 29473 GN=panB PE=3 SV=1	16.33	16.35	4	10	58.33	tr|C4UI55|C4UI55_YERRU	tr|A0A0B6G9V4|A0A0B6G9V4_YERRU	tr|A0A085U361|A0A085U361_YERRU	tr|A0A0A5FNX8|A0A0A5FNX8_YERRU
tr|C4UF05|C4UF05_YERRU	YERRU	Deoxyribose-phosphate aldolase OS=Yersinia ruckeri ATCC 29473 GN=deoC PE=3 SV=1	16.24	16.29	3	10	60.99	tr|C4UF05|C4UF05_YERRU	tr|A0A0A5FMM5|A0A0A5FMM5_YERRU	tr|A0A085U9Q5|A0A085U9Q5_YERRU
tr|C4UK72|C4UK72_YERRU	YERRU	Ubiquinone/menaquinone biosynthesis C-methyltransferase UbiE OS=Yersinia ruckeri ATCC 29473 GN=ubiE PE=3 SV=1	16.2	16.21	5	9	43.24	tr|C4UK72|C4UK72_YERRU	tr|A0A085U6M2|A0A085U6M2_YERRU	tr|A0A0B6GFV5|A0A0B6GFV5_YERRU	tr|A0A0A5FUT0|A0A0A5FUT0_YERRU	tr|A0A094SE28|A0A094SE28_YERRU
tr|C4UJB1|C4UJB1_YERRU	YERRU	Fatty acid metabolism regulator protein OS=Yersinia ruckeri ATCC 29473 GN=fadR PE=3 SV=1	16.15	16.2	2	9	47.7	tr|C4UJB1|C4UJB1_YERRU	tr|A0A085U8J9|A0A085U8J9_YERRU
tr|C4UJJ3|C4UJJ3_YERRU	YERRU	Putative uncharacterized protein OS=Yersinia ruckeri ATCC 29473 GN=yruck0001_15310 PE=4 SV=1	16.12	16.17	3	13	93.04	tr|C4UJJ3|C4UJJ3_YERRU	tr|A0A094SNL0|A0A094SNL0_YERRU	tr|A0A085U7G0|A0A085U7G0_YERRU
tr|A0A094SSV0|A0A094SSV0_YERRU	YERRU	tRNA threonylcarbamoyl adenosine modification protein, Sua5/YciO/YrdC/YwlC family OS=Yersinia ruckeri ATCC 29473 GN=DJ39_1455 PE=4 SV=1	16.09	16.1	3	12	55.34	tr|A0A094SSV0|A0A094SSV0_YERRU	tr|A0A085U7F2|A0A085U7F2_YERRU	tr|A0A0B6GAV6|A0A0B6GAV6_YERRU
tr|C4UHZ3|C4UHZ3_YERRU	YERRU	6-phospho-beta-glucosidase bglA OS=Yersinia ruckeri ATCC 29473 GN=DJ39_1236 PE=3 SV=1	16.08	16.13	3	8	20.29	tr|C4UHZ3|C4UHZ3_YERRU	tr|A0A0A5FRI3|A0A0A5FRI3_YERRU	tr|A0A085U2A2|A0A085U2A2_YERRU
tr|C4UP88|C4UP88_YERRU	YERRU	Plasmid partition protein A OS=Yersinia ruckeri ATCC 29473 GN=parA PE=4 SV=1	16.08	16.09	2	8	26.22	tr|C4UP88|C4UP88_YERRU	tr|A0A0A8VDV4|A0A0A8VDV4_YERRU
tr|C4UNT9|C4UNT9_YERRU	YERRU	BON domain protein OS=Yersinia ruckeri ATCC 29473 GN=DJ39_323 PE=4 SV=1	16.07	16.07	2	9	46.08	tr|C4UNT9|C4UNT9_YERRU	tr|A0A085U2N7|A0A085U2N7_YERRU
tr|C4UIU1|C4UIU1_YERRU	YERRU	Acetylornithine deacetylase OS=Yersinia ruckeri ATCC 29473 GN=argE PE=3 SV=1	16.06	16.07	3	8	30.71	tr|C4UIU1|C4UIU1_YERRU	tr|A0A0B6FZ53|A0A0B6FZ53_YERRU	tr|A0A085U3K8|A0A085U3K8_YERRU
tr|C4UJS4|C4UJS4_YERRU	YERRU	Rare lipoA family protein OS=Yersinia ruckeri ATCC 29473 GN=rlpA PE=3 SV=1	16.03	16.03	3	8	38.83	tr|C4UJS4|C4UJS4_YERRU	tr|A0A085U5P2|A0A085U5P2_YERRU	tr|A0A0B6GEZ2|A0A0B6GEZ2_YERRU
tr|C4UGA3|C4UGA3_YERRU	YERRU	Uncharacterized protein OS=Yersinia ruckeri ATCC 29473 GN=DJ39_2122 PE=4 SV=1	16.02	16.02	3	9	74.66	tr|C4UGA3|C4UGA3_YERRU	tr|A0A0A8VEW5|A0A0A8VEW5_YERRU	tr|A0A085U2F3|A0A085U2F3_YERRU
tr|C4UI84|C4UI84_YERRU	YERRU	Alkaline phosphatase isozyme conversion protein OS=Yersinia ruckeri ATCC 29473 GN=DJ39_486 PE=4 SV=1	16.01	16.06	4	8	31.12	tr|C4UI84|C4UI84_YERRU	tr|A0A0A8V9S5|A0A0A8V9S5_YERRU	tr|A0A0B6G205|A0A0B6G205_YERRU	tr|A0A085U391|A0A085U391_YERRU
tr|C4UM26|C4UM26_YERRU	YERRU	Ferric uptake regulation protein OS=Yersinia ruckeri ATCC 29473 GN=fur PE=4 SV=1	16.01	16.01	2	10	67.57	tr|C4UM26|C4UM26_YERRU	tr|A0A085U258|A0A085U258_YERRU
tr|C4UHJ9|C4UHJ9_YERRU	YERRU	DNA-binding protein, YbaB/EbfC family OS=Yersinia ruckeri ATCC 29473 GN=DJ39_736 PE=3 SV=1	16.01	16.01	2	8	61.82	tr|C4UHJ9|C4UHJ9_YERRU	tr|A0A085U5E3|A0A085U5E3_YERRU
tr|C4UI74|C4UI74_YERRU	YERRU	MazG family protein OS=Yersinia ruckeri ATCC 29473 GN=DJ39_476 PE=4 SV=1	16	16	4	8	38.93	tr|C4UI74|C4UI74_YERRU	tr|A0A0A5FTE7|A0A0A5FTE7_YERRU	tr|A0A085U381|A0A085U381_YERRU	tr|A0A0B6GA42|A0A0B6GA42_YERRU
tr|C4UP11|C4UP11_YERRU	YERRU	Enhancing lycopene biosynthesis protein 2 OS=Yersinia ruckeri ATCC 29473 GN=elbB PE=4 SV=1	16	16	2	9	84.79	tr|C4UP11|C4UP11_YERRU	tr|A0A085UAP3|A0A085UAP3_YERRU
tr|C4UMS7|C4UMS7_YERRU	YERRU	Reactive intermediate/imine deaminase family protein OS=Yersinia ruckeri ATCC 29473 GN=DJ39_2800 PE=4 SV=1	16	16	2	14	78.91	tr|C4UMS7|C4UMS7_YERRU	tr|A0A085UAS8|A0A085UAS8_YERRU
tr|C4UL65|C4UL65_YERRU	YERRU	Hydrolase OS=Yersinia ruckeri ATCC 29473 GN=DJ39_1321 PE=3 SV=1	16	16	3	10	49.39	tr|C4UL65|C4UL65_YERRU	tr|A0A085U8E5|A0A085U8E5_YERRU	tr|A0A0A5FP70|A0A0A5FP70_YERRU
tr|C4UJK5|C4UJK5_YERRU	YERRU	Fructose-6-phosphate aldolase OS=Yersinia ruckeri ATCC 29473 GN=fsa PE=3 SV=1	16	16	2	9	57.47	tr|C4UJK5|C4UJK5_YERRU	tr|A0A085U7H2|A0A085U7H2_YERRU
tr|C4UJ18|C4UJ18_YERRU	YERRU	Chaperone protein skp OS=Yersinia ruckeri ATCC 29473 GN=yruck0001_5160 PE=3 SV=1	16	16	3	12	37.08	tr|C4UJ18|C4UJ18_YERRU	tr|A0A094TK06|A0A094TK06_YERRU	tr|A0A085U2Y6|A0A085U2Y6_YERRU
tr|C4UHJ2|C4UHJ2_YERRU	YERRU	Adenine phosphoribosyltransferase OS=Yersinia ruckeri ATCC 29473 GN=apt PE=3 SV=1	16	16	2	10	74.33	tr|C4UHJ2|C4UHJ2_YERRU	tr|A0A085U5D6|A0A085U5D6_YERRU
tr|C4UGI6|C4UGI6_YERRU	YERRU	Nitrogen regulatory protein P-II OS=Yersinia ruckeri ATCC 29473 GN=glnB PE=3 SV=1	16	16	2	9	76.79	tr|C4UGI6|C4UGI6_YERRU	tr|A0A085UAA9|A0A085UAA9_YERRU
tr|C4UFP9|C4UFP9_YERRU	YERRU	Outer membrane lipoprotein slyB OS=Yersinia ruckeri ATCC 29473 GN=slyB PE=4 SV=1	16	16	2	17	70.32	tr|C4UFP9|C4UFP9_YERRU	tr|A0A085U7U2|A0A085U7U2_YERRU
tr|C4UF21|C4UF21_YERRU	YERRU	Glutaredoxin OS=Yersinia ruckeri ATCC 29473 GN=grxA PE=4 SV=1	16	16	2	10	86.21	tr|C4UF21|C4UF21_YERRU	tr|A0A085U9Q9|A0A085U9Q9_YERRU
tr|A0A094TI48|A0A094TI48_YERRU	YERRU	Short chain dehydrogenase family protein OS=Yersinia ruckeri ATCC 29473 GN=DJ39_508 PE=3 SV=1	16	16	2	12	55.42	tr|A0A094TI48|A0A094TI48_YERRU	tr|A0A085U2Q0|A0A085U2Q0_YERRU
tr|C4UK11|C4UK11_YERRU	YERRU	D-alanyl-D-alanine carboxypeptidase dacB OS=Yersinia ruckeri ATCC 29473 GN=dacB PE=4 SV=1	15.96	16.06	3	11	31.54	tr|C4UK11|C4UK11_YERRU	tr|A0A085U9B0|A0A085U9B0_YERRU	tr|A0A0B6GBA4|A0A0B6GBA4_YERRU
tr|C4UH38|C4UH38_YERRU	YERRU	3-dehydroquinate synthase OS=Yersinia ruckeri ATCC 29473 GN=aroB PE=3 SV=1	15.89	15.96	2	8	32.78	tr|C4UH38|C4UH38_YERRU	tr|A0A085U707|A0A085U707_YERRU
tr|C4UK79|C4UK79_YERRU	YERRU	Carboxymethylenebutenolidase OS=Yersinia ruckeri ATCC 29473 GN=DJ39_3149 PE=4 SV=1	15.8	15.86	4	9	42.86	tr|C4UK79|C4UK79_YERRU	tr|A0A0A5FUS3|A0A0A5FUS3_YERRU	tr|A0A0B6GCG1|A0A0B6GCG1_YERRU	tr|A0A085U6L6|A0A085U6L6_YERRU
tr|C4ULS7|C4ULS7_YERRU	YERRU	Thioredoxin OS=Yersinia ruckeri ATCC 29473 GN=trxA PE=3 SV=1	15.8	15.82	2	10	78.7	tr|C4ULS7|C4ULS7_YERRU	tr|A0A085U6D4|A0A085U6D4_YERRU
tr|C4UJ24|C4UJ24_YERRU	YERRU	Ribosome recycling factor OS=Yersinia ruckeri ATCC 29473 GN=frr PE=3 SV=1	15.78	15.84	3	12	47.57	tr|C4UJ24|C4UJ24_YERRU	tr|A0A085U2Z2|A0A085U2Z2_YERRU	tr|A0A0B6G1E5|A0A0B6G1E5_YERRU
tr|C4UK99|C4UK99_YERRU	YERRU	Glycerate kinase 2 OS=Yersinia ruckeri ATCC 29473 GN=DJ39_3128 PE=3 SV=1	15.76	15.86	2	9	43.3	tr|C4UK99|C4UK99_YERRU	tr|A0A085U6J4|A0A085U6J4_YERRU
tr|C4UJC3|C4UJC3_YERRU	YERRU	MltA-interacting protein OS=Yersinia ruckeri ATCC 29473 GN=mipA PE=4 SV=1	15.7	15.77	3	8	48.19	tr|C4UJC3|C4UJC3_YERRU	tr|A0A085U8L1|A0A085U8L1_YERRU	tr|A0A0B6G6K7|A0A0B6G6K7_YERRU
tr|C4UM01|C4UM01_YERRU	YERRU	Glutaminase 1 OS=Yersinia ruckeri ATCC 29473 GN=glsA PE=3 SV=1	15.54	15.76	3	11	57.37	tr|C4UM01|C4UM01_YERRU	tr|A0A0A8VE52|A0A0A8VE52_YERRU	tr|A0A085UBP6|A0A085UBP6_YERRU
tr|C4UJE8|C4UJE8_YERRU	YERRU	Periplasmic oligopeptide-binding protein OS=Yersinia ruckeri ATCC 29473 GN=yruck0001_14840 PE=4 SV=1	15.47	16.05	5	9	24.08	tr|C4UJE8|C4UJE8_YERRU	tr|A0A0A5FPE6|A0A0A5FPE6_YERRU	tr|A0A094SS40|A0A094SS40_YERRU	tr|A0A0B6GB12|A0A0B6GB12_YERRU	tr|A0A085U7B6|A0A085U7B6_YERRU
tr|C4UF11|C4UF11_YERRU	YERRU	Bacteriophage CI repressor helix-turn-helix domain protein OS=Yersinia ruckeri ATCC 29473 GN=DJ39_1063 PE=4 SV=1	15.47	15.54	2	10	68.09	tr|C4UF11|C4UF11_YERRU	tr|A0A0A8VBY8|A0A0A8VBY8_YERRU
tr|C4UHA2|C4UHA2_YERRU	YERRU	50S ribosomal protein L3 OS=Yersinia ruckeri ATCC 29473 GN=rplC PE=3 SV=1	15.47	15.53	2	11	43.54	tr|C4UHA2|C4UHA2_YERRU	tr|A0A085U6V5|A0A085U6V5_YERRU
tr|C4UI81|C4UI81_YERRU	YERRU	Phosphoadenosine phosphosulfate reductase OS=Yersinia ruckeri ATCC 29473 GN=cysH PE=3 SV=1	15.4	15.5	4	12	44.67	tr|C4UI81|C4UI81_YERRU	tr|A0A085U388|A0A085U388_YERRU	tr|A0A0B6GD68|A0A0B6GD68_YERRU	tr|A0A0A5FUG4|A0A0A5FUG4_YERRU
tr|A0A085U4L3|A0A085U4L3_YERRU	YERRU	Citrate lyase alpha chain OS=Yersinia ruckeri GN=citF PE=4 SV=1	15.36	15.42	1	8	19.48	tr|A0A085U4L3|A0A085U4L3_YERRU
tr|A0A094V3D9|A0A094V3D9_YERRU	YERRU	Ribosomal RNA large subunit methyltransferase M OS=Yersinia ruckeri ATCC 29473 GN=rlmM PE=3 SV=1	15.31	15.39	2	8	38.42	tr|A0A094V3D9|A0A094V3D9_YERRU	tr|A0A085UB13|A0A085UB13_YERRU
tr|C4UP67|C4UP67_YERRU	YERRU	Uncharacterized amino-acid ABC transporter ATP-binding protein yecC OS=Yersinia ruckeri ATCC 29473 GN=yruck0001_31290 PE=4 SV=1	15.29	15.35	3	10	40.65	tr|C4UP67|C4UP67_YERRU	tr|A0A094V4S2|A0A094V4S2_YERRU	tr|A0A085UBM0|A0A085UBM0_YERRU
tr|C4UFA0|C4UFA0_YERRU	YERRU	UDP-glucose 4-epimerase OS=Yersinia ruckeri ATCC 29473 GN=galE PE=3 SV=1	15.24	15.29	3	10	36.39	tr|C4UFA0|C4UFA0_YERRU	tr|A0A085U4H8|A0A085U4H8_YERRU	tr|A0A0B6FXQ7|A0A0B6FXQ7_YERRU
tr|C4UF65|C4UF65_YERRU	YERRU	Putative uncharacterized protein OS=Yersinia ruckeri ATCC 29473 GN=yruck0001_20280 PE=4 SV=1	15.22	15.27	5	8	19.29	tr|C4UF65|C4UF65_YERRU	tr|A0A0A8VBM4|A0A0A8VBM4_YERRU	tr|A0A0A5FQ83|A0A0A5FQ83_YERRU	tr|A0A094V015|A0A094V015_YERRU	tr|A0A085U9V2|A0A085U9V2_YERRU
tr|C4UI08|C4UI08_YERRU	YERRU	UDP-N-acetylglucosamine--N-acetylmuramyl-(pentapeptide) pyrophosphoryl-undecaprenol N-acetylglucosamine transferase OS=Yersinia ruckeri ATCC 29473 GN=murG PE=3 SV=1	15.21	15.32	4	8	29.97	tr|C4UI08|C4UI08_YERRU	tr|A0A0A5FPH0|A0A0A5FPH0_YERRU	tr|A0A094UZC4|A0A094UZC4_YERRU	tr|A0A085UBD5|A0A085UBD5_YERRU
tr|A0A0A8VJC9|A0A0A8VJC9_YERRU	YERRU	Uncharacterized protein OS=Yersinia ruckeri GN=CSF007_13805 PE=4 SV=1	15.21	15.31	2	8	65.45	tr|A0A0A8VJC9|A0A0A8VJC9_YERRU	tr|A0A094STH2|A0A094STH2_YERRU
tr|A0A085U4M2|A0A085U4M2_YERRU	YERRU	Ferric iron ABC transporter, iron-binding protein OS=Yersinia ruckeri GN=CSF007_11545 PE=4 SV=1	15.19	15.28	2	8	33.24	tr|A0A085U4M2|A0A085U4M2_YERRU	tr|A0A0B6G1U5|A0A0B6G1U5_YERRU
tr|C4UL72|C4UL72_YERRU	YERRU	Uncharacterized protein OS=Yersinia ruckeri ATCC 29473 GN=DJ39_1327 PE=3 SV=1	15.15	15.24	2	9	56.28	tr|C4UL72|C4UL72_YERRU	tr|A0A085U8F1|A0A085U8F1_YERRU
tr|C4UH30|C4UH30_YERRU	YERRU	ADP compounds hydrolase nudE OS=Yersinia ruckeri ATCC 29473 GN=nudE PE=3 SV=1	15.12	15.25	3	8	58.01	tr|C4UH30|C4UH30_YERRU	tr|A0A085U715|A0A085U715_YERRU	tr|A0A0B6G2E3|A0A0B6G2E3_YERRU
tr|C4UGL0|C4UGL0_YERRU	YERRU	ATP-dependent RNA helicase srmB OS=Yersinia ruckeri ATCC 29473 GN=srmB PE=3 SV=1	15.1	15.3	2	9	25.86	tr|C4UGL0|C4UGL0_YERRU	tr|A0A085UA82|A0A085UA82_YERRU
tr|C4UGP5|C4UGP5_YERRU	YERRU	Aspartate--ammonia ligase OS=Yersinia ruckeri ATCC 29473 GN=asnA PE=3 SV=1	15.09	15.34	4	9	33.64	tr|C4UGP5|C4UGP5_YERRU	tr|A0A0A8VCW7|A0A0A8VCW7_YERRU	tr|A0A085U8V6|A0A085U8V6_YERRU	tr|A0A0A5FNG1|A0A0A5FNG1_YERRU
tr|C4UGK8|C4UGK8_YERRU	YERRU	L-aspartate oxidase OS=Yersinia ruckeri ATCC 29473 GN=nadB PE=4 SV=1	15.09	15.22	3	8	21.95	tr|C4UGK8|C4UGK8_YERRU	tr|A0A0A8VFA2|A0A0A8VFA2_YERRU	tr|A0A085UA84|A0A085UA84_YERRU
tr|C4UG27|C4UG27_YERRU	YERRU	NADH-quinone oxidoreductase subunit I OS=Yersinia ruckeri ATCC 29473 GN=nuoI PE=3 SV=1	15.09	15.15	2	8	53.33	tr|C4UG27|C4UG27_YERRU	tr|A0A085U4V5|A0A085U4V5_YERRU
tr|C4UM95|C4UM95_YERRU	YERRU	Shikimate 5-dehydrogenase-like protein OS=Yersinia ruckeri ATCC 29473 GN=DJ39_75 PE=4 SV=1	15.03	15.09	3	8	44.12	tr|C4UM95|C4UM95_YERRU	tr|A0A0A8VKA6|A0A0A8VKA6_YERRU	tr|A0A085U3D1|A0A085U3D1_YERRU
tr|C4UL48|C4UL48_YERRU	YERRU	Peptidyl-tRNA hydrolase OS=Yersinia ruckeri ATCC 29473 GN=pth PE=3 SV=1	14.99	15.05	4	9	61.73	tr|C4UL48|C4UL48_YERRU	tr|A0A0A5FRM2|A0A0A5FRM2_YERRU	tr|A0A094V1X5|A0A094V1X5_YERRU	tr|A0A085U8C9|A0A085U8C9_YERRU
tr|C4UEX7|C4UEX7_YERRU	YERRU	Uridine kinase OS=Yersinia ruckeri ATCC 29473 GN=udk PE=3 SV=1	14.95	15.11	2	11	50.7	tr|C4UEX7|C4UEX7_YERRU	tr|A0A085U9M9|A0A085U9M9_YERRU
tr|C4UI49|C4UI49_YERRU	YERRU	Uncharacterized ABC transporter ATP-binding protein OS=Yersinia ruckeri ATCC 29473 GN=DJ39_451 PE=4 SV=1	14.95	15.08	3	8	39.61	tr|C4UI49|C4UI49_YERRU	tr|A0A0B6G1J1|A0A0B6G1J1_YERRU	tr|A0A085U356|A0A085U356_YERRU
tr|C4UML0|C4UML0_YERRU	YERRU	Pantothenate kinase OS=Yersinia ruckeri ATCC 29473 GN=coaA PE=3 SV=1	14.94	15.04	3	7	33.54	tr|C4UML0|C4UML0_YERRU	tr|A0A0B6GEC0|A0A0B6GEC0_YERRU	tr|A0A085U3X5|A0A085U3X5_YERRU
tr|C4UEZ1|C4UEZ1_YERRU	YERRU	ATP phosphoribosyltransferase OS=Yersinia ruckeri ATCC 29473 GN=hisG PE=3 SV=1	14.74	14.8	4	8	45.48	tr|C4UEZ1|C4UEZ1_YERRU	tr|A0A0B6GGJ3|A0A0B6GGJ3_YERRU	tr|A0A0A5FTF7|A0A0A5FTF7_YERRU	tr|A0A085U9P4|A0A085U9P4_YERRU
tr|C4UNH3|C4UNH3_YERRU	YERRU	CheW-like domain protein OS=Yersinia ruckeri ATCC 29473 GN=DJ39_1906 PE=4 SV=1	14.71	14.76	2	8	82.42	tr|C4UNH3|C4UNH3_YERRU	tr|A0A085U928|A0A085U928_YERRU
tr|A0A0B6G1B4|A0A0B6G1B4_YERRU	YERRU	Formate dehydrogenase accessory protein FdhE OS=Yersinia ruckeri GN=fdhE PE=4 SV=1	14.7	14.76	4	9	55.66	tr|A0A0B6G1B4|A0A0B6G1B4_YERRU	tr|A0A0A5FIK8|A0A0A5FIK8_YERRU	tr|A0A094UJQ0|A0A094UJQ0_YERRU	tr|A0A085U8N3|A0A085U8N3_YERRU
tr|A0A0B6G8E8|A0A0B6G8E8_YERRU	YERRU	Liporeleasing system, ATP-binding protein OS=Yersinia ruckeri GN=lolD PE=4 SV=1	14.68	14.72	3	9	56.84	tr|A0A0B6G8E8|A0A0B6G8E8_YERRU	tr|A0A094TGL3|A0A094TGL3_YERRU	tr|A0A085UA53|A0A085UA53_YERRU
tr|A0A094SPR9|A0A094SPR9_YERRU	YERRU	Anti-anti-sigma factor family protein OS=Yersinia ruckeri ATCC 29473 GN=DJ39_815 PE=3 SV=1	14.67	14.81	2	12	79.13	tr|A0A094SPR9|A0A094SPR9_YERRU	tr|A0A085U5L5|A0A085U5L5_YERRU
tr|A0A0B6GGV7|A0A0B6GGV7_YERRU	YERRU	Chromosome partition protein mukE OS=Yersinia ruckeri GN=mukE PE=4 SV=1	14.65	14.82	5	11	47.52	tr|A0A0B6GGV7|A0A0B6GGV7_YERRU	tr|A0A0A5HEG0|A0A0A5HEG0_YERRU	tr|A0A094SRL1|A0A094SRL1_YERRU	tr|A0A085U9X1|A0A085U9X1_YERRU	tr|C4UF84|C4UF84_YERRU
tr|C4UJH8|C4UJH8_YERRU	YERRU	Tryptophan synthase beta chain 2 OS=Yersinia ruckeri ATCC 29473 GN=trpB PE=3 SV=1	14.64	14.67	4	8	31.31	tr|C4UJH8|C4UJH8_YERRU	tr|A0A0A5FM03|A0A0A5FM03_YERRU	tr|A0A085U7E6|A0A085U7E6_YERRU	tr|A0A0B6G405|A0A0B6G405_YERRU
tr|C4UGG5|C4UGG5_YERRU	YERRU	Ferredoxin OS=Yersinia ruckeri ATCC 29473 GN=fdx PE=4 SV=1	14.59	14.61	3	9	83.78	tr|C4UGG5|C4UGG5_YERRU	tr|A0A0A5FKE4|A0A0A5FKE4_YERRU	tr|A0A085UAD0|A0A085UAD0_YERRU
tr|C4UMV6|C4UMV6_YERRU	YERRU	Ribosome bioproteinsis GTPase rsgA OS=Yersinia ruckeri ATCC 29473 GN=rsgA PE=3 SV=1	14.58	14.74	5	8	32.09	tr|C4UMV6|C4UMV6_YERRU	tr|A0A0B6G6E9|A0A0B6G6E9_YERRU	tr|A0A0A8V9D5|A0A0A8V9D5_YERRU	tr|A0A0A5FQ70|A0A0A5FQ70_YERRU	tr|A0A085U9G7|A0A085U9G7_YERRU
tr|C4UIX1|C4UIX1_YERRU	YERRU	Transcriptional regulator in 2-component system OS=Yersinia ruckeri ATCC 29473 GN=cpxR PE=4 SV=1	14.54	14.6	3	9	37.07	tr|C4UIX1|C4UIX1_YERRU	tr|A0A0B6FW94|A0A0B6FW94_YERRU	tr|A0A085U3N8|A0A085U3N8_YERRU
tr|C4UH85|C4UH85_YERRU	YERRU	ATP-binding protein YheS OS=Yersinia ruckeri ATCC 29473 GN=DJ39_2436 PE=3 SV=1	14.43	14.74	3	9	19.27	tr|C4UH85|C4UH85_YERRU	tr|A0A0B6G807|A0A0B6G807_YERRU	tr|A0A085U6X3|A0A085U6X3_YERRU
tr|A0A094SR10|A0A094SR10_YERRU	YERRU	2-C-methyl-D-erythritol 2,4-cyclodiphosphate synthase OS=Yersinia ruckeri ATCC 29473 GN=ispF PE=3 SV=1	14.41	14.43	2	8	69.38	tr|A0A094SR10|A0A094SR10_YERRU	tr|A0A085U399|A0A085U399_YERRU
tr|A0A0B6GG09|A0A0B6GG09_YERRU	YERRU	Efflux transporter, RND family, MFP subunit OS=Yersinia ruckeri GN=BD65_2454 PE=4 SV=1	14.38	14.4	4	7	32.5	tr|A0A0B6GG09|A0A0B6GG09_YERRU	tr|A0A0A5FV90|A0A0A5FV90_YERRU	tr|A0A094SRE1|A0A094SRE1_YERRU	tr|A0A085U2M4|A0A085U2M4_YERRU
tr|C4UHE7|C4UHE7_YERRU	YERRU	Uncharacterized protein OS=Yersinia ruckeri ATCC 29473 GN=DJ39_686 PE=3 SV=1	14.35	14.52	2	10	60.12	tr|C4UHE7|C4UHE7_YERRU	tr|A0A085U593|A0A085U593_YERRU
tr|C4UFZ6|C4UFZ6_YERRU	YERRU	Capsular synthesis regulator component B OS=Yersinia ruckeri ATCC 29473 GN=rcsB PE=4 SV=1	14.3	14.31	3	10	50.46	tr|C4UFZ6|C4UFZ6_YERRU	tr|A0A085U4S6|A0A085U4S6_YERRU	tr|A0A0B6GDY4|A0A0B6GDY4_YERRU
tr|C4UHY7|C4UHY7_YERRU	YERRU	tRNA (5-methylaminomethyl-2-thiouridylate)-methyltransferase OS=Yersinia ruckeri ATCC 29473 GN=trmU PE=3 SV=1	14.27	14.34	3	8	38.27	tr|C4UHY7|C4UHY7_YERRU	tr|A0A085UA64|A0A085UA64_YERRU	tr|A0A0B6GH94|A0A0B6GH94_YERRU
tr|C4UGD8|C4UGD8_YERRU	YERRU	Uncharacterized protein OS=Yersinia ruckeri ATCC 29473 GN=DJ39_2237 PE=4 SV=1	14.26	14.28	3	18	83.93	tr|C4UGD8|C4UGD8_YERRU	tr|A0A085UAF6|A0A085UAF6_YERRU	tr|A0A0B6G4B8|A0A0B6G4B8_YERRU
tr|A0A094SPM3|A0A094SPM3_YERRU	YERRU	Tryptophan synthase alpha chain OS=Yersinia ruckeri ATCC 29473 GN=trpA PE=3 SV=1	14.25	14.31	2	8	48.51	tr|A0A094SPM3|A0A094SPM3_YERRU	tr|A0A085U7E5|A0A085U7E5_YERRU
tr|C4UJ23|C4UJ23_YERRU	YERRU	1-deoxy-D-xylulose 5-phosphate reductoisomerase OS=Yersinia ruckeri ATCC 29473 GN=dxr PE=3 SV=1	14.23	14.3	3	8	24.62	tr|C4UJ23|C4UJ23_YERRU	tr|A0A0B6G3X1|A0A0B6G3X1_YERRU	tr|A0A085U2Z1|A0A085U2Z1_YERRU
tr|C4UFY2|C4UFY2_YERRU	YERRU	Phosphatase YniC OS=Yersinia ruckeri ATCC 29473 GN=yniC PE=4 SV=1	14.23	14.24	4	7	44.34	tr|C4UFY2|C4UFY2_YERRU	tr|A0A0A8VII0|A0A0A8VII0_YERRU	tr|A0A0B6G4X3|A0A0B6G4X3_YERRU	tr|A0A085U825|A0A085U825_YERRU
tr|C4UEY3|C4UEY3_YERRU	YERRU	Nucleotidyl transferase family protein OS=Yersinia ruckeri ATCC 29473 GN=DJ39_1037 PE=4 SV=1	14.22	14.34	4	9	47.47	tr|C4UEY3|C4UEY3_YERRU	tr|A0A085U9N5|A0A085U9N5_YERRU	tr|A0A0B6GAA5|A0A0B6GAA5_YERRU	tr|A0A0A5FMI4|A0A0A5FMI4_YERRU
tr|A0A085U9F9|A0A085U9F9_YERRU	YERRU	RNA-binding protein Hfq OS=Yersinia ruckeri GN=hfq PE=3 SV=1	14.22	14.23	2	9	97.03	tr|A0A085U9F9|A0A085U9F9_YERRU	tr|A0A0B6GG15|A0A0B6GG15_YERRU
tr|C4UMU7|C4UMU7_YERRU	YERRU	Outer membrane lipoprotein OS=Yersinia ruckeri ATCC 29473 GN=yruck0001_26650 PE=4 SV=1	14.2	14.27	5	8	50	tr|C4UMU7|C4UMU7_YERRU	tr|A0A0A5FSX4|A0A0A5FSX4_YERRU	tr|A0A094STV4|A0A094STV4_YERRU	tr|A0A085U9H5|A0A085U9H5_YERRU	tr|A0A0B6G2B4|A0A0B6G2B4_YERRU
tr|C4UGT8|C4UGT8_YERRU	YERRU	Uncharacterized protein OS=Yersinia ruckeri ATCC 29473 GN=DJ39_2641 PE=4 SV=1	14.18	14.19	3	8	31.78	tr|C4UGT8|C4UGT8_YERRU	tr|A0A0A5FPB6|A0A0A5FPB6_YERRU	tr|A0A085U8R6|A0A085U8R6_YERRU
tr|C4UHF6|C4UHF6_YERRU	YERRU	Uncharacterized lipoprotein yajG OS=Yersinia ruckeri ATCC 29473 GN=DJ39_695 PE=4 SV=1	14.15	14.16	3	9	60.94	tr|C4UHF6|C4UHF6_YERRU	tr|A0A0A8VAG1|A0A0A8VAG1_YERRU	tr|A0A085U5A2|A0A085U5A2_YERRU
tr|C4UMV3|C4UMV3_YERRU	YERRU	EF-P lysine aminoacylase GenX OS=Yersinia ruckeri ATCC 29473 GN=epmA PE=3 SV=1	14.13	14.15	3	7	38.15	tr|C4UMV3|C4UMV3_YERRU	tr|A0A0B6FYU1|A0A0B6FYU1_YERRU	tr|A0A085U9H0|A0A085U9H0_YERRU
tr|A0A0A8VJV2|A0A0A8VJV2_YERRU	YERRU	Uncharacterized protein OS=Yersinia ruckeri GN=CSF007_10680 PE=4 SV=1	14.1	14.25	1	9	63.19	tr|A0A0A8VJV2|A0A0A8VJV2_YERRU
tr|C4UIS6|C4UIS6_YERRU	YERRU	Pyridine nucleotide-disulfide oxidoreductase family protein OS=Yersinia ruckeri ATCC 29473 GN=sthA PE=3 SV=1	14.09	14.1	2	7	28.54	tr|C4UIS6|C4UIS6_YERRU	tr|A0A085U3J3|A0A085U3J3_YERRU
tr|C4UIS7|C4UIS7_YERRU	YERRU	Hybrid peroxiredoxin hyPrx5 OS=Yersinia ruckeri ATCC 29473 GN=DJ39_3281 PE=4 SV=1	14.08	14.09	2	9	38.27	tr|C4UIS7|C4UIS7_YERRU	tr|A0A085U3J5|A0A085U3J5_YERRU
tr|C4UF88|C4UF88_YERRU	YERRU	Metallo-beta-lactamase superfamily protein OS=Yersinia ruckeri ATCC 29473 GN=DJ39_1139 PE=4 SV=1	14.06	14.07	2	7	50.7	tr|C4UF88|C4UF88_YERRU	tr|A0A085U9X5|A0A085U9X5_YERRU
tr|C4UEU0|C4UEU0_YERRU	YERRU	Putative uncharacterized protein OS=Yersinia ruckeri ATCC 29473 GN=yruck0001_18990 PE=4 SV=1	14.04	14.09	5	7	29.71	tr|C4UEU0|C4UEU0_YERRU	tr|A0A0A8VB71|A0A0A8VB71_YERRU	tr|A0A094ST95|A0A094ST95_YERRU	tr|A0A085U4C1|A0A085U4C1_YERRU	tr|A0A0B6GAY7|A0A0B6GAY7_YERRU
tr|C4UGQ5|C4UGQ5_YERRU	YERRU	ATP synthase F1, delta subunit OS=Yersinia ruckeri ATCC 29473 GN=atpH PE=3 SV=1	14.04	14.04	2	10	53.67	tr|C4UGQ5|C4UGQ5_YERRU	tr|A0A085U8U7|A0A085U8U7_YERRU
tr|C4UF58|C4UF58_YERRU	YERRU	Outer membrane lipocarrier protein LolA OS=Yersinia ruckeri ATCC 29473 GN=lolA PE=3 SV=1	14.01	14.02	3	9	41.87	tr|C4UF58|C4UF58_YERRU	tr|A0A0B6G7N6|A0A0B6G7N6_YERRU	tr|A0A085U9U5|A0A085U9U5_YERRU
tr|C4UKY7|C4UKY7_YERRU	YERRU	ADP-ribose pyrophosphatase OS=Yersinia ruckeri ATCC 29473 GN=nudF PE=3 SV=1	14.01	14.01	2	7	60.38	tr|C4UKY7|C4UKY7_YERRU	tr|A0A085U3G5|A0A085U3G5_YERRU
tr|C4UN08|C4UN08_YERRU	YERRU	Uncharacterized protein OS=Yersinia ruckeri ATCC 29473 GN=DJ39_2848 PE=4 SV=1	14.01	14.01	2	8	83.17	tr|C4UN08|C4UN08_YERRU	tr|A0A085UAN0|A0A085UAN0_YERRU
tr|C4UJW1|C4UJW1_YERRU	YERRU	Thiamine biosynthesis lipoprotein ApbE OS=Yersinia ruckeri ATCC 29473 GN=yruck0001_22880 PE=4 SV=1	14.01	14.01	6	7	30.59	tr|C4UJW1|C4UJW1_YERRU	tr|A0A0B6GCY5|A0A0B6GCY5_YERRU	tr|A0A0A8VE49|A0A0A8VE49_YERRU	tr|A0A0A5FNH2|A0A0A5FNH2_YERRU	tr|A0A094SRK5|A0A094SRK5_YERRU	tr|A0A085U536|A0A085U536_YERRU
tr|C4UIV2|C4UIV2_YERRU	YERRU	Bacterial regulatory s, lacI family protein OS=Yersinia ruckeri ATCC 29473 GN=DJ39_3257 PE=4 SV=1	14.01	14.01	3	7	37.13	tr|C4UIV2|C4UIV2_YERRU	tr|A0A0B6GBX3|A0A0B6GBX3_YERRU	tr|A0A085U3L9|A0A085U3L9_YERRU
tr|A0A094THC2|A0A094THC2_YERRU	YERRU	Acetolactate synthase, small subunit OS=Yersinia ruckeri ATCC 29473 GN=ilvN PE=4 SV=1	14.01	14.01	2	7	50.61	tr|A0A094THC2|A0A094THC2_YERRU	tr|A0A085UBE7|A0A085UBE7_YERRU
tr|C4UGG1|C4UGG1_YERRU	YERRU	Alpha-2-macroglobulin-like lipoprotein OS=Yersinia ruckeri ATCC 29473 GN=yruck0001_6540 PE=4 SV=1	14	14.09	4	7	5.643	tr|C4UGG1|C4UGG1_YERRU	tr|A0A0A8VF63|A0A0A8VF63_YERRU	tr|A0A094SS09|A0A094SS09_YERRU	tr|A0A085UAD4|A0A085UAD4_YERRU
tr|C4UP65|C4UP65_YERRU	YERRU	D-cysteine desulfhydrase OS=Yersinia ruckeri ATCC 29473 GN=dcyD PE=3 SV=1	14	14	3	13	44.38	tr|C4UP65|C4UP65_YERRU	tr|A0A0B6G1Y7|A0A0B6G1Y7_YERRU	tr|A0A085UBL7|A0A085UBL7_YERRU
tr|C4UJD3|C4UJD3_YERRU	YERRU	Selenide, water dikinase OS=Yersinia ruckeri ATCC 29473 GN=selD PE=3 SV=1	14	14	3	7	43.68	tr|C4UJD3|C4UJD3_YERRU	tr|A0A0A5FPD0|A0A0A5FPD0_YERRU	tr|A0A085U8M1|A0A085U8M1_YERRU
tr|C4UP09|C4UP09_YERRU	YERRU	BON domain protein OS=Yersinia ruckeri ATCC 29473 GN=DJ39_2837 PE=4 SV=1	14	14	2	12	58.85	tr|C4UP09|C4UP09_YERRU	tr|A0A085UAP1|A0A085UAP1_YERRU
tr|C4UNN6|C4UNN6_YERRU	YERRU	30S ribosomal protein S16 OS=Yersinia ruckeri ATCC 29473 GN=rpsP PE=3 SV=1	14	14	2	9	58.54	tr|C4UNN6|C4UNN6_YERRU	tr|A0A085U3Z3|A0A085U3Z3_YERRU
tr|C4UMG6|C4UMG6_YERRU	YERRU	Cytochrome d ubiquinol oxidase subunit 1 OS=Yersinia ruckeri ATCC 29473 GN=cydA PE=4 SV=1	14	14	2	10	21.46	tr|C4UMG6|C4UMG6_YERRU	tr|A0A085U472|A0A085U472_YERRU
tr|C4UM72|C4UM72_YERRU	YERRU	FKBP-type 22 kDa peptidyl-prolyl cis-trans isomerase OS=Yersinia ruckeri ATCC 29473 GN=fklB PE=4 SV=1	14	14	4	9	58.74	tr|C4UM72|C4UM72_YERRU	tr|A0A0A8VCZ0|A0A0A8VCZ0_YERRU	tr|A0A085U9D6|A0A085U9D6_YERRU	tr|A0A0B6GEN3|A0A0B6GEN3_YERRU
tr|C4ULW3|C4ULW3_YERRU	YERRU	Ferritin-1 OS=Yersinia ruckeri ATCC 29473 GN=DJ39_1712 PE=4 SV=1	14	14	2	14	68.42	tr|C4ULW3|C4ULW3_YERRU	tr|A0A085U686|A0A085U686_YERRU
tr|C4UHA9|C4UHA9_YERRU	YERRU	50S ribosomal protein L16 OS=Yersinia ruckeri ATCC 29473 GN=yruck0001_27840 PE=3 SV=1	14	14	3	9	58.4	tr|C4UHA9|C4UHA9_YERRU	tr|A0A094UJD2|A0A094UJD2_YERRU	tr|A0A085U6U8|A0A085U6U8_YERRU
tr|C4UH13|C4UH13_YERRU	YERRU	Uncharacterized protein OS=Yersinia ruckeri ATCC 29473 GN=DJ39_2495 PE=4 SV=1	14	14	3	11	53.93	tr|C4UH13|C4UH13_YERRU	tr|A0A085U732|A0A085U732_YERRU	tr|A0A0B6GA06|A0A0B6GA06_YERRU
tr|C4UGW3|C4UGW3_YERRU	YERRU	Uncharacterized protein OS=Yersinia ruckeri ATCC 29473 GN=DJ39_2618 PE=4 SV=1	14	14	2	7	45.76	tr|C4UGW3|C4UGW3_YERRU	tr|A0A085U8P3|A0A085U8P3_YERRU
tr|C4UEU8|C4UEU8_YERRU	YERRU	Outer membrane protein X OS=Yersinia ruckeri ATCC 29473 GN=yruck0001_19070 PE=4 SV=1	14	14	4	8	60.87	tr|C4UEU8|C4UEU8_YERRU	tr|A0A0B6GHS0|A0A0B6GHS0_YERRU	tr|A0A094SLA7|A0A094SLA7_YERRU	tr|A0A085U4B3|A0A085U4B3_YERRU
tr|A0A0A8VIU4|A0A0A8VIU4_YERRU	YERRU	Secreted protein, suppressor for copper-sensitivity ScsC OS=Yersinia ruckeri GN=CSF007_12595 PE=4 SV=1	14	14	3	7	45.42	tr|A0A0A8VIU4|A0A0A8VIU4_YERRU	tr|A0A0A5FMG6|A0A0A5FMG6_YERRU	tr|A0A094V484|A0A094V484_YERRU
tr|A0A094TL68|A0A094TL68_YERRU	YERRU	Uncharacterized protein OS=Yersinia ruckeri ATCC 29473 GN=DJ39_1745 PE=4 SV=1	14	14	2	8	75	tr|A0A094TL68|A0A094TL68_YERRU	tr|A0A085U654|A0A085U654_YERRU
tr|C4UJJ1|C4UJJ1_YERRU	YERRU	HTH-type transcriptional regulator CysB OS=Yersinia ruckeri ATCC 29473 GN=cysB PE=4 SV=1	13.95	14.08	2	7	36.11	tr|C4UJJ1|C4UJJ1_YERRU	tr|A0A085U7F9|A0A085U7F9_YERRU
tr|C4UJ96|C4UJ96_YERRU	YERRU	Outer membrane lipo, Slp family protein OS=Yersinia ruckeri ATCC 29473 GN=DJ39_1363 PE=4 SV=1	13.95	14.07	3	8	58.33	tr|C4UJ96|C4UJ96_YERRU	tr|A0A0B6GBS1|A0A0B6GBS1_YERRU	tr|A0A085U8I6|A0A085U8I6_YERRU
tr|C4UM16|C4UM16_YERRU	YERRU	Putative uncharacterized protein OS=Yersinia ruckeri ATCC 29473 GN=yruck0001_20530 PE=4 SV=1	13.87	13.97	4	8	49.41	tr|C4UM16|C4UM16_YERRU	tr|A0A0A5FU76|A0A0A5FU76_YERRU	tr|A0A094SUE0|A0A094SUE0_YERRU	tr|A0A085U616|A0A085U616_YERRU
tr|C4UL14|C4UL14_YERRU	YERRU	CreA family protein OS=Yersinia ruckeri ATCC 29473 GN=DJ39_346 PE=4 SV=1	13.85	13.92	2	7	51.57	tr|C4UL14|C4UL14_YERRU	tr|A0A085UBK1|A0A085UBK1_YERRU
tr|C4UHS2|C4UHS2_YERRU	YERRU	Methylglyoxal synthase OS=Yersinia ruckeri ATCC 29473 GN=mgsA PE=3 SV=1	13.85	13.92	2	8	61.18	tr|C4UHS2|C4UHS2_YERRU	tr|A0A085U9Z9|A0A085U9Z9_YERRU
tr|C4UGN6|C4UGN6_YERRU	YERRU	Ribokinase OS=Yersinia ruckeri ATCC 29473 GN=rbsK PE=3 SV=1	13.84	13.95	3	9	48.7	tr|C4UGN6|C4UGN6_YERRU	tr|A0A0B6GGL9|A0A0B6GGL9_YERRU	tr|A0A085U8W4|A0A085U8W4_YERRU
tr|C4UP15|C4UP15_YERRU	YERRU	Protein dcrB OS=Yersinia ruckeri ATCC 29473 GN=dcrB PE=4 SV=1	13.82	13.89	2	7	54.6	tr|C4UP15|C4UP15_YERRU	tr|A0A085U6H9|A0A085U6H9_YERRU
tr|C4UL66|C4UL66_YERRU	YERRU	Nitrate reductase delta subunit OS=Yersinia ruckeri ATCC 29473 GN=DJ39_1322 PE=4 SV=1	13.82	13.89	3	7	65.43	tr|C4UL66|C4UL66_YERRU	tr|A0A085U8E6|A0A085U8E6_YERRU	tr|A0A0B6GET1|A0A0B6GET1_YERRU
tr|A0A0A8VLB0|A0A0A8VLB0_YERRU	YERRU	Uncharacterized protein OS=Yersinia ruckeri GN=CSF007_15005 PE=4 SV=1	13.8	13.94	2	8	49.21	tr|A0A0A8VLB0|A0A0A8VLB0_YERRU	tr|A0A094SNK0|A0A094SNK0_YERRU
tr|A0A094SBH4|A0A094SBH4_YERRU	YERRU	50S ribosomal protein L14 OS=Yersinia ruckeri ATCC 29473 GN=rplN PE=3 SV=1	13.77	13.82	2	9	52.85	tr|A0A094SBH4|A0A094SBH4_YERRU	tr|A0A085U6U5|A0A085U6U5_YERRU
tr|A0A094S9D4|A0A094S9D4_YERRU	YERRU	Phosphoglycolate phosphatase OS=Yersinia ruckeri ATCC 29473 GN=gph PE=3 SV=1	13.72	13.8	4	7	43.97	tr|A0A094S9D4|A0A094S9D4_YERRU	tr|A0A085U703|A0A085U703_YERRU	tr|C4UH42|C4UH42_YERRU	tr|A0A0B6G5H1|A0A0B6G5H1_YERRU
tr|C4UEW5|C4UEW5_YERRU	YERRU	ABC transporter family protein OS=Yersinia ruckeri ATCC 29473 GN=mglA PE=3 SV=1	13.7	13.85	3	7	19.76	tr|C4UEW5|C4UEW5_YERRU	tr|A0A0B6G3M6|A0A0B6G3M6_YERRU	tr|A0A085U498|A0A085U498_YERRU
tr|C4UKG1|C4UKG1_YERRU	YERRU	Flagellar hook-associated family protein OS=Yersinia ruckeri ATCC 29473 GN=DJ39_1853 PE=4 SV=1	13.67	13.86	3	8	19.62	tr|C4UKG1|C4UKG1_YERRU	tr|A0A085U8W8|A0A085U8W8_YERRU	tr|A0A0B6G2Q3|A0A0B6G2Q3_YERRU
tr|A0A094SPU4|A0A094SPU4_YERRU	YERRU	Phosphatase nudJ OS=Yersinia ruckeri ATCC 29473 GN=nudJ PE=3 SV=1	13.62	13.72	4	7	60.81	tr|A0A094SPU4|A0A094SPU4_YERRU	tr|A0A085UA65|A0A085UA65_YERRU	tr|A0A0B6G4G8|A0A0B6G4G8_YERRU	tr|C4UHY9|C4UHY9_YERRU
tr|C4UEX1|C4UEX1_YERRU	YERRU	Cytidine deaminase OS=Yersinia ruckeri ATCC 29473 GN=cdd PE=3 SV=1	13.57	13.64	3	7	44.22	tr|C4UEX1|C4UEX1_YERRU	tr|A0A085U9M3|A0A085U9M3_YERRU	tr|A0A0B6G394|A0A0B6G394_YERRU
tr|C4UIQ1|C4UIQ1_YERRU	YERRU	LexA repressor OS=Yersinia ruckeri ATCC 29473 GN=lexA PE=3 SV=1	13.55	13.64	2	7	43.56	tr|C4UIQ1|C4UIQ1_YERRU	tr|A0A085UAY6|A0A085UAY6_YERRU
tr|C4UMF8|C4UMF8_YERRU	YERRU	Peptidoglycan-associated lipoprotein OS=Yersinia ruckeri ATCC 29473 GN=pal PE=3 SV=1	13.52	13.59	2	10	62.87	tr|C4UMF8|C4UMF8_YERRU	tr|A0A085U463|A0A085U463_YERRU
tr|C4UMQ1|C4UMQ1_YERRU	YERRU	30S ribosomal protein S9 OS=Yersinia ruckeri ATCC 29473 GN=rpsI PE=3 SV=1	13.5	13.62	3	9	55.3	tr|C4UMQ1|C4UMQ1_YERRU	tr|A0A094UIU6|A0A094UIU6_YERRU	tr|A0A085UAQ1|A0A085UAQ1_YERRU
tr|C4UMS3|C4UMS3_YERRU	YERRU	Nitrogen regulatory protein OS=Yersinia ruckeri ATCC 29473 GN=yruck0001_2880 PE=4 SV=1	13.47	13.54	4	9	56.71	tr|C4UMS3|C4UMS3_YERRU	tr|A0A0A8VMS7|A0A0A8VMS7_YERRU	tr|A0A094SA78|A0A094SA78_YERRU	tr|A0A085UAS2|A0A085UAS2_YERRU
tr|C4UIP6|C4UIP6_YERRU	YERRU	Replicative DNA helicase OS=Yersinia ruckeri ATCC 29473 GN=dnaB PE=4 SV=1	13.47	13.53	3	7	18.16	tr|C4UIP6|C4UIP6_YERRU	tr|A0A0A5FQB0|A0A0A5FQB0_YERRU	tr|A0A085UAY1|A0A085UAY1_YERRU
tr|C4UIV7|C4UIV7_YERRU	YERRU	Regulator of ribonuclease activity A OS=Yersinia ruckeri ATCC 29473 GN=rraA PE=3 SV=1	13.44	13.51	2	9	96.89	tr|C4UIV7|C4UIV7_YERRU	tr|A0A085U3M4|A0A085U3M4_YERRU
tr|C4UIZ6|C4UIZ6_YERRU	YERRU	D-methionine ABC transporter, ATP-binding protein OS=Yersinia ruckeri ATCC 29473 GN=metN PE=3 SV=1	13.41	13.52	3	7	34.99	tr|C4UIZ6|C4UIZ6_YERRU	tr|A0A0A8VG35|A0A0A8VG35_YERRU	tr|A0A085U2W2|A0A085U2W2_YERRU
tr|C4ULR1|C4ULR1_YERRU	YERRU	Acetolactate synthase large subunit OS=Yersinia ruckeri ATCC 29473 GN=ilvB PE=3 SV=1	13.38	13.58	3	7	20.35	tr|C4ULR1|C4ULR1_YERRU	tr|A0A0B6GEY3|A0A0B6GEY3_YERRU	tr|A0A085UBE8|A0A085UBE8_YERRU
tr|C4UGD9|C4UGD9_YERRU	YERRU	Peptidase U32 family protein OS=Yersinia ruckeri ATCC 29473 GN=DJ39_2238 PE=4 SV=1	13.38	13.5	4	8	25.77	tr|C4UGD9|C4UGD9_YERRU	tr|A0A0A8VK96|A0A0A8VK96_YERRU	tr|A0A085UAF5|A0A085UAF5_YERRU	tr|A0A0B6GAL5|A0A0B6GAL5_YERRU
tr|C4UKY1|C4UKY1_YERRU	YERRU	DNA topoisomerase 4 subunit A OS=Yersinia ruckeri ATCC 29473 GN=parC PE=3 SV=1	13.37	13.74	3	8	16.12	tr|C4UKY1|C4UKY1_YERRU	tr|A0A0B6G0F0|A0A0B6G0F0_YERRU	tr|A0A085U3F8|A0A085U3F8_YERRU
tr|C4UGG7|C4UGG7_YERRU	YERRU	Co-chaperone protein hscB OS=Yersinia ruckeri ATCC 29473 GN=hscB PE=3 SV=1	13.33	13.41	3	8	57.47	tr|C4UGG7|C4UGG7_YERRU	tr|A0A085UAC8|A0A085UAC8_YERRU	tr|A0A0B6GA95|A0A0B6GA95_YERRU
tr|A0A094S6H9|A0A094S6H9_YERRU	YERRU	ATP synthase epsilon chain OS=Yersinia ruckeri ATCC 29473 GN=atpC PE=3 SV=1	13.33	13.4	2	9	59.29	tr|A0A094S6H9|A0A094S6H9_YERRU	tr|A0A085U8U3|A0A085U8U3_YERRU
tr|C4UJW6|C4UJW6_YERRU	YERRU	Xanthine phosphoribosyltransferase OS=Yersinia ruckeri ATCC 29473 GN=gpt PE=3 SV=1	13.28	13.35	2	7	76.97	tr|C4UJW6|C4UJW6_YERRU	tr|A0A085U541|A0A085U541_YERRU
tr|C4UIM9|C4UIM9_YERRU	YERRU	Ribosomal protein L11 methyltransferase OS=Yersinia ruckeri ATCC 29473 GN=prmA PE=3 SV=1	13.24	13.39	4	11	37.54	tr|C4UIM9|C4UIM9_YERRU	tr|A0A0A8VMW6|A0A0A8VMW6_YERRU	tr|A0A094SAN4|A0A094SAN4_YERRU	tr|A0A085UAW3|A0A085UAW3_YERRU
tr|C4UK16|C4UK16_YERRU	YERRU	Dihydropteroate synthase OS=Yersinia ruckeri ATCC 29473 GN=folP PE=3 SV=1	13.21	13.3	4	8	39.71	tr|C4UK16|C4UK16_YERRU	tr|A0A0B6GAU1|A0A0B6GAU1_YERRU	tr|A0A0A8VF83|A0A0A8VF83_YERRU	tr|A0A085U9A5|A0A085U9A5_YERRU
tr|C4UGZ1|C4UGZ1_YERRU	YERRU	Bacterial extracellular solute-binding s, 5 Middle family protein OS=Yersinia ruckeri ATCC 29473 GN=DJ39_2587 PE=4 SV=1	13.2	13.42	2	8	25	tr|C4UGZ1|C4UGZ1_YERRU	tr|A0A085U791|A0A085U791_YERRU
tr|A0A094S9H4|A0A094S9H4_YERRU	YERRU	TDP-D-fucosamine acetyltransferase OS=Yersinia ruckeri ATCC 29473 GN=wecD PE=4 SV=1	13.15	13.47	3	8	48.78	tr|A0A094S9H4|A0A094S9H4_YERRU	tr|A0A085U6E2|A0A085U6E2_YERRU	tr|C4ULR9|C4ULR9_YERRU
tr|C4UKV2|C4UKV2_YERRU	YERRU	37-kD nucleoid-associated bacterial family protein OS=Yersinia ruckeri ATCC 29473 GN=DJ39_1968 PE=3 SV=1	13.14	13.25	3	7	27.08	tr|C4UKV2|C4UKV2_YERRU	tr|A0A0A8VID6|A0A0A8VID6_YERRU	tr|A0A085U4R6|A0A085U4R6_YERRU
tr|C4UMM0|C4UMM0_YERRU	YERRU	Bacterial regulatory s, luxR family protein OS=Yersinia ruckeri ATCC 29473 GN=DJ39_2193 PE=4 SV=1	13.06	13.23	3	7	42.11	tr|C4UMM0|C4UMM0_YERRU	tr|A0A085UAK0|A0A085UAK0_YERRU	tr|A0A0B6GGE5|A0A0B6GGE5_YERRU
tr|A0A094SV89|A0A094SV89_YERRU	YERRU	Ribosome-binding factor A OS=Yersinia ruckeri ATCC 29473 GN=rbfA PE=3 SV=1	13.02	13.09	2	9	60.29	tr|A0A094SV89|A0A094SV89_YERRU	tr|A0A085U999|A0A085U999_YERRU
tr|C4UHK3|C4UHK3_YERRU	YERRU	Ferrochelatase OS=Yersinia ruckeri ATCC 29473 GN=hemH PE=3 SV=1	12.99	13.2	4	8	45.14	tr|C4UHK3|C4UHK3_YERRU	tr|A0A0A8VB55|A0A0A8VB55_YERRU	tr|A0A0A5FN06|A0A0A5FN06_YERRU	tr|A0A085U5E7|A0A085U5E7_YERRU
tr|C4UKT6|C4UKT6_YERRU	YERRU	Mannitol dehydrogenase Rossmann domain protein OS=Yersinia ruckeri ATCC 29473 GN=DJ39_1953 PE=4 SV=1	12.97	13.28	3	8	27.29	tr|C4UKT6|C4UKT6_YERRU	tr|A0A0A8VEB6|A0A0A8VEB6_YERRU	tr|A0A085U4Q1|A0A085U4Q1_YERRU
tr|C4UHW5|C4UHW5_YERRU	YERRU	Hydrolase, TatD family OS=Yersinia ruckeri ATCC 29473 GN=DJ39_1205 PE=4 SV=1	12.95	13.03	3	8	40.37	tr|C4UHW5|C4UHW5_YERRU	tr|A0A085UA40|A0A085UA40_YERRU	tr|A0A0B6FY51|A0A0B6FY51_YERRU
tr|C4UFK2|C4UFK2_YERRU	YERRU	FMN-dependent NADH-azoreductase OS=Yersinia ruckeri ATCC 29473 GN=azoR PE=3 SV=1	12.95	13.01	4	7	50.25	tr|C4UFK2|C4UFK2_YERRU	tr|A0A0A8VDE9|A0A0A8VDE9_YERRU	tr|A0A0A5FQB8|A0A0A5FQB8_YERRU	tr|A0A085U7P5|A0A085U7P5_YERRU
tr|C4UJG5|C4UJG5_YERRU	YERRU	Periplasmic chaperone OS=Yersinia ruckeri ATCC 29473 GN=yruck0001_15010 PE=3 SV=1	12.91	12.98	6	7	51.87	tr|C4UJG5|C4UJG5_YERRU	tr|A0A0A8VHL6|A0A0A8VHL6_YERRU	tr|A0A094SR31|A0A094SR31_YERRU	tr|A0A085U7D2|A0A085U7D2_YERRU	tr|A0A0B6G4E0|A0A0B6G4E0_YERRU	tr|A0A0A5FRX6|A0A0A5FRX6_YERRU
tr|C4UMI2|C4UMI2_YERRU	YERRU	Putative uncharacterized protein OS=Yersinia ruckeri ATCC 29473 GN=yruck0001_31710 PE=4 SV=1	12.84	12.9	3	8	74.76	tr|C4UMI2|C4UMI2_YERRU	tr|A0A094TJ61|A0A094TJ61_YERRU	tr|A0A085U489|A0A085U489_YERRU
tr|C4UMQ5|C4UMQ5_YERRU	YERRU	Uncharacterized protein OS=Yersinia ruckeri ATCC 29473 GN=DJ39_2823 PE=4 SV=1	12.77	12.9	2	8	73.13	tr|C4UMQ5|C4UMQ5_YERRU	tr|A0A085UAQ4|A0A085UAQ4_YERRU
tr|C4UJR4|C4UJR4_YERRU	YERRU	Cold-shock DNA-binding domain protein OS=Yersinia ruckeri ATCC 29473 GN=DJ39_831 PE=4 SV=1	12.75	12.8	3	8	56.6	tr|C4UJR4|C4UJR4_YERRU	tr|A0A085U5N1|A0A085U5N1_YERRU	tr|A0A0A8VER4|A0A0A8VER4_YERRU
tr|C4UGU0|C4UGU0_YERRU	YERRU	Small heat shock protein ibpA OS=Yersinia ruckeri ATCC 29473 GN=ibpA PE=4 SV=1	12.74	12.8	3	7	61.31	tr|C4UGU0|C4UGU0_YERRU	tr|A0A0A8VD00|A0A0A8VD00_YERRU	tr|A0A0A5FND2|A0A0A5FND2_YERRU
tr|A0A0A8VF03|A0A0A8VF03_YERRU	YERRU	Aldose 1-epimerase OS=Yersinia ruckeri GN=CSF007_5955 PE=4 SV=1	12.72	12.93	4	8	44.38	tr|A0A0A8VF03|A0A0A8VF03_YERRU	tr|A0A094SP74|A0A094SP74_YERRU	tr|A0A085U4I1|A0A085U4I1_YERRU	tr|C4UF97|C4UF97_YERRU
tr|C4UFN8|C4UFN8_YERRU	YERRU	Curved DNA-binding protein OS=Yersinia ruckeri ATCC 29473 GN=DJ39_1585 PE=4 SV=1	12.68	12.75	4	8	39.56	tr|C4UFN8|C4UFN8_YERRU	tr|A0A0B6G771|A0A0B6G771_YERRU	tr|A0A0A5FRC7|A0A0A5FRC7_YERRU	tr|A0A085U7T2|A0A085U7T2_YERRU
tr|C4UJR5|C4UJR5_YERRU	YERRU	Cold shock-like protein cspE OS=Yersinia ruckeri ATCC 29473 GN=cspE PE=4 SV=1	12.46	12.48	2	11	86.96	tr|C4UJR5|C4UJR5_YERRU	tr|A0A085U5N2|A0A085U5N2_YERRU
tr|C4UHL8|C4UHL8_YERRU	YERRU	Short chain dehydrogenase family protein OS=Yersinia ruckeri ATCC 29473 GN=DJ39_754 PE=3 SV=1	12.45	12.47	3	6	38.37	tr|C4UHL8|C4UHL8_YERRU	tr|A0A0B6G6X3|A0A0B6G6X3_YERRU	tr|A0A085U5G0|A0A085U5G0_YERRU
tr|C4UK06|C4UK06_YERRU	YERRU	N utilization substance protein B OS=Yersinia ruckeri ATCC 29473 GN=nusB PE=3 SV=1	12.44	12.47	2	8	60.14	tr|C4UK06|C4UK06_YERRU	tr|A0A085U580|A0A085U580_YERRU
tr|C4UNJ1|C4UNJ1_YERRU	YERRU	3-deoxy-D-manno-oct-2-ulosonic acid (Kdo) hydroxylase family protein OS=Yersinia ruckeri ATCC 29473 GN=DJ39_1921 PE=4 SV=1	12.43	12.46	3	6	27.09	tr|C4UNJ1|C4UNJ1_YERRU	tr|A0A0B6GBK8|A0A0B6GBK8_YERRU	tr|A0A085U943|A0A085U943_YERRU
tr|A0A0A8VJ89|A0A0A8VJ89_YERRU	YERRU	Citrate lyase beta chain OS=Yersinia ruckeri GN=CSF007_11505 PE=4 SV=1	12.41	12.49	3	7	40.27	tr|A0A0A8VJ89|A0A0A8VJ89_YERRU	tr|A0A085U4L4|A0A085U4L4_YERRU	tr|A0A0B6GBW8|A0A0B6GBW8_YERRU
tr|C4UFP7|C4UFP7_YERRU	YERRU	Pyridoxamine 5'-phosphate oxidase OS=Yersinia ruckeri ATCC 29473 GN=pdxH PE=3 SV=1	12.36	12.43	3	8	41.47	tr|C4UFP7|C4UFP7_YERRU	tr|A0A085U7U0|A0A085U7U0_YERRU	tr|A0A0B6GIB8|A0A0B6GIB8_YERRU
tr|C4UFR0|C4UFR0_YERRU	YERRU	Ribonuclease T OS=Yersinia ruckeri ATCC 29473 GN=rnt PE=3 SV=1	12.33	12.35	3	6	46.54	tr|C4UFR0|C4UFR0_YERRU	tr|A0A085U7V0|A0A085U7V0_YERRU	tr|A0A0B6GD81|A0A0B6GD81_YERRU
tr|C4UF36|C4UF36_YERRU	YERRU	Uncharacterized protein OS=Yersinia ruckeri ATCC 29473 GN=DJ39_1087 PE=4 SV=1	12.33	12.35	4	6	59.02	tr|C4UF36|C4UF36_YERRU	tr|A0A0B6FXW6|A0A0B6FXW6_YERRU	tr|A0A0A5FMP5|A0A0A5FMP5_YERRU	tr|A0A085U9S3|A0A085U9S3_YERRU
tr|C4UJ99|C4UJ99_YERRU	YERRU	Ribonuclease D OS=Yersinia ruckeri ATCC 29473 GN=rnd PE=3 SV=1	12.3	12.5	4	8	25.74	tr|C4UJ99|C4UJ99_YERRU	tr|A0A0B6FW32|A0A0B6FW32_YERRU	tr|A0A0A5FLS9|A0A0A5FLS9_YERRU	tr|A0A085U8I8|A0A085U8I8_YERRU
tr|C4ULB0|C4ULB0_YERRU	YERRU	DNA polymerase I OS=Yersinia ruckeri ATCC 29473 GN=polA PE=3 SV=1	12.3	12.39	4	7	9.422	tr|C4ULB0|C4ULB0_YERRU	tr|A0A0B6G4K6|A0A0B6G4K6_YERRU	tr|A0A0A5FVH2|A0A0A5FVH2_YERRU	tr|A0A085U3U4|A0A085U3U4_YERRU
tr|C4UMV5|C4UMV5_YERRU	YERRU	Phosphatidylserine decarboxylase OS=Yersinia ruckeri ATCC 29473 GN=psd PE=3 SV=1	12.29	12.39	4	8	40.96	tr|C4UMV5|C4UMV5_YERRU	tr|A0A0B6G598|A0A0B6G598_YERRU	tr|A0A0A5FW50|A0A0A5FW50_YERRU	tr|A0A085U9G8|A0A085U9G8_YERRU
tr|C4UMS6|C4UMS6_YERRU	YERRU	Aspartate carbamoyltransferase regulatory chain OS=Yersinia ruckeri ATCC 29473 GN=pyrI PE=3 SV=1	12.28	12.37	2	7	60.13	tr|C4UMS6|C4UMS6_YERRU	tr|A0A085UAS7|A0A085UAS7_YERRU
tr|C4UMZ3|C4UMZ3_YERRU	YERRU	Oxidoreductase , NAD-binding Rossmann fold family protein OS=Yersinia ruckeri ATCC 29473 GN=DJ39_2861 PE=4 SV=1	12.27	12.37	4	7	29.79	tr|C4UMZ3|C4UMZ3_YERRU	tr|A0A0A5FJ20|A0A0A5FJ20_YERRU	tr|A0A085UAL7|A0A085UAL7_YERRU	tr|A0A0B6G6E3|A0A0B6G6E3_YERRU
tr|C4UMX7|C4UMX7_YERRU	YERRU	Putative uncharacterized protein OS=Yersinia ruckeri ATCC 29473 GN=yruck0001_33040 PE=4 SV=1	12.27	12.29	3	6	32.3	tr|C4UMX7|C4UMX7_YERRU	tr|A0A0A8VLB3|A0A0A8VLB3_YERRU	tr|A0A094STP1|A0A094STP1_YERRU
tr|C4UMT4|C4UMT4_YERRU	YERRU	10 kDa chaperonin OS=Yersinia ruckeri ATCC 29473 GN=groS PE=3 SV=1	12.27	12.29	2	9	79.38	tr|C4UMT4|C4UMT4_YERRU	tr|A0A085U9I8|A0A085U9I8_YERRU
tr|C4ULS4|C4ULS4_YERRU	YERRU	Lipopolysaccharide biosynthesis protein wzzE OS=Yersinia ruckeri ATCC 29473 GN=wzzE PE=4 SV=1	12.14	12.23	4	7	31.53	tr|C4ULS4|C4ULS4_YERRU	tr|A0A0B6GH32|A0A0B6GH32_YERRU	tr|A0A0A5FUJ7|A0A0A5FUJ7_YERRU	tr|A0A085U6D7|A0A085U6D7_YERRU
tr|C4UH52|C4UH52_YERRU	YERRU	Helix-turn-helix family protein OS=Yersinia ruckeri ATCC 29473 GN=DJ39_2455 PE=4 SV=1	12.06	12.06	4	6	32.15	tr|C4UH52|C4UH52_YERRU	tr|A0A0A5HAF1|A0A0A5HAF1_YERRU	tr|A0A085U6Z2|A0A085U6Z2_YERRU	tr|A0A0B6G3V9|A0A0B6G3V9_YERRU
tr|C4UEZ0|C4UEZ0_YERRU	YERRU	Histidinol dehydrogenase OS=Yersinia ruckeri ATCC 29473 GN=hisD PE=3 SV=1	12.06	12.06	3	6	20.86	tr|C4UEZ0|C4UEZ0_YERRU	tr|A0A0A5FQ08|A0A0A5FQ08_YERRU	tr|A0A085U9P3|A0A085U9P3_YERRU
tr|C4UML2|C4UML2_YERRU	YERRU	UDP-N-acetylenolpyruvoylglucosamine reductase OS=Yersinia ruckeri ATCC 29473 GN=murB PE=3 SV=1	12.05	12.06	3	6	23.48	tr|C4UML2|C4UML2_YERRU	tr|A0A0B6G5M9|A0A0B6G5M9_YERRU	tr|A0A085U3X7|A0A085U3X7_YERRU
tr|C4UH89|C4UH89_YERRU	YERRU	FKBP-type peptidyl-prolyl cis-trans isomerase slyD OS=Yersinia ruckeri ATCC 29473 GN=slyD PE=4 SV=1	12.05	12.05	4	9	46.15	tr|C4UH89|C4UH89_YERRU	tr|A0A0B6GD89|A0A0B6GD89_YERRU	tr|A0A0A5FLB3|A0A0A5FLB3_YERRU	tr|A0A085U6W9|A0A085U6W9_YERRU
tr|C4UH55|C4UH55_YERRU	YERRU	Peptidyl-prolyl cis-trans isomerase A OS=Yersinia ruckeri ATCC 29473 GN=ppiA PE=3 SV=1	12.05	12.05	2	9	55.03	tr|C4UH55|C4UH55_YERRU	tr|A0A085U6Z0|A0A085U6Z0_YERRU
tr|A0A0A5HC24|A0A0A5HC24_YERRU	YERRU	Glyoxalase I OS=Yersinia ruckeri GN=NJ56_08975 PE=4 SV=1	12.04	12.09	4	7	31.85	tr|A0A0A5HC24|A0A0A5HC24_YERRU	tr|A0A094V4N1|A0A094V4N1_YERRU	tr|A0A085U7U9|A0A085U7U9_YERRU	tr|C4UFQ9|C4UFQ9_YERRU
tr|C4UK03|C4UK03_YERRU	YERRU	Transcriptional regulator NrdR OS=Yersinia ruckeri ATCC 29473 GN=nrdR PE=3 SV=1	12.02	12.03	2	6	53.02	tr|C4UK03|C4UK03_YERRU	tr|A0A085U577|A0A085U577_YERRU
tr|A0A0B6G878|A0A0B6G878_YERRU	YERRU	Cupin superfamily protein OS=Yersinia ruckeri GN=BD65_81 PE=4 SV=1	12.02	12.03	3	9	32.17	tr|A0A0B6G878|A0A0B6G878_YERRU	tr|C4UHY1|C4UHY1_YERRU	tr|A0A085UA58|A0A085UA58_YERRU
tr|C4UG85|C4UG85_YERRU	YERRU	50S ribosomal protein L3 glutamine methyltransferase OS=Yersinia ruckeri ATCC 29473 GN=prmB PE=3 SV=1	12.02	12.02	3	8	26.43	tr|C4UG85|C4UG85_YERRU	tr|A0A094STZ7|A0A094STZ7_YERRU	tr|A0A085U512|A0A085U512_YERRU
tr|C4ULX1|C4ULX1_YERRU	YERRU	ASCH domain protein OS=Yersinia ruckeri ATCC 29473 GN=DJ39_1721 PE=3 SV=1	12.01	12.01	2	7	69.61	tr|C4ULX1|C4ULX1_YERRU	tr|A0A085U678|A0A085U678_YERRU
tr|C4UIP3|C4UIP3_YERRU	YERRU	Putative uncharacterized protein OS=Yersinia ruckeri ATCC 29473 GN=yruck0001_2320 PE=4 SV=1	12.01	12.01	4	8	86.82	tr|C4UIP3|C4UIP3_YERRU	tr|A0A0B6G8Q4|A0A0B6G8Q4_YERRU	tr|A0A094UIP3|A0A094UIP3_YERRU	tr|A0A085UAX8|A0A085UAX8_YERRU
tr|C4UHD6|C4UHD6_YERRU	YERRU	Shikimate dehydrogenase OS=Yersinia ruckeri ATCC 29473 GN=aroE PE=3 SV=1	12.01	12.01	4	6	33.7	tr|C4UHD6|C4UHD6_YERRU	tr|A0A0A8V968|A0A0A8V968_YERRU	tr|A0A0B6G413|A0A0B6G413_YERRU	tr|A0A085U6R7|A0A085U6R7_YERRU
tr|C4UF76|C4UF76_YERRU	YERRU	Cold shock-like protein cspE OS=Yersinia ruckeri ATCC 29473 GN=cspE PE=4 SV=1	12	12.48	3	7	86.96	tr|C4UF76|C4UF76_YERRU	tr|A0A085U9W3|A0A085U9W3_YERRU	tr|A0A0B6GDU3|A0A0B6GDU3_YERRU
tr|C4UMQ2|C4UMQ2_YERRU	YERRU	50S ribosomal protein L13 OS=Yersinia ruckeri ATCC 29473 GN=rplM PE=3 SV=1	12	12	2	7	50.7	tr|C4UMQ2|C4UMQ2_YERRU	tr|A0A085UAQ2|A0A085UAQ2_YERRU
tr|A0A094SS30|A0A094SS30_YERRU	YERRU	Thiamine-monophosphate kinase OS=Yersinia ruckeri ATCC 29473 GN=thiL PE=3 SV=1	12	12	3	6	31.52	tr|A0A094SS30|A0A094SS30_YERRU	tr|A0A085U581|A0A085U581_YERRU	tr|A0A0B6GED6|A0A0B6GED6_YERRU
tr|C4UNJ6|C4UNJ6_YERRU	YERRU	50S ribosomal protein L27 OS=Yersinia ruckeri ATCC 29473 GN=rpmA PE=3 SV=1	12	12	2	6	51.76	tr|C4UNJ6|C4UNJ6_YERRU	tr|A0A085U9B5|A0A085U9B5_YERRU
tr|C4UMS2|C4UMS2_YERRU	YERRU	Ribosome-associated inhibitor A OS=Yersinia ruckeri ATCC 29473 GN=raiA PE=4 SV=1	12	12	2	12	81.05	tr|C4UMS2|C4UMS2_YERRU	tr|A0A085UAS1|A0A085UAS1_YERRU
tr|C4UMI9|C4UMI9_YERRU	YERRU	DNA-binding protein HU-alpha OS=Yersinia ruckeri ATCC 29473 GN=hupA PE=3 SV=1	12	12	2	13	63.33	tr|C4UMI9|C4UMI9_YERRU	tr|A0A085U3V3|A0A085U3V3_YERRU
tr|C4ULF7|C4ULF7_YERRU	YERRU	Protein hdeB OS=Yersinia ruckeri ATCC 29473 GN=hdeB PE=3 SV=1	12	12	3	16	54.72	tr|C4ULF7|C4ULF7_YERRU	tr|A0A0A8VJQ2|A0A0A8VJQ2_YERRU	tr|A0A085U631|A0A085U631_YERRU
tr|C4UJI9|C4UJI9_YERRU	YERRU	Protein yciN OS=Yersinia ruckeri ATCC 29473 GN=yciN PE=4 SV=1	12	12	2	7	73.49	tr|C4UJI9|C4UJI9_YERRU	tr|A0A085U7F7|A0A085U7F7_YERRU
tr|C4UJA5|C4UJA5_YERRU	YERRU	Fumarylacetoacetate (FAA) hydrolase family protein OS=Yersinia ruckeri ATCC 29473 GN=DJ39_1370 PE=4 SV=1	12	12	2	7	55.5	tr|C4UJA5|C4UJA5_YERRU	tr|A0A085U8J3|A0A085U8J3_YERRU
tr|C4UHW9|C4UHW9_YERRU	YERRU	Uncharacterized protein OS=Yersinia ruckeri ATCC 29473 GN=lpoB PE=3 SV=1	12	12	3	7	29.74	tr|C4UHW9|C4UHW9_YERRU	tr|A0A0A5FSE8|A0A0A5FSE8_YERRU	tr|A0A085UA45|A0A085UA45_YERRU
tr|C4UHG3|C4UHG3_YERRU	YERRU	DNA-binding protein HU-beta OS=Yersinia ruckeri ATCC 29473 GN=hupB PE=3 SV=1	12	12	2	6	68.89	tr|C4UHG3|C4UHG3_YERRU	tr|A0A085U5A9|A0A085U5A9_YERRU
tr|C4UGG9|C4UGG9_YERRU	YERRU	NifU-like protein OS=Yersinia ruckeri ATCC 29473 GN=nifU PE=4 SV=1	12	12	2	9	71.88	tr|C4UGG9|C4UGG9_YERRU	tr|A0A085UAC6|A0A085UAC6_YERRU
tr|C4UGF8|C4UGF8_YERRU	YERRU	Nucleoside diphosphate kinase OS=Yersinia ruckeri ATCC 29473 GN=ndk PE=3 SV=1	12	12	2	9	75.89	tr|C4UGF8|C4UGF8_YERRU	tr|A0A085UAD7|A0A085UAD7_YERRU
tr|C4UG54|C4UG54_YERRU	YERRU	NAD dependent epimerase/dehydratase family protein OS=Yersinia ruckeri ATCC 29473 GN=DJ39_2069 PE=4 SV=1	12	12	5	6	27.48	tr|C4UG54|C4UG54_YERRU	tr|A0A0B6G374|A0A0B6G374_YERRU	tr|A0A0A8VKY9|A0A0A8VKY9_YERRU	tr|A0A0A5FND3|A0A0A5FND3_YERRU	tr|A0A085U4Y0|A0A085U4Y0_YERRU
tr|C4UF71|C4UF71_YERRU	YERRU	Integration host factor subunit beta OS=Yersinia ruckeri ATCC 29473 GN=ihfB PE=3 SV=1	12	12	2	6	47.87	tr|C4UF71|C4UF71_YERRU	tr|A0A085U9V8|A0A085U9V8_YERRU
tr|C4UNP4|C4UNP4_YERRU	YERRU	Phospho-2-dehydro-3-deoxyheptonate aldolase OS=Yersinia ruckeri ATCC 29473 GN=yruck0001_32270 PE=3 SV=1	11.9	12.08	6	7	34.35	tr|C4UNP4|C4UNP4_YERRU	tr|A0A0A8VG78|A0A0A8VG78_YERRU	tr|A0A0A5FTN4|A0A0A5FTN4_YERRU	tr|A0A094TFV4|A0A094TFV4_YERRU	tr|A0A085U3Y6|A0A085U3Y6_YERRU	tr|A0A0B6GE84|A0A0B6GE84_YERRU
tr|C4ULM0|C4ULM0_YERRU	YERRU	Transcriptional repressor mprA OS=Yersinia ruckeri ATCC 29473 GN=DJ39_2369 PE=4 SV=1	11.85	11.96	2	7	61.76	tr|C4ULM0|C4ULM0_YERRU	tr|A0A085U5U3|A0A085U5U3_YERRU
tr|A0A094S6M9|A0A094S6M9_YERRU	YERRU	Small heat shock protein IbpB OS=Yersinia ruckeri ATCC 29473 GN=ibpB PE=3 SV=1	11.81	12.12	3	9	53.95	tr|A0A094S6M9|A0A094S6M9_YERRU	tr|A0A085U8R3|A0A085U8R3_YERRU	tr|C4UGU1|C4UGU1_YERRU
tr|C4UK22|C4UK22_YERRU	YERRU	tRNA pseudouridine synthase B OS=Yersinia ruckeri ATCC 29473 GN=truB PE=3 SV=1	11.81	11.93	4	6	31.85	tr|C4UK22|C4UK22_YERRU	tr|A0A0A5HFV1|A0A0A5HFV1_YERRU	tr|A0A085U998|A0A085U998_YERRU	tr|A0A0B6GCZ1|A0A0B6GCZ1_YERRU
tr|C4UJE0|C4UJE0_YERRU	YERRU	Formyltetrahydrofolate deformylase OS=Yersinia ruckeri ATCC 29473 GN=purU PE=4 SV=1	11.77	11.85	2	7	35.46	tr|C4UJE0|C4UJE0_YERRU	tr|A0A085U7A6|A0A085U7A6_YERRU
tr|C4UHJ8|C4UHJ8_YERRU	YERRU	DNA polymerase III subunit gamma OS=Yersinia ruckeri ATCC 29473 GN=dnaX PE=4 SV=1	11.75	12.24	5	8	15.28	tr|C4UHJ8|C4UHJ8_YERRU	tr|A0A0B6G278|A0A0B6G278_YERRU	tr|A0A0A8VB51|A0A0A8VB51_YERRU	tr|A0A0A5HEP8|A0A0A5HEP8_YERRU	tr|A0A085U5E2|A0A085U5E2_YERRU
tr|C4UJ17|C4UJ17_YERRU	YERRU	UDP-3-O- 3-hydroxymyristoyl glucosamine N-acyltransferase OS=Yersinia ruckeri ATCC 29473 GN=lpxD PE=3 SV=1	11.74	11.85	2	9	25	tr|C4UJ17|C4UJ17_YERRU	tr|A0A085U2Y5|A0A085U2Y5_YERRU
tr|C4UNN7|C4UNN7_YERRU	YERRU	Ribosome maturation factor RimM OS=Yersinia ruckeri ATCC 29473 GN=rimM PE=3 SV=1	11.72	11.83	3	7	44.09	tr|C4UNN7|C4UNN7_YERRU	tr|A0A094SR36|A0A094SR36_YERRU	tr|A0A085U3Z2|A0A085U3Z2_YERRU
tr|C4UFW2|C4UFW2_YERRU	YERRU	Integration host factor subunit alpha OS=Yersinia ruckeri ATCC 29473 GN=ihfA PE=3 SV=1	11.7	11.8	2	7	53.06	tr|C4UFW2|C4UFW2_YERRU	tr|A0A085U803|A0A085U803_YERRU
tr|C4UIJ0|C4UIJ0_YERRU	YERRU	Uncharacterized protein OS=Yersinia ruckeri ATCC 29473 GN=DJ39_3035 PE=4 SV=1	11.68	11.77	2	6	36.82	tr|C4UIJ0|C4UIJ0_YERRU	tr|A0A085UB24|A0A085UB24_YERRU
tr|C4UL33|C4UL33_YERRU	YERRU	FKBP-type 16 kDa peptidyl-prolyl cis-trans isomerase OS=Yersinia ruckeri ATCC 29473 GN=fkpB PE=4 SV=1	11.66	11.75	2	6	53.21	tr|C4UL33|C4UL33_YERRU	tr|A0A085UBI2|A0A085UBI2_YERRU
tr|C4ULK3|C4ULK3_YERRU	YERRU	L-lactate dehydrogenase cytochrome OS=Yersinia ruckeri ATCC 29473 GN=lldD PE=3 SV=1	11.61	11.79	3	6	19.16	tr|C4ULK3|C4ULK3_YERRU	tr|A0A085U5X6|A0A085U5X6_YERRU	tr|A0A0B6G9L2|A0A0B6G9L2_YERRU
tr|C4UNC6|C4UNC6_YERRU	YERRU	2-deoxy-D-gluconate 3-dehydrogenase OS=Yersinia ruckeri ATCC 29473 GN=kduD PE=3 SV=1	11.55	11.64	3	6	37.45	tr|C4UNC6|C4UNC6_YERRU	tr|A0A0B6GD49|A0A0B6GD49_YERRU	tr|A0A085U2L4|A0A085U2L4_YERRU
tr|A0A0A5FUC0|A0A0A5FUC0_YERRU	YERRU	4-hydroxy-3-methylbut-2-enyl diphosphate reductase OS=Yersinia ruckeri GN=ispH PE=3 SV=1	11.53	11.91	5	8	49.53	tr|A0A0A5FUC0|A0A0A5FUC0_YERRU	tr|A0A094UYV3|A0A094UYV3_YERRU	tr|A0A0B6G1K3|A0A0B6G1K3_YERRU	tr|A0A085UBI1|A0A085UBI1_YERRU	tr|C4UL34|C4UL34_YERRU
tr|C4UHW7|C4UHW7_YERRU	YERRU	HIT domain protein OS=Yersinia ruckeri ATCC 29473 GN=DJ39_1208 PE=4 SV=1	11.52	11.6	3	9	75.21	tr|C4UHW7|C4UHW7_YERRU	tr|A0A0B6GDW6|A0A0B6GDW6_YERRU	tr|A0A085UA43|A0A085UA43_YERRU
tr|A0A0A8VDS2|A0A0A8VDS2_YERRU	YERRU	Imidazole glycerol phosphate synthase amidotransferase subunit OS=Yersinia ruckeri GN=hisH PE=4 SV=1	11.51	11.67	3	7	33.17	tr|A0A0A8VDS2|A0A0A8VDS2_YERRU	tr|A0A094SKB8|A0A094SKB8_YERRU	tr|A0A085U9K1|A0A085U9K1_YERRU
tr|C4UHD5|C4UHD5_YERRU	YERRU	Ribosomal modification protein RimN OS=Yersinia ruckeri ATCC 29473 GN=rimN PE=3 SV=1	11.43	11.52	3	9	60.85	tr|C4UHD5|C4UHD5_YERRU	tr|A0A0A5FPL6|A0A0A5FPL6_YERRU	tr|A0A085U6R8|A0A085U6R8_YERRU
tr|C4UNJ8|C4UNJ8_YERRU	YERRU	Octaprenyl-diphosphate synthase OS=Yersinia ruckeri ATCC 29473 GN=ispB PE=3 SV=1	11.41	11.54	3	7	31.58	tr|C4UNJ8|C4UNJ8_YERRU	tr|A0A085U9B7|A0A085U9B7_YERRU	tr|A0A0B6GB83|A0A0B6GB83_YERRU
tr|C4UGZ9|C4UGZ9_YERRU	YERRU	Cellulose synthase operon protein YhjQ OS=Yersinia ruckeri ATCC 29473 GN=yhjQ PE=4 SV=1	11.4	11.58	4	6	38.37	tr|C4UGZ9|C4UGZ9_YERRU	tr|A0A0A8VC34|A0A0A8VC34_YERRU	tr|A0A0A5FL24|A0A0A5FL24_YERRU	tr|A0A085U782|A0A085U782_YERRU
tr|C4UMZ9|C4UMZ9_YERRU	YERRU	Glucuronate isomerase family protein OS=Yersinia ruckeri ATCC 29473 GN=uxaC PE=3 SV=1	11.33	11.51	2	7	21.54	tr|C4UMZ9|C4UMZ9_YERRU	tr|A0A085UAM3|A0A085UAM3_YERRU
tr|C4UG31|C4UG31_YERRU	YERRU	NADH-quinone oxidoreductase subunit E OS=Yersinia ruckeri ATCC 29473 GN=nuoE PE=4 SV=1	11.31	11.45	2	7	48.66	tr|C4UG31|C4UG31_YERRU	tr|A0A085U4V9|A0A085U4V9_YERRU
tr|A0A0A8VFX7|A0A0A8VFX7_YERRU	YERRU	Thymidylate kinase OS=Yersinia ruckeri GN=tmk PE=3 SV=1	11.29	11.57	4	7	51.89	tr|A0A0A8VFX7|A0A0A8VFX7_YERRU	tr|A0A094SUX2|A0A094SUX2_YERRU	tr|A0A085UA38|A0A085UA38_YERRU	tr|A0A0B6GA78|A0A0B6GA78_YERRU
tr|C4UJ33|C4UJ33_YERRU	YERRU	Exoenzyme regulation regulon ORF2 OS=Yersinia ruckeri ATCC 29473 GN=DJ39_2912 PE=4 SV=1	11.25	11.37	3	7	78.52	tr|C4UJ33|C4UJ33_YERRU	tr|A0A0A5FJM7|A0A0A5FJM7_YERRU	tr|A0A085U300|A0A085U300_YERRU
tr|A0A094S8S4|A0A094S8S4_YERRU	YERRU	30S ribosomal protein S11 OS=Yersinia ruckeri ATCC 29473 GN=rpsK PE=3 SV=1	11.19	11.4	3	8	65.89	tr|A0A094S8S4|A0A094S8S4_YERRU	tr|A0A085U6T2|A0A085U6T2_YERRU	tr|C4UHC2|C4UHC2_YERRU
tr|C4ULB3|C4ULB3_YERRU	YERRU	Protein yihD OS=Yersinia ruckeri ATCC 29473 GN=yihD PE=4 SV=1	11.18	11.27	3	12	72.22	tr|C4ULB3|C4ULB3_YERRU	tr|A0A0B6GDW2|A0A0B6GDW2_YERRU	tr|A0A085U3U7|A0A085U3U7_YERRU
tr|C4UKZ4|C4UKZ4_YERRU	YERRU	Uncharacterized protein OS=Yersinia ruckeri ATCC 29473 GN=DJ39_36 PE=4 SV=1	11.16	11.7	2	9	66.67	tr|C4UKZ4|C4UKZ4_YERRU	tr|A0A085U3H1|A0A085U3H1_YERRU
tr|C4UMI3|C4UMI3_YERRU	YERRU	Putative GTP cyclohydrolase 1 type 2 OS=Yersinia ruckeri ATCC 29473 GN=yruck0001_31720 PE=3 SV=1	11.16	11.26	5	6	33.33	tr|C4UMI3|C4UMI3_YERRU	tr|A0A0A8VH21|A0A0A8VH21_YERRU	tr|A0A094TFL4|A0A094TFL4_YERRU	tr|A0A085U490|A0A085U490_YERRU	tr|A0A0B6GBC2|A0A0B6GBC2_YERRU
tr|C4UN12|C4UN12_YERRU	YERRU	Bacterial regulatory helix-turn-helix , lysR family protein OS=Yersinia ruckeri ATCC 29473 GN=DJ39_2844 PE=4 SV=1	11.11	11.39	4	6	29.19	tr|C4UN12|C4UN12_YERRU	tr|A0A085UAN4|A0A085UAN4_YERRU	tr|A0A0B6G4L0|A0A0B6G4L0_YERRU	tr|A0A0A5FQ09|A0A0A5FQ09_YERRU
tr|C4UI86|C4UI86_YERRU	YERRU	Sulfate adenylyltransferase subunit 2 1 OS=Yersinia ruckeri ATCC 29473 GN=cysD PE=3 SV=1	11.1	11.38	3	8	36.42	tr|C4UI86|C4UI86_YERRU	tr|A0A0B6G816|A0A0B6G816_YERRU	tr|A0A085U393|A0A085U393_YERRU
tr|C4UM97|C4UM97_YERRU	YERRU	Putative uncharacterized protein OS=Yersinia ruckeri ATCC 29473 GN=yruck0001_28150 PE=4 SV=1	11.08	11.6	3	7	15.67	tr|C4UM97|C4UM97_YERRU	tr|A0A0A8VBT6|A0A0A8VBT6_YERRU	tr|A0A094SDN9|A0A094SDN9_YERRU
tr|C4UF78|C4UF78_YERRU	YERRU	Trm112p-like family protein OS=Yersinia ruckeri ATCC 29473 GN=DJ39_1129 PE=3 SV=1	11.05	11.14	2	8	78.33	tr|C4UF78|C4UF78_YERRU	tr|A0A085U9W5|A0A085U9W5_YERRU
tr|C4UK25|C4UK25_YERRU	YERRU	Lipoprotein nlpI OS=Yersinia ruckeri ATCC 29473 GN=nlpI PE=4 SV=1	11.03	11.12	3	6	30.95	tr|C4UK25|C4UK25_YERRU	tr|A0A0B6G3Z8|A0A0B6G3Z8_YERRU	tr|A0A085U995|A0A085U995_YERRU
tr|A0A0A8VGI3|A0A0A8VGI3_YERRU	YERRU	Uncharacterized protein OS=Yersinia ruckeri GN=CSF007_6635 PE=4 SV=1	10.98	11.11	2	6	17.78	tr|A0A0A8VGI3|A0A0A8VGI3_YERRU	tr|A0A094SLL0|A0A094SLL0_YERRU
tr|C4UKZ8|C4UKZ8_YERRU	YERRU	Putative uncharacterized protein OS=Yersinia ruckeri ATCC 29473 GN=yruck0001_3670 PE=4 SV=1	10.97	11.11	4	8	20.68	tr|C4UKZ8|C4UKZ8_YERRU	tr|A0A0A8VGC7|A0A0A8VGC7_YERRU	tr|A0A094SPA4|A0A094SPA4_YERRU	tr|A0A085U3H4|A0A085U3H4_YERRU
tr|C4UFR5|C4UFR5_YERRU	YERRU	Bacterial regulatory s, lacI family protein OS=Yersinia ruckeri ATCC 29473 GN=purR PE=3 SV=1	10.94	11.24	2	8	27.86	tr|C4UFR5|C4UFR5_YERRU	tr|A0A085U7V5|A0A085U7V5_YERRU
tr|C4UFX7|C4UFX7_YERRU	YERRU	Periplasmic chelated iron-binding protein yfeA OS=Yersinia ruckeri ATCC 29473 GN=DJ39_1676 PE=3 SV=1	10.9	10.99	3	6	31.56	tr|C4UFX7|C4UFX7_YERRU	tr|A0A0A5FQM2|A0A0A5FQM2_YERRU	tr|A0A085U819|A0A085U819_YERRU
tr|C4UP28|C4UP28_YERRU	YERRU	30S ribosomal protein S21 OS=Yersinia ruckeri ATCC 29473 GN=rpsU PE=3 SV=1	10.9	10.99	2	7	46.48	tr|C4UP28|C4UP28_YERRU	tr|A0A085U3I1|A0A085U3I1_YERRU
tr|C4UHG7|C4UHG7_YERRU	YERRU	Queuosine biosynthesis protein QueC OS=Yersinia ruckeri ATCC 29473 GN=queC PE=3 SV=1	10.87	11.06	3	7	42.67	tr|C4UHG7|C4UHG7_YERRU	tr|A0A0B6G0Z0|A0A0B6G0Z0_YERRU	tr|A0A085U5B3|A0A085U5B3_YERRU
tr|C4UH92|C4UH92_YERRU	YERRU	Sensory box protein OS=Yersinia ruckeri ATCC 29473 GN=DJ39_2429 PE=4 SV=1	10.85	11.16	3	7	44.58	tr|C4UH92|C4UH92_YERRU	tr|A0A085U6W6|A0A085U6W6_YERRU	tr|A0A0B6G2W0|A0A0B6G2W0_YERRU
tr|C4UHE0|C4UHE0_YERRU	YERRU	tRNA sulfurtransferase OS=Yersinia ruckeri ATCC 29473 GN=thiI PE=3 SV=1	10.85	11.05	6	6	16.79	tr|C4UHE0|C4UHE0_YERRU	tr|A0A0A8VGI1|A0A0A8VGI1_YERRU	tr|A0A0A5FNB9|A0A0A5FNB9_YERRU	tr|A0A094SN14|A0A094SN14_YERRU	tr|A0A085U586|A0A085U586_YERRU	tr|A0A0B6G8D0|A0A0B6G8D0_YERRU
tr|C4UNL6|C4UNL6_YERRU	YERRU	UDP-N-acetyl-D-glucosamine 2-epimerase, UDP-hydrolysing OS=Yersinia ruckeri ATCC 29473 GN=neuC PE=4 SV=1	10.81	10.93	2	6	21.2	tr|C4UNL6|C4UNL6_YERRU	tr|A0A085U9L2|A0A085U9L2_YERRU
tr|C4UI98|C4UI98_YERRU	YERRU	RNA polymerase sigma factor RpoS OS=Yersinia ruckeri ATCC 29473 GN=rpoS PE=3 SV=1	10.8	13.3	3	8	36.45	tr|C4UI98|C4UI98_YERRU	tr|A0A085U3A4|A0A085U3A4_YERRU	tr|A0A0B6GAJ8|A0A0B6GAJ8_YERRU
tr|C4UKZ1|C4UKZ1_YERRU	YERRU	Glutathionylspermidine synthase OS=Yersinia ruckeri ATCC 29473 GN=DJ39_39 PE=4 SV=1	10.74	10.86	3	6	20.47	tr|C4UKZ1|C4UKZ1_YERRU	tr|A0A0B6G8R6|A0A0B6G8R6_YERRU	tr|A0A085U3G8|A0A085U3G8_YERRU
tr|E9LF97|E9LF97_YERRU	YERRU	Tricarboxylate transport protein TctC OS=Yersinia ruckeri GN=BD65_2864 PE=4 SV=1	10.72	10.8	2	7	24.23	tr|E9LF97|E9LF97_YERRU	tr|C4UHJ5|C4UHJ5_YERRU
tr|C4UIM5|C4UIM5_YERRU	YERRU	Acetyl-CoA carboxylase, biotin carboxyl carrier protein OS=Yersinia ruckeri ATCC 29473 GN=accB PE=4 SV=1	10.6	10.64	3	14	70.78	tr|C4UIM5|C4UIM5_YERRU	tr|A0A085UAV9|A0A085UAV9_YERRU	tr|A0A0B6G9X9|A0A0B6G9X9_YERRU
tr|C4UGK3|C4UGK3_YERRU	YERRU	Ribonuclease 3 OS=Yersinia ruckeri ATCC 29473 GN=rnc PE=3 SV=1	10.56	10.9	2	10	50.88	tr|C4UGK3|C4UGK3_YERRU	tr|A0A085UA91|A0A085UA91_YERRU
tr|C4UIP9|C4UIP9_YERRU	YERRU	tRNA dihydrouridine synthase A family protein OS=Yersinia ruckeri ATCC 29473 GN=dusA PE=3 SV=1	10.56	10.82	3	8	27.41	tr|C4UIP9|C4UIP9_YERRU	tr|A0A085UAY4|A0A085UAY4_YERRU	tr|A0A0B6G3A0|A0A0B6G3A0_YERRU
tr|C4UGX3|C4UGX3_YERRU	YERRU	L-seryl-tRNA(Sec) selenium transferase OS=Yersinia ruckeri ATCC 29473 GN=selA PE=3 SV=1	10.55	10.78	3	5	12.8	tr|C4UGX3|C4UGX3_YERRU	tr|A0A085U8N2|A0A085U8N2_YERRU	tr|A0A0B6GB54|A0A0B6GB54_YERRU
tr|C4UKR3|C4UKR3_YERRU	YERRU	Exodeoxyribonuclease I OS=Yersinia ruckeri ATCC 29473 GN=DJ39_1930 PE=4 SV=1	10.53	10.57	3	6	19.75	tr|C4UKR3|C4UKR3_YERRU	tr|A0A085U4M9|A0A085U4M9_YERRU	tr|A0A0B6FZL7|A0A0B6FZL7_YERRU
tr|C4UI32|C4UI32_YERRU	YERRU	Pyruvate dehydrogenase complex repressor OS=Yersinia ruckeri ATCC 29473 GN=pdhR PE=4 SV=1	10.52	10.56	2	6	29.92	tr|C4UI32|C4UI32_YERRU	tr|A0A085U341|A0A085U341_YERRU
tr|C4UJN5|C4UJN5_YERRU	YERRU	Arsenate reductase OS=Yersinia ruckeri ATCC 29473 GN=arsC PE=3 SV=1	10.5	10.56	3	6	81.56	tr|C4UJN5|C4UJN5_YERRU	tr|A0A0A5FU24|A0A0A5FU24_YERRU	tr|A0A085U5K3|A0A085U5K3_YERRU
tr|C4UEZ4|C4UEZ4_YERRU	YERRU	Glutathione S-transferase-family protein OS=Yersinia ruckeri ATCC 29473 GN=DJ39_1048 PE=3 SV=1	10.46	10.55	3	6	37.86	tr|C4UEZ4|C4UEZ4_YERRU	tr|A0A085U9P6|A0A085U9P6_YERRU	tr|A0A0B6G9I6|A0A0B6G9I6_YERRU
tr|C4UG02|C4UG02_YERRU	YERRU	Ribonucleoside-diphosphate reductase 1 subunit beta OS=Yersinia ruckeri ATCC 29473 GN=DJ39_2019 PE=4 SV=1	10.45	10.48	3	7	17.02	tr|C4UG02|C4UG02_YERRU	tr|A0A0B6G967|A0A0B6G967_YERRU	tr|A0A085U4T1|A0A085U4T1_YERRU
tr|C4UGV3|C4UGV3_YERRU	YERRU	Uncharacterized protein OS=Yersinia ruckeri ATCC 29473 GN=DJ39_2627 PE=4 SV=1	10.44	10.47	2	6	31.8	tr|C4UGV3|C4UGV3_YERRU	tr|A0A085U8Q2|A0A085U8Q2_YERRU
tr|A0A0A8VH31|A0A0A8VH31_YERRU	YERRU	Iron-sulfur cluster assembly protein SufD OS=Yersinia ruckeri GN=CSF007_9615 PE=4 SV=1	10.43	10.52	6	6	20.09	tr|A0A0A8VH31|A0A0A8VH31_YERRU	tr|A0A0A5FN02|A0A0A5FN02_YERRU	tr|A0A094V4U0|A0A094V4U0_YERRU	tr|C4UFS6|C4UFS6_YERRU	tr|A0A0B6G6U8|A0A0B6G6U8_YERRU	tr|A0A085U7W6|A0A085U7W6_YERRU
tr|C4UMV7|C4UMV7_YERRU	YERRU	Oligoribonuclease OS=Yersinia ruckeri ATCC 29473 GN=orn PE=3 SV=1	10.42	10.46	3	6	41.44	tr|C4UMV7|C4UMV7_YERRU	tr|A0A085U9G6|A0A085U9G6_YERRU	tr|A0A0B6G4R7|A0A0B6G4R7_YERRU
tr|C4UMP0|C4UMP0_YERRU	YERRU	Arsenate reductase OS=Yersinia ruckeri ATCC 29473 GN=arsC PE=3 SV=1	10.37	10.39	4	8	55.56	tr|C4UMP0|C4UMP0_YERRU	tr|A0A0A5H997|A0A0A5H997_YERRU	tr|A0A085UAI1|A0A085UAI1_YERRU	tr|A0A0B6GCE2|A0A0B6GCE2_YERRU
tr|C4UKX9|C4UKX9_YERRU	YERRU	Multicopper oxidase family protein OS=Yersinia ruckeri ATCC 29473 GN=ftsP PE=3 SV=1	10.34	10.42	3	6	22.85	tr|C4UKX9|C4UKX9_YERRU	tr|A0A085U3F6|A0A085U3F6_YERRU	tr|A0A0B6GD47|A0A0B6GD47_YERRU
tr|A0A094SQX1|A0A094SQX1_YERRU	YERRU	Probable Fe(2+)-trafficking protein OS=Yersinia ruckeri ATCC 29473 GN=DJ39_3040 PE=3 SV=1	10.34	10.37	2	5	70	tr|A0A094SQX1|A0A094SQX1_YERRU	tr|A0A085UB19|A0A085UB19_YERRU
tr|C4UHX1|C4UHX1_YERRU	YERRU	Beta-hexosaminidase OS=Yersinia ruckeri ATCC 29473 GN=nagZ PE=3 SV=1	10.3	10.43	3	8	23.03	tr|C4UHX1|C4UHX1_YERRU	tr|A0A085UA47|A0A085UA47_YERRU	tr|A0A0A8VI45|A0A0A8VI45_YERRU
tr|A0A094UK23|A0A094UK23_YERRU	YERRU	50S ribosomal protein L30 OS=Yersinia ruckeri ATCC 29473 GN=rpmD PE=3 SV=1	10.28	10.31	2	7	64.41	tr|A0A094UK23|A0A094UK23_YERRU	tr|A0A085U6T7|A0A085U6T7_YERRU
tr|C4UIY4|C4UIY4_YERRU	YERRU	ADP-heptose--LPS heptosyltransferase 2 OS=Yersinia ruckeri ATCC 29473 GN=waaF PE=4 SV=1	10.25	10.27	3	5	16.62	tr|C4UIY4|C4UIY4_YERRU	tr|A0A0A5FVK7|A0A0A5FVK7_YERRU	tr|A0A085U3Q2|A0A085U3Q2_YERRU
tr|C4UNM0|C4UNM0_YERRU	YERRU	Oxidoreductase , NAD-binding Rossmann fold family protein OS=Yersinia ruckeri ATCC 29473 GN=DJ39_3391 PE=4 SV=1	10.23	10.25	2	8	21.88	tr|C4UNM0|C4UNM0_YERRU	tr|A0A085U9K8|A0A085U9K8_YERRU
tr|A0A0B6G4T6|A0A0B6G4T6_YERRU	YERRU	Nitrogen regulation protein NR OS=Yersinia ruckeri GN=ntrC PE=4 SV=1	10.2	10.33	5	6	13.83	tr|A0A0B6G4T6|A0A0B6G4T6_YERRU	tr|A0A0A8VLS7|A0A0A8VLS7_YERRU	tr|A0A094SFA0|A0A094SFA0_YERRU	tr|A0A085U3U0|A0A085U3U0_YERRU	tr|C4ULA6|C4ULA6_YERRU
tr|C4UFA6|C4UFA6_YERRU	YERRU	Cof-like hydrolase family protein OS=Yersinia ruckeri ATCC 29473 GN=DJ39_946 PE=4 SV=1	10.2	10.22	3	7	28.94	tr|C4UFA6|C4UFA6_YERRU	tr|A0A0B6GG76|A0A0B6GG76_YERRU	tr|A0A085U4H1|A0A085U4H1_YERRU
tr|C4UMR9|C4UMR9_YERRU	YERRU	Putative uncharacterized protein OS=Yersinia ruckeri ATCC 29473 GN=yruck0001_2840 PE=4 SV=1	10.19	10.2	4	7	52.12	tr|C4UMR9|C4UMR9_YERRU	tr|A0A094SZU2|A0A094SZU2_YERRU	tr|A0A085UAR8|A0A085UAR8_YERRU	tr|A0A0B6GIM3|A0A0B6GIM3_YERRU
tr|C4UP37|C4UP37_YERRU	YERRU	Putative quercetin 2,3-dioxygenase yhhW OS=Yersinia ruckeri ATCC 29473 GN=DJ39_2517 PE=3 SV=1	10.18	10.27	3	6	29.44	tr|C4UP37|C4UP37_YERRU	tr|A0A0A5FNH6|A0A0A5FNH6_YERRU	tr|A0A085U754|A0A085U754_YERRU
tr|C4ULI6|C4ULI6_YERRU	YERRU	Isocitrate lyase OS=Yersinia ruckeri ATCC 29473 GN=aceA PE=4 SV=1	10.17	10.19	2	5	13.79	tr|C4ULI6|C4ULI6_YERRU	tr|A0A085U331|A0A085U331_YERRU
tr|C4UM31|C4UM31_YERRU	YERRU	Protein seqA OS=Yersinia ruckeri ATCC 29473 GN=seqA PE=3 SV=1	10.16	10.18	3	5	39.55	tr|C4UM31|C4UM31_YERRU	tr|A0A0B6GG86|A0A0B6GG86_YERRU	tr|A0A085U253|A0A085U253_YERRU
tr|C4UHI4|C4UHI4_YERRU	YERRU	Acriflavine resistance protein B OS=Yersinia ruckeri ATCC 29473 GN=DJ39_721 PE=4 SV=1	10.11	10.12	4	5	6.571	tr|C4UHI4|C4UHI4_YERRU	tr|A0A0A8VGP2|A0A0A8VGP2_YERRU	tr|A0A0A5FMZ4|A0A0A5FMZ4_YERRU	tr|A0A085U5C8|A0A085U5C8_YERRU
tr|C4UHT5|C4UHT5_YERRU	YERRU	Glucans biosynthesis protein G OS=Yersinia ruckeri ATCC 29473 GN=mdoG PE=3 SV=1	10.08	10.18	5	6	15.52	tr|C4UHT5|C4UHT5_YERRU	tr|A0A0A8VBU8|A0A0A8VBU8_YERRU	tr|A0A094SUB5|A0A094SUB5_YERRU	tr|A0A085UA10|A0A085UA10_YERRU	tr|A0A0A5FPH7|A0A0A5FPH7_YERRU
tr|A0A0A5FHM8|A0A0A5FHM8_YERRU	YERRU	Uncharacterized protein OS=Yersinia ruckeri GN=CSF007_13015 PE=4 SV=1	10.07	10.08	4	5	28.94	tr|A0A0A5FHM8|A0A0A5FHM8_YERRU	tr|A0A094SUS0|A0A094SUS0_YERRU	tr|C4UNY5|C4UNY5_YERRU	tr|A0A085U2J2|A0A085U2J2_YERRU
tr|C4UM98|C4UM98_YERRU	YERRU	Putative uncharacterized protein OS=Yersinia ruckeri ATCC 29473 GN=yruck0001_28160 PE=4 SV=1	10.06	10.15	2	6	48.33	tr|C4UM98|C4UM98_YERRU	tr|A0A0A8V7S1|A0A0A8V7S1_YERRU
tr|C4UHL3|C4UHL3_YERRU	YERRU	Copper-exporting P-type ATPase A OS=Yersinia ruckeri ATCC 29473 GN=DJ39_749 PE=3 SV=1	10.05	10.06	4	7	11.42	tr|C4UHL3|C4UHL3_YERRU	tr|A0A0A8VB61|A0A0A8VB61_YERRU	tr|A0A0A5FSZ7|A0A0A5FSZ7_YERRU	tr|A0A085U5F5|A0A085U5F5_YERRU
tr|C4UNC5|C4UNC5_YERRU	YERRU	4-deoxy-L-threo-5-hexosulose-uronate ketol-isomerase OS=Yersinia ruckeri ATCC 29473 GN=kduI PE=3 SV=1	10.04	10.06	3	6	27.17	tr|C4UNC5|C4UNC5_YERRU	tr|A0A0A8V9S6|A0A0A8V9S6_YERRU	tr|A0A085U2L3|A0A085U2L3_YERRU
tr|C4UI52|C4UI52_YERRU	YERRU	Putative uncharacterized protein OS=Yersinia ruckeri ATCC 29473 GN=yruck0001_24130 PE=4 SV=1	10.03	10.2	5	6	21.46	tr|C4UI52|C4UI52_YERRU	tr|A0A0A8V9P3|A0A0A8V9P3_YERRU	tr|A0A094SRX0|A0A094SRX0_YERRU	tr|A0A085U358|A0A085U358_YERRU	tr|A0A0B6GEN1|A0A0B6GEN1_YERRU
tr|C4UK23|C4UK23_YERRU	YERRU	30S ribosomal protein S15 OS=Yersinia ruckeri ATCC 29473 GN=rpsO PE=3 SV=1	10.03	10.04	3	5	50.56	tr|C4UK23|C4UK23_YERRU	tr|A0A0A5FU05|A0A0A5FU05_YERRU	tr|A0A085U997|A0A085U997_YERRU
tr|C4UEY7|C4UEY7_YERRU	YERRU	1-(5-phosphoribosyl)-5- (5-phosphoribosylamino)methylideneamino imidazole-4-carboxamide isomerase OS=Yersinia ruckeri ATCC 29473 GN=hisA PE=3 SV=1	10.03	10.04	3	5	32.65	tr|C4UEY7|C4UEY7_YERRU	tr|A0A0B6G203|A0A0B6G203_YERRU	tr|A0A085U9N9|A0A085U9N9_YERRU
tr|C4UJ01|C4UJ01_YERRU	YERRU	Copper homeostasis lipoprotein OS=Yersinia ruckeri ATCC 29473 GN=DJ39_2880 PE=4 SV=1	10.01	10.01	2	6	36.12	tr|C4UJ01|C4UJ01_YERRU	tr|A0A085U2W8|A0A085U2W8_YERRU
tr|C4UGS7|C4UGS7_YERRU	YERRU	Membrane protein insertase YidC OS=Yersinia ruckeri ATCC 29473 GN=yidC PE=3 SV=1	10.01	10.01	4	5	12.48	tr|C4UGS7|C4UGS7_YERRU	tr|A0A0A8VDY8|A0A0A8VDY8_YERRU	tr|A0A094S901|A0A094S901_YERRU	tr|A0A085U8S5|A0A085U8S5_YERRU
tr|A0A094TMP7|A0A094TMP7_YERRU	YERRU	Cold shock-like protein CspC OS=Yersinia ruckeri ATCC 29473 GN=cspC PE=4 SV=1	10	10.41	2	15	86.96	tr|A0A094TMP7|A0A094TMP7_YERRU	tr|A0A085U650|A0A085U650_YERRU
tr|C4UNJ3|C4UNJ3_YERRU	YERRU	Protein mtfA OS=Yersinia ruckeri ATCC 29473 GN=mtfA PE=3 SV=1	10	10	3	7	25	tr|C4UNJ3|C4UNJ3_YERRU	tr|A0A085U4K8|A0A085U4K8_YERRU	tr|A0A0B6GE00|A0A0B6GE00_YERRU
tr|C4UHD8|C4UHD8_YERRU	YERRU	Geranyltranstransferase OS=Yersinia ruckeri ATCC 29473 GN=DJ39_677 PE=3 SV=1	10	10	4	5	30.49	tr|C4UHD8|C4UHD8_YERRU	tr|A0A0A5FUA8|A0A0A5FUA8_YERRU	tr|A0A085U584|A0A085U584_YERRU	tr|A0A0B6GGG2|A0A0B6GGG2_YERRU
tr|A0A0B6GDE8|A0A0B6GDE8_YERRU	YERRU	Glutamate racemase OS=Yersinia ruckeri GN=murI PE=4 SV=1	10	10	3	5	29.97	tr|A0A0B6GDE8|A0A0B6GDE8_YERRU	tr|A0A094T924|A0A094T924_YERRU	tr|A0A085U3I8|A0A085U3I8_YERRU
tr|C4UP75|C4UP75_YERRU	YERRU	Uncharacterized protein OS=Yersinia ruckeri ATCC 29473 GN=DJ39_2529 PE=4 SV=1	10	10	1	6	64	tr|C4UP75|C4UP75_YERRU
tr|C4ULX0|C4ULX0_YERRU	YERRU	YebF-like family protein OS=Yersinia ruckeri ATCC 29473 GN=DJ39_1720 PE=4 SV=1	10	10	3	6	55.37	tr|C4ULX0|C4ULX0_YERRU	tr|A0A0B6GGM7|A0A0B6GGM7_YERRU	tr|A0A085U679|A0A085U679_YERRU
tr|C4ULU0|C4ULU0_YERRU	YERRU	Uncharacterized protein OS=Yersinia ruckeri ATCC 29473 GN=DJ39_3049 PE=4 SV=1	10	10	2	6	54.46	tr|C4ULU0|C4ULU0_YERRU	tr|A0A085U6C0|A0A085U6C0_YERRU
tr|C4UK19|C4UK19_YERRU	YERRU	Ribosome maturation factor RimP OS=Yersinia ruckeri ATCC 29473 GN=rimP PE=3 SV=1	10	10	4	5	38.82	tr|C4UK19|C4UK19_YERRU	tr|A0A0A5FU00|A0A0A5FU00_YERRU	tr|A0A094V001|A0A094V001_YERRU	tr|A0A085U9A2|A0A085U9A2_YERRU
tr|C4UJH7|C4UJH7_YERRU	YERRU	BON domain protein OS=Yersinia ruckeri ATCC 29473 GN=DJ39_1447 PE=4 SV=1	10	10	2	8	41.35	tr|C4UJH7|C4UJH7_YERRU	tr|A0A085U7E4|A0A085U7E4_YERRU
tr|C4UJ77|C4UJ77_YERRU	YERRU	DNA-binding regulatory , YebC/PmpR family protein OS=Yersinia ruckeri ATCC 29473 GN=DJ39_1344 PE=3 SV=1	10	10	2	5	44.94	tr|C4UJ77|C4UJ77_YERRU	tr|A0A085U8G7|A0A085U8G7_YERRU
tr|C4UJ15|C4UJ15_YERRU	YERRU	Acyl- acyl-carrier-protein --UDP-N-acetylglucosamine O-acyltransferase OS=Yersinia ruckeri ATCC 29473 GN=lpxA PE=3 SV=1	10	10	3	7	32.06	tr|C4UJ15|C4UJ15_YERRU	tr|A0A0B6GGA8|A0A0B6GGA8_YERRU	tr|A0A085U2Y3|A0A085U2Y3_YERRU
tr|C4UIZ5|C4UIZ5_YERRU	YERRU	D,D-heptose 1,7-bisphosphate phosphatase OS=Yersinia ruckeri ATCC 29473 GN=gmhB PE=3 SV=1	10	10	4	6	54.79	tr|C4UIZ5|C4UIZ5_YERRU	tr|A0A085U2W1|A0A085U2W1_YERRU	tr|A0A0B6G8W4|A0A0B6G8W4_YERRU	tr|A0A0A5FM05|A0A0A5FM05_YERRU
tr|C4UIZ0|C4UIZ0_YERRU	YERRU	50S ribosomal protein L28 OS=Yersinia ruckeri ATCC 29473 GN=yruck0001_31060 PE=4 SV=1	10	10	3	5	49.12	tr|C4UIZ0|C4UIZ0_YERRU	tr|A0A094SFC8|A0A094SFC8_YERRU	tr|A0A085U3Q9|A0A085U3Q9_YERRU
tr|C4UIQ0|C4UIQ0_YERRU	YERRU	Zinc uptake regulation protein OS=Yersinia ruckeri ATCC 29473 GN=yruck0001_2390 PE=4 SV=1	10	10	4	5	44.44	tr|C4UIQ0|C4UIQ0_YERRU	tr|A0A094SZS1|A0A094SZS1_YERRU	tr|A0A085UAY5|A0A085UAY5_YERRU	tr|A0A0B6GJ55|A0A0B6GJ55_YERRU
tr|C4UIF3|C4UIF3_YERRU	YERRU	Cell division protein ZapA OS=Yersinia ruckeri ATCC 29473 GN=zapA PE=3 SV=1	10	10	2	7	66.97	tr|C4UIF3|C4UIF3_YERRU	tr|A0A085UB58|A0A085UB58_YERRU
tr|C4UHD2|C4UHD2_YERRU	YERRU	Peptide deformylase OS=Yersinia ruckeri ATCC 29473 GN=def PE=3 SV=1	10	10	3	5	37.65	tr|C4UHD2|C4UHD2_YERRU	tr|A0A085U6S2|A0A085U6S2_YERRU	tr|A0A0B6GB06|A0A0B6GB06_YERRU
tr|C4UH12|C4UH12_YERRU	YERRU	Carboxylesterase bioH OS=Yersinia ruckeri ATCC 29473 GN=bioH PE=3 SV=1	10	10	3	5	26.15	tr|C4UH12|C4UH12_YERRU	tr|A0A0A5FLG1|A0A0A5FLG1_YERRU	tr|A0A085U733|A0A085U733_YERRU
tr|C4UH09|C4UH09_YERRU	YERRU	Fe/S biogenesis protein nfuA OS=Yersinia ruckeri ATCC 29473 GN=nfuA PE=3 SV=1	10	10	2	5	56.02	tr|C4UH09|C4UH09_YERRU	tr|A0A085U735|A0A085U735_YERRU
tr|C4UGP7|C4UGP7_YERRU	YERRU	Putative uncharacterized protein OS=Yersinia ruckeri ATCC 29473 GN=yruck0001_28900 PE=4 SV=1	10	10	3	5	90.07	tr|C4UGP7|C4UGP7_YERRU	tr|A0A094S668|A0A094S668_YERRU	tr|A0A085U8V4|A0A085U8V4_YERRU
tr|C4UG62|C4UG62_YERRU	YERRU	Phosphogluconate dehydratase OS=Yersinia ruckeri ATCC 29473 GN=yruck0001_8920 PE=4 SV=1	10	10	4	5	44.4	tr|C4UG62|C4UG62_YERRU	tr|A0A094SXJ3|A0A094SXJ3_YERRU	tr|A0A085U4Y8|A0A085U4Y8_YERRU	tr|A0A0B6GGE6|A0A0B6GGE6_YERRU
tr|C4UFW6|C4UFW6_YERRU	YERRU	Translation initiation factor IF-3 OS=Yersinia ruckeri ATCC 29473 GN=infC PE=4 SV=1	10	10	2	7	49.14	tr|C4UFW6|C4UFW6_YERRU	tr|A0A085U808|A0A085U808_YERRU
tr|C4UFJ6|C4UFJ6_YERRU	YERRU	Uncharacterized protein OS=Yersinia ruckeri ATCC 29473 GN=DJ39_1543 PE=4 SV=1	10	10	3	5	45.36	tr|C4UFJ6|C4UFJ6_YERRU	tr|A0A085U7P1|A0A085U7P1_YERRU	tr|A0A0B6G2D5|A0A0B6G2D5_YERRU
tr|C4UF50|C4UF50_YERRU	YERRU	Translation initiation factor IF-1 OS=Yersinia ruckeri ATCC 29473 GN=infA PE=3 SV=1	10	10	2	6	77.78	tr|C4UF50|C4UF50_YERRU	tr|A0A085U9T8|A0A085U9T8_YERRU
tr|A0A0A5FVE5|A0A0A5FVE5_YERRU	YERRU	AIG2-like family protein OS=Yersinia ruckeri GN=BD65_2327 PE=4 SV=1	10	10	3	5	48.72	tr|A0A0A5FVE5|A0A0A5FVE5_YERRU	tr|A0A094V0C7|A0A094V0C7_YERRU	tr|A0A085U9C6|A0A085U9C6_YERRU
tr|A0A094USU0|A0A094USU0_YERRU	YERRU	Protein-export protein SecB OS=Yersinia ruckeri ATCC 29473 GN=secB PE=3 SV=1	10	10	2	11	55.77	tr|A0A094USU0|A0A094USU0_YERRU	tr|A0A085U3P3|A0A085U3P3_YERRU
tr|A0A094SHG9|A0A094SHG9_YERRU	YERRU	Deoxyuridine 5'-triphosphate nucleotidohydrolase OS=Yersinia ruckeri ATCC 29473 GN=dut PE=3 SV=1	10	10	4	6	80.79	tr|A0A094SHG9|A0A094SHG9_YERRU	tr|A0A085U3R2|A0A085U3R2_YERRU	tr|C4UIZ3|C4UIZ3_YERRU	tr|A0A0B6GGQ1|A0A0B6GGQ1_YERRU
tr|A0A085U5T1|A0A085U5T1_YERRU	YERRU	Uncharacterized protein OS=Yersinia ruckeri GN=nADLYRO1b_2352 PE=4 SV=1	10	10	1	5	40.82	tr|A0A085U5T1|A0A085U5T1_YERRU
tr|A0A085U2X2|A0A085U2X2_YERRU	YERRU	Rho-binding antiterminator OS=Yersinia ruckeri GN=nADLYRO1b_3080 PE=4 SV=1	10	10	4	5	76.74	tr|A0A085U2X2|A0A085U2X2_YERRU	tr|C4UJ05|C4UJ05_YERRU	tr|A0A0A8VG45|A0A0A8VG45_YERRU	tr|A0A094TJX2|A0A094TJX2_YERRU
tr|C4UL91|C4UL91_YERRU	YERRU	Guanylate kinase OS=Yersinia ruckeri ATCC 29473 GN=gmk PE=3 SV=1	9.89	10	4	6	29.47	tr|C4UL91|C4UL91_YERRU	tr|A0A0B6FW70|A0A0B6FW70_YERRU	tr|A0A0A8VLR6|A0A0A8VLR6_YERRU	tr|A0A085U3S5|A0A085U3S5_YERRU
tr|C4UNA0|C4UNA0_YERRU	YERRU	Phosphocarrier protein HPr OS=Yersinia ruckeri ATCC 29473 GN=ptsH PE=4 SV=1	9.86	10.01	2	14	78.82	tr|C4UNA0|C4UNA0_YERRU	tr|A0A085U2U2|A0A085U2U2_YERRU
tr|A0A094THW2|A0A094THW2_YERRU	YERRU	Hemolysin expression-modulating protein OS=Yersinia ruckeri ATCC 29473 GN=hha PE=4 SV=1	9.82	9.92	3	5	76.12	tr|A0A094THW2|A0A094THW2_YERRU	tr|A0A085U5C4|A0A085U5C4_YERRU	tr|A0A0B6GCI8|A0A0B6GCI8_YERRU
tr|C4UMP8|C4UMP8_YERRU	YERRU	Putative uncharacterized protein OS=Yersinia ruckeri ATCC 29473 GN=yruck0001_2630 PE=4 SV=1	9.81	10.01	5	6	41.98	tr|C4UMP8|C4UMP8_YERRU	tr|A0A0B6G5K5|A0A0B6G5K5_YERRU	tr|A0A0A5HAN3|A0A0A5HAN3_YERRU	tr|A0A094S5Q0|A0A094S5Q0_YERRU	tr|A0A085UAP8|A0A085UAP8_YERRU
tr|C4UL99|C4UL99_YERRU	YERRU	Putative uncharacterized protein OS=Yersinia ruckeri ATCC 29473 GN=yruck0001_30180 PE=4 SV=1	9.81	9.98	4	5	19.22	tr|C4UL99|C4UL99_YERRU	tr|A0A0A8VNX3|A0A0A8VNX3_YERRU	tr|A0A094SF89|A0A094SF89_YERRU	tr|A0A085U3T3|A0A085U3T3_YERRU
tr|C4UHC5|C4UHC5_YERRU	YERRU	50S ribosomal protein L17 OS=Yersinia ruckeri ATCC 29473 GN=rplQ PE=3 SV=1	9.8	9.92	2	6	32.81	tr|C4UHC5|C4UHC5_YERRU	tr|A0A085U6S9|A0A085U6S9_YERRU
tr|C4UI93|C4UI93_YERRU	YERRU	tRNA pseudouridine synthase D OS=Yersinia ruckeri ATCC 29473 GN=truD PE=3 SV=1	9.71	9.83	3	5	17.77	tr|C4UI93|C4UI93_YERRU	tr|A0A0B6GEL5|A0A0B6GEL5_YERRU	tr|A0A085U3A0|A0A085U3A0_YERRU
tr|C4UMP9|C4UMP9_YERRU	YERRU	Stringent starvation protein B OS=Yersinia ruckeri ATCC 29473 GN=yruck0001_2640 PE=4 SV=1	9.7	9.99	5	8	47.34	tr|C4UMP9|C4UMP9_YERRU	tr|A0A085UAP9|A0A085UAP9_YERRU	tr|A0A0A8VMQ4|A0A0A8VMQ4_YERRU	tr|A0A094UIZ1|A0A094UIZ1_YERRU	tr|A0A0B6GCK5|A0A0B6GCK5_YERRU
tr|C4ULW6|C4ULW6_YERRU	YERRU	Proline iminopeptidase OS=Yersinia ruckeri ATCC 29473 GN=pip PE=3 SV=1	9.66	9.85	3	7	25.63	tr|C4ULW6|C4ULW6_YERRU	tr|A0A0A5HCC8|A0A0A5HCC8_YERRU	tr|A0A085U684|A0A085U684_YERRU
tr|C4UHH6|C4UHH6_YERRU	YERRU	Acyl-CoA thioesterase II OS=Yersinia ruckeri ATCC 29473 GN=tesB PE=4 SV=1	9.61	9.86	3	7	27.53	tr|C4UHH6|C4UHH6_YERRU	tr|A0A085U5C2|A0A085U5C2_YERRU	tr|A0A0B6G9R1|A0A0B6G9R1_YERRU
tr|C4UJS7|C4UJS7_YERRU	YERRU	rRNA large subunit m3Psi methyltransferase RlmH OS=Yersinia ruckeri ATCC 29473 GN=rlmH PE=3 SV=1	9.6	9.77	2	5	44.87	tr|C4UJS7|C4UJS7_YERRU	tr|A0A085U5P5|A0A085U5P5_YERRU
tr|C4UHR4|C4UHR4_YERRU	YERRU	Protease La OS=Yersinia ruckeri ATCC 29473 GN=DJ39_1156 PE=4 SV=1	9.53	9.99	5	6	16.12	tr|C4UHR4|C4UHR4_YERRU	tr|A0A0A8VBS2|A0A0A8VBS2_YERRU	tr|A0A0A5FLE2|A0A0A5FLE2_YERRU	tr|A0A0B6G3R9|A0A0B6G3R9_YERRU	tr|A0A085U9Z1|A0A085U9Z1_YERRU
tr|C4UP55|C4UP55_YERRU	YERRU	Uncharacterized protein OS=Yersinia ruckeri ATCC 29473 GN=DJ39_509 PE=4 SV=1	9.52	9.64	2	5	22.39	tr|C4UP55|C4UP55_YERRU	tr|A0A085U2P9|A0A085U2P9_YERRU
tr|C4UIE6|C4UIE6_YERRU	YERRU	Glycine cleavage system H protein OS=Yersinia ruckeri ATCC 29473 GN=gcvH PE=3 SV=1	9.47	9.59	2	5	31.25	tr|C4UIE6|C4UIE6_YERRU	tr|A0A085UB64|A0A085UB64_YERRU
tr|C4UK01|C4UK01_YERRU	YERRU	Export membrane protein SecD OS=Yersinia ruckeri ATCC 29473 GN=secD PE=3 SV=1	9.42	11.81	4	8	14.07	tr|C4UK01|C4UK01_YERRU	tr|A0A0B6GEA3|A0A0B6GEA3_YERRU	tr|A0A085U575|A0A085U575_YERRU	tr|A0A0A5FTT7|A0A0A5FTT7_YERRU
tr|C4UKQ2|C4UKQ2_YERRU	YERRU	Putative mobC OS=Yersinia ruckeri ATCC 29473 GN=DJ39_3294 PE=4 SV=1	9.42	9.68	2	5	53.27	tr|C4UKQ2|C4UKQ2_YERRU	tr|A0A0A8VCV9|A0A0A8VCV9_YERRU
tr|C4UNU5|C4UNU5_YERRU	YERRU	37-kD nucleoid-associated bacterial family protein OS=Yersinia ruckeri ATCC 29473 GN=DJ39_2535 PE=4 SV=1	9.4	9.7	2	6	21.37	tr|C4UNU5|C4UNU5_YERRU	tr|A0A0A8V8Q7|A0A0A8V8Q7_YERRU
tr|C4UKY4|C4UKY4_YERRU	YERRU	DNA topoisomerase 4 subunit B OS=Yersinia ruckeri ATCC 29473 GN=parE PE=3 SV=1	9.37	9.78	3	5	9.033	tr|C4UKY4|C4UKY4_YERRU	tr|A0A085U3G1|A0A085U3G1_YERRU	tr|A0A0B6GDM1|A0A0B6GDM1_YERRU
tr|C4UMK6|C4UMK6_YERRU	YERRU	50S ribosomal protein L11 OS=Yersinia ruckeri ATCC 29473 GN=rplK PE=3 SV=1	9.31	9.49	3	9	37.32	tr|C4UMK6|C4UMK6_YERRU	tr|A0A085U3X0|A0A085U3X0_YERRU	tr|A0A0B6GA00|A0A0B6GA00_YERRU
tr|C4UGX0|C4UGX0_YERRU	YERRU	Formate dehydrogenase, beta subunit OS=Yersinia ruckeri ATCC 29473 GN=fdxH PE=4 SV=1	9.26	9.47	3	6	22.43	tr|C4UGX0|C4UGX0_YERRU	tr|A0A0B6G883|A0A0B6G883_YERRU	tr|A0A085U8N6|A0A085U8N6_YERRU
tr|C4UGR6|C4UGR6_YERRU	YERRU	Phosphate transport system protein phoU OS=Yersinia ruckeri ATCC 29473 GN=phoU PE=3 SV=1	9.23	9.5	2	7	37.6	tr|C4UGR6|C4UGR6_YERRU	tr|A0A085U8T6|A0A085U8T6_YERRU
tr|C4UJB8|C4UJB8_YERRU	YERRU	Alpha-acetolactate decarboxylase OS=Yersinia ruckeri ATCC 29473 GN=yruck0001_16070 PE=4 SV=1	9.18	9.3	6	5	31.17	tr|C4UJB8|C4UJB8_YERRU	tr|A0A0B6GAK9|A0A0B6GAK9_YERRU	tr|A0A0A8VCX5|A0A0A8VCX5_YERRU	tr|A0A0A5FM20|A0A0A5FM20_YERRU	tr|A0A094UYT5|A0A094UYT5_YERRU	tr|A0A085U8K7|A0A085U8K7_YERRU
tr|C4UJT5|C4UJT5_YERRU	YERRU	ABC transporter family protein OS=Yersinia ruckeri ATCC 29473 GN=DJ39_852 PE=4 SV=1	9.12	9.35	2	6	36.51	tr|C4UJT5|C4UJT5_YERRU	tr|A0A085U602|A0A085U602_YERRU
tr|C4UIU8|C4UIU8_YERRU	YERRU	Cystathionine gamma-synthase OS=Yersinia ruckeri ATCC 29473 GN=metB PE=3 SV=1	9.04	9.19	3	5	17.62	tr|C4UIU8|C4UIU8_YERRU	tr|A0A0B6G1V4|A0A0B6G1V4_YERRU	tr|A0A085U3L5|A0A085U3L5_YERRU
tr|C4UFK8|C4UFK8_YERRU	YERRU	Heat shock protein OS=Yersinia ruckeri ATCC 29473 GN=hslJ PE=4 SV=1	9.04	9.15	4	6	62.07	tr|C4UFK8|C4UFK8_YERRU	tr|A0A085U7Q1|A0A085U7Q1_YERRU	tr|A0A0B6GGB2|A0A0B6GGB2_YERRU	tr|A0A0A8VJ19|A0A0A8VJ19_YERRU
tr|C4UFQ3|C4UFQ3_YERRU	YERRU	Oxidoreductase ydhF OS=Yersinia ruckeri ATCC 29473 GN=yruck0001_13530 PE=4 SV=1	9	9.12	6	5	19.88	tr|C4UFQ3|C4UFQ3_YERRU	tr|A0A0A8VI49|A0A0A8VI49_YERRU	tr|A0A0A5HC18|A0A0A5HC18_YERRU	tr|A0A094V591|A0A094V591_YERRU	tr|A0A085U7U4|A0A085U7U4_YERRU	tr|A0A0B6G0W2|A0A0B6G0W2_YERRU
tr|C4UJV7|C4UJV7_YERRU	YERRU	Na(+)-translocating NADH-quinone reductase subunit C OS=Yersinia ruckeri ATCC 29473 GN=nqrC PE=3 SV=1	8.98	9.27	3	5	28.8	tr|C4UJV7|C4UJV7_YERRU	tr|A0A094TIF1|A0A094TIF1_YERRU	tr|A0A085U532|A0A085U532_YERRU
tr|C4UGH2|C4UGH2_YERRU	YERRU	RNA methyltransferase, TrmH , group 1 family protein OS=Yersinia ruckeri ATCC 29473 GN=trmJ PE=4 SV=1	8.97	9.16	3	6	24.9	tr|C4UGH2|C4UGH2_YERRU	tr|A0A085UAC3|A0A085UAC3_YERRU	tr|A0A0B6GCH3|A0A0B6GCH3_YERRU
tr|C4ULX2|C4ULX2_YERRU	YERRU	YebG family protein OS=Yersinia ruckeri ATCC 29473 GN=DJ39_1722 PE=4 SV=1	8.97	9.08	2	5	50.47	tr|C4ULX2|C4ULX2_YERRU	tr|A0A085U677|A0A085U677_YERRU
tr|C4UGF7|C4UGF7_YERRU	YERRU	23S rRNA (Adenine(2503)-C(2))-methyltransferase OS=Yersinia ruckeri ATCC 29473 GN=rlmN PE=3 SV=1	8.94	9.09	3	6	20.1	tr|C4UGF7|C4UGF7_YERRU	tr|A0A0B6G9W0|A0A0B6G9W0_YERRU	tr|A0A085UAD8|A0A085UAD8_YERRU
tr|C4UIU7|C4UIU7_YERRU	YERRU	Aspartate kinase domain protein OS=Yersinia ruckeri ATCC 29473 GN=DJ39_3262 PE=4 SV=1	8.88	9.21	3	6	9.371	tr|C4UIU7|C4UIU7_YERRU	tr|A0A0B6GDT0|A0A0B6GDT0_YERRU	tr|A0A085U3L4|A0A085U3L4_YERRU
tr|C4UFN1|C4UFN1_YERRU	YERRU	Peptide transport periplasmic protein sapA OS=Yersinia ruckeri ATCC 29473 GN=yruck0001_13290 PE=4 SV=1	8.84	9.28	5	7	13.06	tr|C4UFN1|C4UFN1_YERRU	tr|A0A0B6G1Z4|A0A0B6G1Z4_YERRU	tr|A0A0A5FLA7|A0A0A5FLA7_YERRU	tr|A0A094SRP3|A0A094SRP3_YERRU	tr|A0A085U7S4|A0A085U7S4_YERRU
tr|C4ULL7|C4ULL7_YERRU	YERRU	Osmoprotectant transport protein OusBX OS=Yersinia ruckeri ATCC 29473 GN=DJ39_2365 PE=4 SV=1	8.82	8.94	3	6	33.63	tr|C4ULL7|C4ULL7_YERRU	tr|A0A085U5U0|A0A085U5U0_YERRU	tr|A0A0B6GH15|A0A0B6GH15_YERRU
tr|C4UI82|C4UI82_YERRU	YERRU	Uncharacterized protein OS=Yersinia ruckeri ATCC 29473 GN=DJ39_484 PE=4 SV=1	8.73	8.83	2	5	32.59	tr|C4UI82|C4UI82_YERRU	tr|A0A085U389|A0A085U389_YERRU
tr|C4UL04|C4UL04_YERRU	YERRU	DNA repair protein RadA OS=Yersinia ruckeri ATCC 29473 GN=radA PE=3 SV=1	8.69	9	3	6	16.52	tr|C4UL04|C4UL04_YERRU	tr|A0A0B6GF41|A0A0B6GF41_YERRU	tr|A0A085UBL3|A0A085UBL3_YERRU
tr|A0A0A5FHN3|A0A0A5FHN3_YERRU	YERRU	Acetyltransferase OS=Yersinia ruckeri GN=BD65_963 PE=3 SV=1	8.66	8.95	2	5	44.68	tr|A0A0A5FHN3|A0A0A5FHN3_YERRU	tr|A0A094SWF5|A0A094SWF5_YERRU
tr|C4UJJ6|C4UJJ6_YERRU	YERRU	Aconitate hydratase 1 OS=Yersinia ruckeri ATCC 29473 GN=acnA PE=3 SV=1	8.61	8.94	5	6	10	tr|C4UJJ6|C4UJJ6_YERRU	tr|A0A0A8VIR1|A0A0A8VIR1_YERRU	tr|A0A0A5FLC3|A0A0A5FLC3_YERRU	tr|A0A085U7G2|A0A085U7G2_YERRU	tr|A0A0B6GA41|A0A0B6GA41_YERRU
tr|C4ULY4|C4ULY4_YERRU	YERRU	N,N'-diacetylchitobiose-specific phosphotransferase enzyme IIA component OS=Yersinia ruckeri ATCC 29473 GN=chbA PE=4 SV=1	8.61	8.65	2	5	60	tr|C4ULY4|C4ULY4_YERRU	tr|A0A085UBR1|A0A085UBR1_YERRU
tr|A0A0A8VIS5|A0A0A8VIS5_YERRU	YERRU	Phosphodiesterase yfcE OS=Yersinia ruckeri GN=CSF007_12470 PE=4 SV=1	8.58	8.79	4	6	43.72	tr|A0A0A8VIS5|A0A0A8VIS5_YERRU	tr|A0A094STJ5|A0A094STJ5_YERRU	tr|C4UG51|C4UG51_YERRU	tr|A0A085U4X7|A0A085U4X7_YERRU
tr|C4UJT9|C4UJT9_YERRU	YERRU	Magnesium and cobalt efflux protein CorC OS=Yersinia ruckeri ATCC 29473 GN=yruck0001_21520 PE=4 SV=1	8.56	8.9	4	5	26.59	tr|C4UJT9|C4UJT9_YERRU	tr|A0A0A8VFX1|A0A0A8VFX1_YERRU	tr|A0A094SMW3|A0A094SMW3_YERRU	tr|A0A085U608|A0A085U608_YERRU
tr|C4UN07|C4UN07_YERRU	YERRU	Putative uncharacterized protein OS=Yersinia ruckeri ATCC 29473 GN=yruck0001_3160 PE=4 SV=1	8.55	8.75	4	5	41.6	tr|C4UN07|C4UN07_YERRU	tr|A0A0A5FLY7|A0A0A5FLY7_YERRU	tr|A0A094UJ36|A0A094UJ36_YERRU	tr|A0A085UAM9|A0A085UAM9_YERRU
tr|C4UGI3|C4UGI3_YERRU	YERRU	Phosphotriesterase y protein OS=Yersinia ruckeri ATCC 29473 GN=DJ39_2281 PE=4 SV=1	8.54	8.77	3	5	27.46	tr|C4UGI3|C4UGI3_YERRU	tr|A0A085UAB2|A0A085UAB2_YERRU	tr|A0A0B6G6G1|A0A0B6G6G1_YERRU
tr|C4UFL7|C4UFL7_YERRU	YERRU	Putative uncharacterized protein OS=Yersinia ruckeri ATCC 29473 GN=yruck0001_13140 PE=4 SV=1	8.54	8.58	4	5	21.5	tr|C4UFL7|C4UFL7_YERRU	tr|A0A0A8VDG6|A0A0A8VDG6_YERRU	tr|A0A094SU45|A0A094SU45_YERRU	tr|A0A085U7R0|A0A085U7R0_YERRU
tr|C4UJS8|C4UJS8_YERRU	YERRU	Ribosome silencing factor OS=Yersinia ruckeri ATCC 29473 GN=rsfS PE=3 SV=1	8.52	8.73	2	6	52.38	tr|C4UJS8|C4UJS8_YERRU	tr|A0A085U5P6|A0A085U5P6_YERRU
tr|C4ULV3|C4ULV3_YERRU	YERRU	CsgG family protein OS=Yersinia ruckeri ATCC 29473 GN=yruck0001_12190 PE=4 SV=1	8.51	8.56	5	4	35.09	tr|C4ULV3|C4ULV3_YERRU	tr|A0A0A8VIJ3|A0A0A8VIJ3_YERRU	tr|A0A0A5FKR6|A0A0A5FKR6_YERRU	tr|A0A094TL59|A0A094TL59_YERRU	tr|A0A085U845|A0A085U845_YERRU
tr|C4UP08|C4UP08_YERRU	YERRU	Phosphoheptose isomerase OS=Yersinia ruckeri ATCC 29473 GN=diaA PE=3 SV=1	8.49	8.52	2	5	53.57	tr|C4UP08|C4UP08_YERRU	tr|A0A085UAP0|A0A085UAP0_YERRU
tr|C4UJJ7|C4UJJ7_YERRU	YERRU	GTP cyclohydrolase-2 OS=Yersinia ruckeri ATCC 29473 GN=ribA PE=3 SV=1	8.42	8.44	4	5	28.57	tr|C4UJJ7|C4UJJ7_YERRU	tr|A0A0B6G381|A0A0B6G381_YERRU	tr|A0A0A5HCY6|A0A0A5HCY6_YERRU	tr|A0A085U7G3|A0A085U7G3_YERRU
tr|C4UFI6|C4UFI6_YERRU	YERRU	NAD(P) transhydrogenase subunit alpha OS=Yersinia ruckeri ATCC 29473 GN=pntA PE=3 SV=1	8.39	8.47	3	5	13.36	tr|C4UFI6|C4UFI6_YERRU	tr|A0A0B6FW22|A0A0B6FW22_YERRU	tr|A0A085U7N1|A0A085U7N1_YERRU
tr|C4UGM3|C4UGM3_YERRU	YERRU	Uncharacterized protein OS=Yersinia ruckeri ATCC 29473 GN=DJ39_2324 PE=4 SV=1	8.38	9.05	2	6	19.24	tr|C4UGM3|C4UGM3_YERRU	tr|A0A0A8VFB9|A0A0A8VFB9_YERRU
tr|A0A0A5FNP0|A0A0A5FNP0_YERRU	YERRU	Uncharacterized protein OS=Yersinia ruckeri GN=NJ56_12560 PE=4 SV=1	8.33	8.4	6	5	35	tr|A0A0A5FNP0|A0A0A5FNP0_YERRU	tr|A0A094UJY6|A0A094UJY6_YERRU	tr|A0A085U6R6|A0A085U6R6_YERRU	tr|C4UHD7|C4UHD7_YERRU	tr|A0A0A8VER5|A0A0A8VER5_YERRU	tr|A0A0B6GAE5|A0A0B6GAE5_YERRU
tr|A0A094SUZ5|A0A094SUZ5_YERRU	YERRU	ATP-dependent dethiobiotin synthetase BioD OS=Yersinia ruckeri ATCC 29473 GN=bioD PE=3 SV=1	8.32	8.34	3	6	30.63	tr|A0A094SUZ5|A0A094SUZ5_YERRU	tr|A0A085U7J5|A0A085U7J5_YERRU	tr|A0A0B6GDV0|A0A0B6GDV0_YERRU
tr|C4UMM1|C4UMM1_YERRU	YERRU	Winged helix-turn helix family protein OS=Yersinia ruckeri ATCC 29473 GN=DJ39_2194 PE=4 SV=1	8.31	8.32	2	4	55.43	tr|C4UMM1|C4UMM1_YERRU	tr|A0A085UAJ9|A0A085UAJ9_YERRU
tr|C4UM44|C4UM44_YERRU	YERRU	tRNA threonylcarbamoyl adenosine modification protein YjeE OS=Yersinia ruckeri ATCC 29473 GN=DJ39_165 PE=4 SV=1	8.27	8.28	2	4	45.51	tr|C4UM44|C4UM44_YERRU	tr|A0A085U9G3|A0A085U9G3_YERRU
tr|A0A0B6G009|A0A0B6G009_YERRU	YERRU	Dephospho-CoA kinase OS=Yersinia ruckeri GN=coaE PE=4 SV=1	8.23	8.3	5	5	35.44	tr|A0A0B6G009|A0A0B6G009_YERRU	tr|A0A094TH41|A0A094TH41_YERRU	tr|A0A085UBC2|A0A085UBC2_YERRU	tr|C4UI21|C4UI21_YERRU	tr|A0A0A8VFN8|A0A0A8VFN8_YERRU
tr|C4UIV4|C4UIV4_YERRU	YERRU	ATP-dependent protease HslVU, peptidase subunit OS=Yersinia ruckeri ATCC 29473 GN=hslV PE=3 SV=1	8.2	8.27	2	5	43.18	tr|C4UIV4|C4UIV4_YERRU	tr|A0A085U3M1|A0A085U3M1_YERRU
tr|C4ULA8|C4ULA8_YERRU	YERRU	Der GTPase activator family protein OS=Yersinia ruckeri ATCC 29473 GN=yihI PE=3 SV=1	8.16	8.25	4	6	24.16	tr|C4ULA8|C4ULA8_YERRU	tr|A0A0B6GB97|A0A0B6GB97_YERRU	tr|A0A0A5FWG3|A0A0A5FWG3_YERRU	tr|A0A085U3U2|A0A085U3U2_YERRU
tr|A0A0B6GD79|A0A0B6GD79_YERRU	YERRU	Ribosomal RNA small subunit methyltransferase A OS=Yersinia ruckeri GN=rsmA PE=4 SV=1	8.12	8.18	4	6	38.75	tr|A0A0B6GD79|A0A0B6GD79_YERRU	tr|A0A094TID6|A0A094TID6_YERRU	tr|A0A085UBH0|A0A085UBH0_YERRU	tr|C4ULN8|C4ULN8_YERRU
tr|C4UHM3|C4UHM3_YERRU	YERRU	Phosphoribosylaminoimidazole carboxylase catalytic subunit OS=Yersinia ruckeri ATCC 29473 GN=purE PE=3 SV=1	8.11	8.22	3	7	55.17	tr|C4UHM3|C4UHM3_YERRU	tr|A0A085U5G5|A0A085U5G5_YERRU	tr|A0A0B6G3Q8|A0A0B6G3Q8_YERRU
tr|C4UGA6|C4UGA6_YERRU	YERRU	Aminotransferase class I and II family protein OS=Yersinia ruckeri ATCC 29473 GN=DJ39_2124 PE=4 SV=1	8.07	8.14	4	5	17.6	tr|C4UGA6|C4UGA6_YERRU	tr|A0A0A8VFG1|A0A0A8VFG1_YERRU	tr|A0A085U2F1|A0A085U2F1_YERRU	tr|A0A0B6G8A0|A0A0B6G8A0_YERRU
tr|C4UJ84|C4UJ84_YERRU	YERRU	High-affinity zinc uptake system protein znuA OS=Yersinia ruckeri ATCC 29473 GN=DJ39_1351 PE=4 SV=1	8.04	8.13	4	6	26.42	tr|C4UJ84|C4UJ84_YERRU	tr|B2KSI7|B2KSI7_YERRU	tr|A0A0A5FRR2|A0A0A5FRR2_YERRU	tr|A0A085U8H4|A0A085U8H4_YERRU
tr|C4UJC9|C4UJC9_YERRU	YERRU	Isochorismatase family protein OS=Yersinia ruckeri ATCC 29473 GN=DJ39_1394 PE=4 SV=1	8.04	8.04	4	4	26.51	tr|C4UJC9|C4UJC9_YERRU	tr|A0A0A5FST5|A0A0A5FST5_YERRU	tr|A0A085U8L7|A0A085U8L7_YERRU	tr|A0A0B6GE27|A0A0B6GE27_YERRU
tr|C4UH48|C4UH48_YERRU	YERRU	Cytosine deaminase OS=Yersinia ruckeri ATCC 29473 GN=codA PE=4 SV=1	8.03	8.04	4	4	14.99	tr|C4UH48|C4UH48_YERRU	tr|A0A0A8VDF7|A0A0A8VDF7_YERRU	tr|A0A085U6Z6|A0A085U6Z6_YERRU	tr|A0A0B6GEW6|A0A0B6GEW6_YERRU
tr|A0A094SQ65|A0A094SQ65_YERRU	YERRU	Imidazole glycerol phosphate synthase subunit HisH OS=Yersinia ruckeri ATCC 29473 GN=hisH PE=3 SV=1	8.03	8.03	3	4	33.16	tr|A0A094SQ65|A0A094SQ65_YERRU	tr|A0A085U9P0|A0A085U9P0_YERRU	tr|A0A0B6G5V9|A0A0B6G5V9_YERRU
tr|C4UJ71|C4UJ71_YERRU	YERRU	tRNA (cmo5U34)-methyltransferase OS=Yersinia ruckeri ATCC 29473 GN=cmoA PE=3 SV=1	8.03	8.03	5	4	22.34	tr|C4UJ71|C4UJ71_YERRU	tr|A0A0A5FRZ9|A0A0A5FRZ9_YERRU	tr|A0A094SPA7|A0A094SPA7_YERRU	tr|A0A085U8G1|A0A085U8G1_YERRU	tr|A0A0B6G390|A0A0B6G390_YERRU
tr|A0A094SSK4|A0A094SSK4_YERRU	YERRU	Probable phosphoglycerate mutase GpmB OS=Yersinia ruckeri ATCC 29473 GN=gpmB PE=3 SV=1	8.02	8.03	2	4	22.79	tr|A0A094SSK4|A0A094SSK4_YERRU	tr|A0A085UBK3|A0A085UBK3_YERRU
tr|C4UJC7|C4UJC7_YERRU	YERRU	Peptide methionine sulfoxide reductase MsrB OS=Yersinia ruckeri ATCC 29473 GN=msrB PE=3 SV=1	8.02	8.02	2	4	50.36	tr|C4UJC7|C4UJC7_YERRU	tr|A0A085U8L5|A0A085U8L5_YERRU
tr|A0A094SRI6|A0A094SRI6_YERRU	YERRU	Propionate kinase OS=Yersinia ruckeri ATCC 29473 GN=ackA PE=3 SV=1	8.01	8.01	4	4	15.27	tr|A0A094SRI6|A0A094SRI6_YERRU	tr|A0A085U3B2|A0A085U3B2_YERRU	tr|C4UM78|C4UM78_YERRU	tr|A0A0B6GCL6|A0A0B6GCL6_YERRU
tr|Q5UCH6|Q5UCH6_YERRU	YERRU	Glycine cleavage system transcriptional repressor OS=Yersinia ruckeri GN=gcvR PE=4 SV=1	8.01	8.01	4	4	41.67	tr|Q5UCH6|Q5UCH6_YERRU	tr|C4UMN6|C4UMN6_YERRU	tr|A0A0A5FP60|A0A0A5FP60_YERRU	tr|A0A094V4M2|A0A094V4M2_YERRU
tr|C4UIX7|C4UIX7_YERRU	YERRU	Putative uncharacterized protein OS=Yersinia ruckeri ATCC 29473 GN=yruck0001_30920 PE=4 SV=1	8.01	8.01	4	5	40.28	tr|C4UIX7|C4UIX7_YERRU	tr|A0A0B6G7U6|A0A0B6G7U6_YERRU	tr|A0A094SJZ7|A0A094SJZ7_YERRU	tr|A0A085U3P5|A0A085U3P5_YERRU
tr|C4UIX0|C4UIX0_YERRU	YERRU	Periplasmic protein CpxP OS=Yersinia ruckeri ATCC 29473 GN=cpxP PE=4 SV=1	8.01	8.01	4	4	29.27	tr|C4UIX0|C4UIX0_YERRU	tr|A0A085U3N7|A0A085U3N7_YERRU	tr|A0A0B6G759|A0A0B6G759_YERRU	tr|A0A0A5HHE6|A0A0A5HHE6_YERRU
tr|C4UHP0|C4UHP0_YERRU	YERRU	Uncharacterized protein OS=Yersinia ruckeri ATCC 29473 GN=DJ39_773 PE=4 SV=1	8.01	8.01	2	4	62.86	tr|C4UHP0|C4UHP0_YERRU	tr|A0A085U5H9|A0A085U5H9_YERRU
tr|A0A094V5T4|A0A094V5T4_YERRU	YERRU	UPF0265 protein DJ39_1927 OS=Yersinia ruckeri ATCC 29473 GN=DJ39_1927 PE=3 SV=1	8.01	8.01	4	7	50.48	tr|A0A094V5T4|A0A094V5T4_YERRU	tr|A0A085U4M6|A0A085U4M6_YERRU	tr|C4UKR0|C4UKR0_YERRU	tr|A0A0A8VES5|A0A0A8VES5_YERRU
tr|C4UN41|C4UN41_YERRU	YERRU	Competence/damage-inducible protein CinA domain protein OS=Yersinia ruckeri ATCC 29473 GN=yruck0001_32430 PE=4 SV=1	8	8.01	5	4	43.64	tr|C4UN41|C4UN41_YERRU	tr|A0A0B6G796|A0A0B6G796_YERRU	tr|A0A0A5FUN3|A0A0A5FUN3_YERRU	tr|A0A094TFM5|A0A094TFM5_YERRU	tr|A0A085U405|A0A085U405_YERRU
tr|C4UK76|C4UK76_YERRU	YERRU	Protein tyrosine/serine phosphatase OS=Yersinia ruckeri ATCC 29473 GN=DJ39_3151 PE=4 SV=1	8	8.01	3	4	20.77	tr|C4UK76|C4UK76_YERRU	tr|A0A0A5FVS7|A0A0A5FVS7_YERRU	tr|A0A085U6L8|A0A085U6L8_YERRU
tr|A0A0A8V803|A0A0A8V803_YERRU	YERRU	Uncharacterized protein OS=Yersinia ruckeri GN=CSF007_p0025 PE=4 SV=1	8	8	2	4	62.11	tr|A0A0A8V803|A0A0A8V803_YERRU	tr|A0A094SJM2|A0A094SJM2_YERRU
tr|A0A094SBL8|A0A094SBL8_YERRU	YERRU	50S ribosomal protein L23 OS=Yersinia ruckeri ATCC 29473 GN=rplW PE=3 SV=1	8	8	3	5	48	tr|A0A094SBL8|A0A094SBL8_YERRU	tr|A0A085U6V3|A0A085U6V3_YERRU	tr|C4UHA4|C4UHA4_YERRU
tr|C4UNK3|C4UNK3_YERRU	YERRU	Arginine repressor OS=Yersinia ruckeri ATCC 29473 GN=argR PE=3 SV=1	8	8	2	5	50	tr|C4UNK3|C4UNK3_YERRU	tr|A0A085U9C2|A0A085U9C2_YERRU
tr|C4UN69|C4UN69_YERRU	YERRU	Cupin fold metallo, WbuC family protein OS=Yersinia ruckeri ATCC 29473 GN=DJ39_3098 PE=4 SV=1	8	8	4	4	36.94	tr|C4UN69|C4UN69_YERRU	tr|A0A0B6G231|A0A0B6G231_YERRU	tr|A0A0A5FVN0|A0A0A5FVN0_YERRU	tr|A0A085U6G5|A0A085U6G5_YERRU
tr|C4UMQ9|C4UMQ9_YERRU	YERRU	BolA-like family protein OS=Yersinia ruckeri ATCC 29473 GN=DJ39_2819 PE=3 SV=1	8	8	2	4	45.24	tr|C4UMQ9|C4UMQ9_YERRU	tr|A0A085UAQ8|A0A085UAQ8_YERRU
tr|C4UM69|C4UM69_YERRU	YERRU	30S ribosomal protein S18 OS=Yersinia ruckeri ATCC 29473 GN=rpsR PE=3 SV=1	8	8	2	4	40	tr|C4UM69|C4UM69_YERRU	tr|A0A085U9D9|A0A085U9D9_YERRU
tr|C4ULQ1|C4ULQ1_YERRU	YERRU	Putative uncharacterized protein OS=Yersinia ruckeri ATCC 29473 GN=yruck0001_24870 PE=4 SV=1	8	8	4	5	72.41	tr|C4ULQ1|C4ULQ1_YERRU	tr|A0A094TG12|A0A094TG12_YERRU	tr|A0A085UBF6|A0A085UBF6_YERRU	tr|A0A0B6GBI1|A0A0B6GBI1_YERRU
tr|C4ULE5|C4ULE5_YERRU	YERRU	Uncharacterized protein OS=Yersinia ruckeri ATCC 29473 GN=DJ39_1758 PE=4 SV=1	8	8	2	5	77.22	tr|C4ULE5|C4ULE5_YERRU	tr|A0A085U641|A0A085U641_YERRU
tr|C4UJY3|C4UJY3_YERRU	YERRU	Uncharacterized protein OS=Yersinia ruckeri ATCC 29473 GN=DJ39_651 PE=3 SV=1	8	8	2	6	91.58	tr|C4UJY3|C4UJY3_YERRU	tr|A0A085U558|A0A085U558_YERRU
tr|C4UJM5|C4UJM5_YERRU	YERRU	Uncharacterized protein OS=Yersinia ruckeri ATCC 29473 GN=DJ39_792 PE=4 SV=1	8	8	2	4	47.85	tr|C4UJM5|C4UJM5_YERRU	tr|A0A0A8VFS4|A0A0A8VFS4_YERRU
tr|C4UIJ2|C4UIJ2_YERRU	YERRU	tRNA (guanine-N(7)-)-methyltransferase OS=Yersinia ruckeri ATCC 29473 GN=trmB PE=3 SV=1	8	8	3	4	15.08	tr|C4UIJ2|C4UIJ2_YERRU	tr|A0A094V3C9|A0A094V3C9_YERRU	tr|A0A085UB21|A0A085UB21_YERRU
tr|C4UI66|C4UI66_YERRU	YERRU	Iron-sulfur cluster insertion protein erpA OS=Yersinia ruckeri ATCC 29473 GN=erpA PE=3 SV=1	8	8	2	5	58.77	tr|C4UI66|C4UI66_YERRU	tr|A0A085U372|A0A085U372_YERRU
tr|C4UHS4|C4UHS4_YERRU	YERRU	CoA-binding domain protein OS=Yersinia ruckeri ATCC 29473 GN=DJ39_1166 PE=4 SV=1	8	8	2	11	67.88	tr|C4UHS4|C4UHS4_YERRU	tr|A0A085UA01|A0A085UA01_YERRU
tr|C4UHR3|C4UHR3_YERRU	YERRU	3-hydroxydecanoyl- acyl-carrier-protein dehydratase OS=Yersinia ruckeri ATCC 29473 GN=fabA PE=3 SV=1	8	8	2	4	23.26	tr|C4UHR3|C4UHR3_YERRU	tr|A0A085U9Z0|A0A085U9Z0_YERRU
tr|C4UHI7|C4UHI7_YERRU	YERRU	Protein ychN OS=Yersinia ruckeri ATCC 29473 GN=ychN PE=4 SV=1	8	8	3	6	55.56	tr|C4UHI7|C4UHI7_YERRU	tr|A0A0A5FSX8|A0A0A5FSX8_YERRU	tr|A0A085U5D1|A0A085U5D1_YERRU
tr|C4UHF7|C4UHF7_YERRU	YERRU	Protein BolA OS=Yersinia ruckeri ATCC 29473 GN=bolA PE=3 SV=1	8	8	4	5	65.09	tr|C4UHF7|C4UHF7_YERRU	tr|A0A0A8VEE6|A0A0A8VEE6_YERRU	tr|A0A0A5FT98|A0A0A5FT98_YERRU	tr|A0A085U5A3|A0A085U5A3_YERRU
tr|C4UGW4|C4UGW4_YERRU	YERRU	Protein yiiM OS=Yersinia ruckeri ATCC 29473 GN=yiiM PE=4 SV=1	8	8	4	4	26.55	tr|C4UGW4|C4UGW4_YERRU	tr|A0A0A5FL49|A0A0A5FL49_YERRU	tr|A0A085U8P2|A0A085U8P2_YERRU	tr|A0A0B6GG04|A0A0B6GG04_YERRU
tr|C4UG80|C4UG80_YERRU	YERRU	YfcL family protein OS=Yersinia ruckeri ATCC 29473 GN=DJ39_2096 PE=4 SV=1	8	8	2	4	79.57	tr|C4UG80|C4UG80_YERRU	tr|A0A085U507|A0A085U507_YERRU
tr|A0A0B6G959|A0A0B6G959_YERRU	YERRU	Phosphoribosyl-ATP diphosphatase OS=Yersinia ruckeri GN=hisE PE=4 SV=1	8	8	3	4	16.18	tr|A0A0B6G959|A0A0B6G959_YERRU	tr|A0A094THL3|A0A094THL3_YERRU	tr|A0A085U9N7|A0A085U9N7_YERRU
tr|A0A0A8VJI2|A0A0A8VJI2_YERRU	YERRU	Protein RcsF OS=Yersinia ruckeri GN=CSF007_14125 PE=4 SV=1	8	8	3	4	68.07	tr|A0A0A8VJI2|A0A0A8VJI2_YERRU	tr|A0A094V359|A0A094V359_YERRU	tr|A0A085U2W5|A0A085U2W5_YERRU
tr|A0A0A8VFB3|A0A0A8VFB3_YERRU	YERRU	Outer membrane lipoprotein SmpA OS=Yersinia ruckeri GN=bamE PE=3 SV=1	8	8	3	7	69.03	tr|A0A0A8VFB3|A0A0A8VFB3_YERRU	tr|A0A094SXR9|A0A094SXR9_YERRU	tr|C4UGL8|C4UGL8_YERRU
tr|C4UGN4|C4UGN4_YERRU	YERRU	Bacterial regulatory s, gntR family protein OS=Yersinia ruckeri ATCC 29473 GN=DJ39_2691 PE=4 SV=1	7.96	8	2	4	24.02	tr|C4UGN4|C4UGN4_YERRU	tr|A0A085U8W6|A0A085U8W6_YERRU
tr|A0A094SPG6|A0A094SPG6_YERRU	YERRU	tRNA N6-adenosine threonylcarbamoyltransferase OS=Yersinia ruckeri ATCC 29473 GN=tsaD PE=3 SV=1	7.91	8.04	3	4	20.47	tr|A0A094SPG6|A0A094SPG6_YERRU	tr|A0A085U3I0|A0A085U3I0_YERRU	tr|C4UP27|C4UP27_YERRU
tr|C4UFH6|C4UFH6_YERRU	YERRU	Anaerobic regulatory protein OS=Yersinia ruckeri ATCC 29473 GN=yruck0001_12730 PE=4 SV=1	7.88	8.02	3	5	24.62	tr|C4UFH6|C4UFH6_YERRU	tr|A0A094SS76|A0A094SS76_YERRU	tr|A0A085U7M1|A0A085U7M1_YERRU
tr|C4UHC9|C4UHC9_YERRU	YERRU	Trk system potassium uptake protein trkA OS=Yersinia ruckeri ATCC 29473 GN=trkA PE=4 SV=1	7.88	7.95	2	4	14.85	tr|C4UHC9|C4UHC9_YERRU	tr|A0A085U6S5|A0A085U6S5_YERRU
tr|C4ULW7|C4ULW7_YERRU	YERRU	Exodeoxyribonuclease 10 OS=Yersinia ruckeri ATCC 29473 GN=yruck0001_12330 PE=4 SV=1	7.86	7.96	5	4	22.49	tr|C4ULW7|C4ULW7_YERRU	tr|A0A0B6GC10|A0A0B6GC10_YERRU	tr|A0A094SRG2|A0A094SRG2_YERRU	tr|A0A085U682|A0A085U682_YERRU	tr|A0A0A5FQR0|A0A0A5FQR0_YERRU
tr|C4UJ14|C4UJ14_YERRU	YERRU	Lipid-A-disaccharide synthase OS=Yersinia ruckeri ATCC 29473 GN=lpxB PE=3 SV=1	7.85	7.91	4	4	18.04	tr|C4UJ14|C4UJ14_YERRU	tr|A0A094V3H8|A0A094V3H8_YERRU	tr|A0A085U2Y2|A0A085U2Y2_YERRU	tr|A0A0B6G3E5|A0A0B6G3E5_YERRU
tr|C4UIT9|C4UIT9_YERRU	YERRU	Acetylglutamate kinase OS=Yersinia ruckeri ATCC 29473 GN=argB PE=3 SV=1	7.75	7.88	6	5	27.91	tr|C4UIT9|C4UIT9_YERRU	tr|A0A0B6G8I0|A0A0B6G8I0_YERRU	tr|A0A0A8VI14|A0A0A8VI14_YERRU	tr|A0A0A5FVR2|A0A0A5FVR2_YERRU	tr|A0A094T996|A0A094T996_YERRU	tr|A0A085U3K6|A0A085U3K6_YERRU
tr|A0A0B6G4J7|A0A0B6G4J7_YERRU	YERRU	S-formylglutathione hydrolase OS=Yersinia ruckeri GN=fghA PE=4 SV=1	7.73	7.94	5	5	29.58	tr|A0A0B6G4J7|A0A0B6G4J7_YERRU	tr|A0A094TI40|A0A094TI40_YERRU	tr|A0A085U4A6|A0A085U4A6_YERRU	tr|C4UEV6|C4UEV6_YERRU	tr|A0A0A5HE20|A0A0A5HE20_YERRU
tr|C4UJ56|C4UJ56_YERRU	YERRU	Thymidylate synthase OS=Yersinia ruckeri ATCC 29473 GN=thyA PE=3 SV=1	7.68	7.75	2	4	21.97	tr|C4UJ56|C4UJ56_YERRU	tr|A0A085UBB1|A0A085UBB1_YERRU
tr|Q9F7U7|Q9F7U7_YERRU	YERRU	Bacterial regulatory s, luxR family protein OS=Yersinia ruckeri GN=yruR PE=4 SV=1	7.65	7.87	3	5	20.24	tr|Q9F7U7|Q9F7U7_YERRU	tr|C4UHZ2|C4UHZ2_YERRU	sp|O87971|YUKR_YERRU
tr|C4UIU4|C4UIU4_YERRU	YERRU	5,10-methylenetetrahydrofolate reductase OS=Yersinia ruckeri ATCC 29473 GN=metF PE=3 SV=1	7.64	7.9	2	6	22.45	tr|C4UIU4|C4UIU4_YERRU	tr|A0A085U3L1|A0A085U3L1_YERRU
tr|C4ULT1|C4ULT1_YERRU	YERRU	Peptidyl-prolyl cis-trans isomerase C OS=Yersinia ruckeri ATCC 29473 GN=ppiC PE=4 SV=1	7.63	7.73	3	7	60.22	tr|C4ULT1|C4ULT1_YERRU	tr|A0A0B6G1U6|A0A0B6G1U6_YERRU	tr|A0A085U6D0|A0A085U6D0_YERRU
tr|C4UGE1|C4UGE1_YERRU	YERRU	Inhibitor of vertebrate lysozyme OS=Yersinia ruckeri ATCC 29473 GN=yruck0001_6340 PE=4 SV=1	7.59	7.71	4	5	44.44	tr|C4UGE1|C4UGE1_YERRU	tr|A0A094V541|A0A094V541_YERRU	tr|A0A085UAF3|A0A085UAF3_YERRU	tr|A0A0A5FMT7|A0A0A5FMT7_YERRU
tr|A0A094SU08|A0A094SU08_YERRU	YERRU	Riboflavin biosynthesis protein RibF OS=Yersinia ruckeri ATCC 29473 GN=ribF PE=3 SV=1	7.57	7.72	3	4	11.86	tr|A0A094SU08|A0A094SU08_YERRU	tr|A0A085UBI5|A0A085UBI5_YERRU	tr|C4UL31|C4UL31_YERRU
tr|C4UP47|C4UP47_YERRU	YERRU	Methyltransferase domain protein OS=Yersinia ruckeri ATCC 29473 GN=DJ39_12 PE=4 SV=1	7.56	7.85	2	5	25.1	tr|C4UP47|C4UP47_YERRU	tr|A0A085U2B0|A0A085U2B0_YERRU
tr|C4UKS2|C4UKS2_YERRU	YERRU	Apurinic endonuclease family protein OS=Yersinia ruckeri ATCC 29473 GN=nfo PE=3 SV=1	7.56	7.68	3	4	21.71	tr|C4UKS2|C4UKS2_YERRU	tr|A0A0B6FXU3|A0A0B6FXU3_YERRU	tr|A0A085U4P0|A0A085U4P0_YERRU
tr|C4UFC8|C4UFC8_YERRU	YERRU	Uncharacterized ABC transporter ATP-binding protein OS=Yersinia ruckeri ATCC 29473 GN=yruck0001_18690 PE=3 SV=1	7.56	7.66	5	4	9.828	tr|C4UFC8|C4UFC8_YERRU	tr|A0A0B6GDX7|A0A0B6GDX7_YERRU	tr|A0A0A8VF35|A0A0A8VF35_YERRU	tr|A0A094SS13|A0A094SS13_YERRU	tr|A0A085U4E9|A0A085U4E9_YERRU
tr|C4UI73|C4UI73_YERRU	YERRU	GTP pyrophosphokinase OS=Yersinia ruckeri ATCC 29473 GN=relA PE=3 SV=1	7.49	7.77	2	5	9.543	tr|C4UI73|C4UI73_YERRU	tr|A0A085U380|A0A085U380_YERRU
tr|C4ULP9|C4ULP9_YERRU	YERRU	Thiamine-binding periplasmic protein OS=Yersinia ruckeri ATCC 29473 GN=yruck0001_24850 PE=4 SV=1	7.48	7.72	5	5	20.06	tr|C4ULP9|C4ULP9_YERRU	tr|A0A0B6G734|A0A0B6G734_YERRU	tr|A0A0A5FUD8|A0A0A5FUD8_YERRU	tr|A0A094STE4|A0A094STE4_YERRU	tr|A0A085UBF8|A0A085UBF8_YERRU
tr|C4UIU9|C4UIU9_YERRU	YERRU	Met Apo-repressor, MetJ family protein OS=Yersinia ruckeri ATCC 29473 GN=metJ PE=3 SV=1	7.45	7.58	2	6	61.9	tr|C4UIU9|C4UIU9_YERRU	tr|A0A085U3L6|A0A085U3L6_YERRU
tr|C4UJF3|C4UJF3_YERRU	YERRU	Oligopeptide transport ATP-binding protein oppF OS=Yersinia ruckeri ATCC 29473 GN=yruck0001_14890 PE=3 SV=1	7.41	7.49	4	4	14.24	tr|C4UJF3|C4UJF3_YERRU	tr|A0A0B6GCE4|A0A0B6GCE4_YERRU	tr|A0A094STY4|A0A094STY4_YERRU	tr|A0A085U7C1|A0A085U7C1_YERRU
tr|C4UI95|C4UI95_YERRU	YERRU	Protein-L-isoaspartate O-methyltransferase OS=Yersinia ruckeri ATCC 29473 GN=pcm PE=3 SV=1	7.38	7.46	4	4	31.03	tr|C4UI95|C4UI95_YERRU	tr|A0A0B6GEM6|A0A0B6GEM6_YERRU	tr|A0A094TI35|A0A094TI35_YERRU	tr|A0A085U3A2|A0A085U3A2_YERRU
tr|C4UHM2|C4UHM2_YERRU	YERRU	N5-carboxyaminoimidazole ribonucleotide synthase OS=Yersinia ruckeri ATCC 29473 GN=yruck0001_22460 PE=3 SV=1	7.34	7.43	5	4	19.14	tr|C4UHM2|C4UHM2_YERRU	tr|A0A0A8VFP9|A0A0A8VFP9_YERRU	tr|A0A094V0A2|A0A094V0A2_YERRU	tr|A0A0B6GCR8|A0A0B6GCR8_YERRU	tr|A0A085U5G4|A0A085U5G4_YERRU
tr|C4UHB4|C4UHB4_YERRU	YERRU	30S ribosomal protein S14 OS=Yersinia ruckeri ATCC 29473 GN=rpsN PE=3 SV=1	7.32	7.4	3	4	41.67	tr|C4UHB4|C4UHB4_YERRU	tr|A0A094S8P8|A0A094S8P8_YERRU	tr|A0A085U6U2|A0A085U6U2_YERRU
tr|C4UL67|C4UL67_YERRU	YERRU	Uncharacterized lipoprotein yceB OS=Yersinia ruckeri ATCC 29473 GN=yruck0001_16600 PE=4 SV=1	7.31	7.38	5	4	30.89	tr|C4UL67|C4UL67_YERRU	tr|A0A0A5FM14|A0A0A5FM14_YERRU	tr|A0A094SSU6|A0A094SSU6_YERRU	tr|A0A085U8E7|A0A085U8E7_YERRU	tr|A0A0B6G2K3|A0A0B6G2K3_YERRU
tr|C4UF89|C4UF89_YERRU	YERRU	Efflux transporter, RND family, MFP subunit OS=Yersinia ruckeri ATCC 29473 GN=DJ39_969 PE=4 SV=1	7.3	7.38	3	4	19.51	tr|C4UF89|C4UF89_YERRU	tr|A0A085U4E8|A0A085U4E8_YERRU	tr|A0A0B6GGX9|A0A0B6GGX9_YERRU
tr|C4UGI0|C4UGI0_YERRU	YERRU	Uncharacterized protein OS=Yersinia ruckeri ATCC 29473 GN=DJ39_2278 PE=4 SV=1	7.28	7.37	3	4	14.72	tr|C4UGI0|C4UGI0_YERRU	tr|A0A0B6G3B1|A0A0B6G3B1_YERRU	tr|A0A085UAB5|A0A085UAB5_YERRU
tr|C4UGU4|C4UGU4_YERRU	YERRU	Glycine zipper 2TM domain protein OS=Yersinia ruckeri ATCC 29473 GN=DJ39_2635 PE=3 SV=1	7.27	7.35	4	4	27.4	tr|C4UGU4|C4UGU4_YERRU	tr|A0A0B6G7L6|A0A0B6G7L6_YERRU	tr|A0A0A8VBY1|A0A0A8VBY1_YERRU	tr|A0A085U8R0|A0A085U8R0_YERRU
tr|A0A0B6G729|A0A0B6G729_YERRU	YERRU	tRNA dimethylallyltransferase OS=Yersinia ruckeri GN=miaA PE=4 SV=1	7.21	7.37	4	4	21.09	tr|A0A0B6G729|A0A0B6G729_YERRU	tr|A0A094SRY0|A0A094SRY0_YERRU	tr|A0A085U9G0|A0A085U9G0_YERRU	tr|A0A0A8V8X3|A0A0A8V8X3_YERRU
tr|A0A0A5FJV1|A0A0A5FJV1_YERRU	YERRU	ABC transporter OS=Yersinia ruckeri GN=NJ56_10805 PE=4 SV=1	7.21	7.29	6	7	28.44	tr|A0A0A5FJV1|A0A0A5FJV1_YERRU	tr|A0A094ST58|A0A094ST58_YERRU	tr|A0A085UB81|A0A085UB81_YERRU	tr|C4UIC3|C4UIC3_YERRU	tr|A0A0B6FWR2|A0A0B6FWR2_YERRU	tr|A0A0A8VJU2|A0A0A8VJU2_YERRU
tr|C4UMR7|C4UMR7_YERRU	YERRU	3-deoxy-D-manno-octulosonate 8-phosphate phosphatase OS=Yersinia ruckeri ATCC 29473 GN=kdsC PE=4 SV=1	7.16	7.34	3	4	37.97	tr|C4UMR7|C4UMR7_YERRU	tr|A0A085UAR6|A0A085UAR6_YERRU	tr|A0A0B6G7C6|A0A0B6G7C6_YERRU
tr|C4UKR8|C4UKR8_YERRU	YERRU	Periplasmic binding protein OS=Yersinia ruckeri ATCC 29473 GN=yruck0001_9960 PE=4 SV=1	7.16	7.26	4	4	19.38	tr|C4UKR8|C4UKR8_YERRU	tr|A0A0B6GFW7|A0A0B6GFW7_YERRU	tr|A0A094V4A2|A0A094V4A2_YERRU	tr|A0A085U4N5|A0A085U4N5_YERRU
tr|A0A0A8VGS7|A0A0A8VGS7_YERRU	YERRU	Uncharacterized protein OS=Yersinia ruckeri GN=CSF007_15135 PE=4 SV=1	7.12	7.23	2	5	55.79	tr|A0A0A8VGS7|A0A0A8VGS7_YERRU	tr|A0A094SKA7|A0A094SKA7_YERRU
tr|A0A094SMS1|A0A094SMS1_YERRU	YERRU	Bifunctional protein BirA OS=Yersinia ruckeri ATCC 29473 GN=birA PE=4 SV=1	7.09	7.23	4	5	25	tr|A0A094SMS1|A0A094SMS1_YERRU	tr|A0A085U3X6|A0A085U3X6_YERRU	tr|C4UML1|C4UML1_YERRU	tr|A0A0B6G7G0|A0A0B6G7G0_YERRU
tr|C4UL53|C4UL53_YERRU	YERRU	Outer membrane lipoprotein LolB OS=Yersinia ruckeri ATCC 29473 GN=lolB PE=3 SV=1	7.09	7.22	4	5	21.74	tr|C4UL53|C4UL53_YERRU	tr|A0A0A8VCQ6|A0A0A8VCQ6_YERRU	tr|A0A085U8D3|A0A085U8D3_YERRU	tr|A0A0B6G3I1|A0A0B6G3I1_YERRU
tr|C4UJT1|C4UJT1_YERRU	YERRU	LPS-assembly lipoprotein rlpB OS=Yersinia ruckeri ATCC 29473 GN=lptE PE=3 SV=1	7.06	7.21	5	4	25	tr|C4UJT1|C4UJT1_YERRU	tr|A0A0B6G9P2|A0A0B6G9P2_YERRU	tr|A0A0A8VBD2|A0A0A8VBD2_YERRU	tr|A0A0A5FN71|A0A0A5FN71_YERRU	tr|A0A085U5Z9|A0A085U5Z9_YERRU
tr|C4UHW6|C4UHW6_YERRU	YERRU	Glucose-specific phosphotransferase enzyme IIB component OS=Yersinia ruckeri ATCC 29473 GN=ptsG PE=4 SV=1	7.05	7.25	3	5	14.88	tr|C4UHW6|C4UHW6_YERRU	tr|A0A0A8VI42|A0A0A8VI42_YERRU	tr|A0A085UA41|A0A085UA41_YERRU
tr|A0A0A8VND5|A0A0A8VND5_YERRU	YERRU	Anaerobic glycerol-3-phosphate dehydrogenase subunit B OS=Yersinia ruckeri GN=glpB PE=3 SV=1	7.01	7.09	5	4	15.6	tr|A0A0A8VND5|A0A0A8VND5_YERRU	tr|A0A094SBV6|A0A094SBV6_YERRU	tr|A0A085U6H7|A0A085U6H7_YERRU	tr|C4UP17|C4UP17_YERRU	tr|A0A0B6GGM4|A0A0B6GGM4_YERRU
tr|C4UG90|C4UG90_YERRU	YERRU	Putative uncharacterized protein OS=Yersinia ruckeri ATCC 29473 GN=yruck0001_9230 PE=4 SV=1	7	7.08	4	4	59.46	tr|C4UG90|C4UG90_YERRU	tr|A0A0A5FN68|A0A0A5FN68_YERRU	tr|A0A094TMJ0|A0A094TMJ0_YERRU	tr|A0A085U2G9|A0A085U2G9_YERRU
tr|A0A0B6FXZ0|A0A0B6FXZ0_YERRU	YERRU	Calcineurin-like phosphoesterase family protein OS=Yersinia ruckeri GN=BD65_1383 PE=4 SV=1	7	7.07	2	4	25.09	tr|A0A0B6FXZ0|A0A0B6FXZ0_YERRU	tr|A0A085U3G3|A0A085U3G3_YERRU
tr|A0A0B6G9C7|A0A0B6G9C7_YERRU	YERRU	Chromosome partition protein mukF OS=Yersinia ruckeri GN=mukF PE=4 SV=1	6.97	7.2	4	5	14.77	tr|A0A0B6G9C7|A0A0B6G9C7_YERRU	tr|A0A094TGW3|A0A094TGW3_YERRU	tr|A0A085U9X0|A0A085U9X0_YERRU	tr|C4UF83|C4UF83_YERRU
tr|A0A094SW37|A0A094SW37_YERRU	YERRU	Bacterial regulatory , arsR family protein OS=Yersinia ruckeri ATCC 29473 GN=DJ39_1743 PE=4 SV=1	6.96	7.07	5	4	20.63	tr|A0A094SW37|A0A094SW37_YERRU	tr|A0A085U656|A0A085U656_YERRU	tr|C4ULC9|C4ULC9_YERRU	tr|A0A0B6GGY3|A0A0B6GGY3_YERRU	tr|A0A0A8VHG9|A0A0A8VHG9_YERRU
tr|C4UJ04|C4UJ04_YERRU	YERRU	Uncharacterized protein OS=Yersinia ruckeri ATCC 29473 GN=DJ39_2883 PE=3 SV=1	6.93	7.01	2	4	72.73	tr|C4UJ04|C4UJ04_YERRU	tr|A0A085U2X1|A0A085U2X1_YERRU
tr|C4UIX6|C4UIX6_YERRU	YERRU	Glutaredoxin 3 OS=Yersinia ruckeri ATCC 29473 GN=grxC PE=4 SV=1	6.9	6.97	2	5	59.76	tr|C4UIX6|C4UIX6_YERRU	tr|A0A085U3P4|A0A085U3P4_YERRU
tr|C4UG92|C4UG92_YERRU	YERRU	Putative uncharacterized protein OS=Yersinia ruckeri ATCC 29473 GN=yruck0001_9250 PE=4 SV=1	6.86	6.94	5	4	26.74	tr|C4UG92|C4UG92_YERRU	tr|A0A0B6G9E6|A0A0B6G9E6_YERRU	tr|A0A0A5FHI5|A0A0A5FHI5_YERRU	tr|A0A094SRI3|A0A094SRI3_YERRU	tr|A0A085U2G7|A0A085U2G7_YERRU
tr|C4UFG5|C4UFG5_YERRU	YERRU	AMP nucleosidase OS=Yersinia ruckeri ATCC 29473 GN=yruck0001_12620 PE=4 SV=1	6.83	7.02	5	4	15.12	tr|C4UFG5|C4UFG5_YERRU	tr|A0A0A8VCQ5|A0A0A8VCQ5_YERRU	tr|A0A094SSM8|A0A094SSM8_YERRU	tr|A0A085U7K5|A0A085U7K5_YERRU	tr|A0A0B6GB63|A0A0B6GB63_YERRU
tr|C4UFS9|C4UFS9_YERRU	YERRU	Putative uncharacterized protein OS=Yersinia ruckeri ATCC 29473 GN=yruck0001_13790 PE=4 SV=1	6.8	6.94	5	4	36.5	tr|C4UFS9|C4UFS9_YERRU	tr|A0A0A5HC40|A0A0A5HC40_YERRU	tr|A0A094SVI5|A0A094SVI5_YERRU	tr|A0A085U7W9|A0A085U7W9_YERRU	tr|A0A0B6GD46|A0A0B6GD46_YERRU
tr|C4UGI9|C4UGI9_YERRU	YERRU	Putative uncharacterized protein OS=Yersinia ruckeri ATCC 29473 GN=yruck0001_6820 PE=4 SV=1	6.78	6.88	5	5	19.11	tr|C4UGI9|C4UGI9_YERRU	tr|A0A0B6FZS7|A0A0B6FZS7_YERRU	tr|A0A094SUJ5|A0A094SUJ5_YERRU	tr|A0A085UAA6|A0A085UAA6_YERRU	tr|A0A0A8VFU1|A0A0A8VFU1_YERRU
tr|C4UI53|C4UI53_YERRU	YERRU	Aspartate 1-decarboxylase OS=Yersinia ruckeri ATCC 29473 GN=panD PE=3 SV=1	6.71	6.78	6	4	29.56	tr|C4UI53|C4UI53_YERRU	tr|A0A0B6G992|A0A0B6G992_YERRU	tr|A0A0A8VDL8|A0A0A8VDL8_YERRU	tr|A0A0A5FTV3|A0A0A5FTV3_YERRU	tr|A0A094SSP7|A0A094SSP7_YERRU	tr|A0A085U359|A0A085U359_YERRU
tr|C4UF75|C4UF75_YERRU	YERRU	Uncharacterized protein OS=Yersinia ruckeri ATCC 29473 GN=DJ39_1126 PE=4 SV=1	6.7	6.9	4	4	9.534	tr|C4UF75|C4UF75_YERRU	tr|A0A0A8VBN5|A0A0A8VBN5_YERRU	tr|A0A085U9W2|A0A085U9W2_YERRU	tr|A0A0B6G7S0|A0A0B6G7S0_YERRU
tr|C4ULW2|C4ULW2_YERRU	YERRU	Copper resistance protein OS=Yersinia ruckeri ATCC 29473 GN=yruck0001_12280 PE=4 SV=1	6.68	6.75	3	6	69.23	tr|C4ULW2|C4ULW2_YERRU	tr|A0A094SXF1|A0A094SXF1_YERRU	tr|A0A085U687|A0A085U687_YERRU
tr|A0A0B6GCJ9|A0A0B6GCJ9_YERRU	YERRU	Ribosomal protein L29 OS=Yersinia ruckeri GN=rpmC PE=4 SV=1	6.68	6.75	3	11	58.73	tr|A0A0B6GCJ9|A0A0B6GCJ9_YERRU	tr|A0A094SBG0|A0A094SBG0_YERRU	tr|A0A085U6U7|A0A085U6U7_YERRU
tr|C4UFB3|C4UFB3_YERRU	YERRU	Excinuclease ABC subunit B OS=Yersinia ruckeri ATCC 29473 GN=uvrB PE=3 SV=1	6.65	6.77	3	4	8.482	tr|C4UFB3|C4UFB3_YERRU	tr|A0A085U4G3|A0A085U4G3_YERRU	tr|A0A0B6G9A9|A0A0B6G9A9_YERRU
tr|C4UKD4|C4UKD4_YERRU	YERRU	N-succinylglutamate 5-semialdehyde dehydrogenase OS=Yersinia ruckeri ATCC 29473 GN=astD PE=3 SV=1	6.64	6.71	5	4	14.89	tr|C4UKD4|C4UKD4_YERRU	tr|A0A0A8VH68|A0A0A8VH68_YERRU	tr|A0A094THG4|A0A094THG4_YERRU	tr|A0A085U890|A0A085U890_YERRU	tr|A0A0B6G435|A0A0B6G435_YERRU
tr|C4UFR1|C4UFR1_YERRU	YERRU	Glutaredoxin-4 OS=Yersinia ruckeri ATCC 29473 GN=grxD PE=3 SV=1	6.63	6.67	2	5	46.09	tr|C4UFR1|C4UFR1_YERRU	tr|A0A085U7V1|A0A085U7V1_YERRU
tr|C4UI19|C4UI19_YERRU	YERRU	Uncharacterized protein OS=Yersinia ruckeri ATCC 29473 GN=yacG PE=3 SV=1	6.55	6.58	2	4	100	tr|C4UI19|C4UI19_YERRU	tr|A0A085UBC4|A0A085UBC4_YERRU
tr|C4UJ70|C4UJ70_YERRU	YERRU	tRNA (mo5U34)-methyltransferase OS=Yersinia ruckeri ATCC 29473 GN=cmoB PE=3 SV=1	6.54	6.57	3	5	18.68	tr|C4UJ70|C4UJ70_YERRU	tr|A0A094UZW0|A0A094UZW0_YERRU	tr|A0A085U8G0|A0A085U8G0_YERRU
tr|C4UMN9|C4UMN9_YERRU	YERRU	Peptidase M48 family protein OS=Yersinia ruckeri ATCC 29473 GN=DJ39_2211 PE=4 SV=1	6.53	6.58	3	4	14.72	tr|C4UMN9|C4UMN9_YERRU	tr|A0A085UAI2|A0A085UAI2_YERRU	tr|A0A0B6G1F1|A0A0B6G1F1_YERRU
tr|C4UJF8|C4UJF8_YERRU	YERRU	Putative uncharacterized protein OS=Yersinia ruckeri ATCC 29473 GN=yruck0001_14940 PE=4 SV=1	6.52	6.56	3	4	35.06	tr|C4UJF8|C4UJF8_YERRU	tr|A0A094SQX4|A0A094SQX4_YERRU	tr|A0A085U7C6|A0A085U7C6_YERRU
tr|C4UKU8|C4UKU8_YERRU	YERRU	Ribosomal small subunit pseudouridine synthase A OS=Yersinia ruckeri ATCC 29473 GN=rsuA PE=3 SV=1	6.51	6.56	4	4	34.89	tr|C4UKU8|C4UKU8_YERRU	tr|A0A0A8VJH6|A0A0A8VJH6_YERRU	tr|A0A085U4R3|A0A085U4R3_YERRU	tr|A0A0B6GE30|A0A0B6GE30_YERRU
tr|C4UM27|C4UM27_YERRU	YERRU	Flavodoxin OS=Yersinia ruckeri ATCC 29473 GN=DJ39_881 PE=3 SV=1	6.51	6.55	2	5	43.43	tr|C4UM27|C4UM27_YERRU	tr|A0A085U257|A0A085U257_YERRU
tr|C4UGG4|C4UGG4_YERRU	YERRU	FeS assembly protein IscX OS=Yersinia ruckeri ATCC 29473 GN=iscX PE=4 SV=1	6.5	6.57	2	4	87.88	tr|C4UGG4|C4UGG4_YERRU	tr|A0A085UAD1|A0A085UAD1_YERRU
tr|C4UMT8|C4UMT8_YERRU	YERRU	Elongation factor P OS=Yersinia ruckeri ATCC 29473 GN=efp PE=3 SV=1	6.5	6.54	2	4	44.15	tr|C4UMT8|C4UMT8_YERRU	tr|A0A085U9I4|A0A085U9I4_YERRU
tr|C4UJC8|C4UJC8_YERRU	YERRU	Uncharacterized protein OS=Yersinia ruckeri ATCC 29473 GN=DJ39_1393 PE=4 SV=1	6.49	6.54	2	4	61.11	tr|C4UJC8|C4UJC8_YERRU	tr|A0A085U8L6|A0A085U8L6_YERRU
tr|C4UFJ0|C4UFJ0_YERRU	YERRU	Response regulator OS=Yersinia ruckeri ATCC 29473 GN=DJ39_1538 PE=4 SV=1	6.49	6.54	2	4	27.39	tr|C4UFJ0|C4UFJ0_YERRU	tr|A0A085U7N6|A0A085U7N6_YERRU
tr|A0A0B6G8Y0|A0A0B6G8Y0_YERRU	YERRU	ABC transporter family protein OS=Yersinia ruckeri GN=BD65_1508 PE=4 SV=1	6.47	6.51	5	4	19.1	tr|A0A0B6G8Y0|A0A0B6G8Y0_YERRU	tr|A0A0A5FJ59|A0A0A5FJ59_YERRU	tr|A0A094S833|A0A094S833_YERRU	tr|C4UMR4|C4UMR4_YERRU	tr|A0A085UAR3|A0A085UAR3_YERRU
tr|A0A0A5FST7|A0A0A5FST7_YERRU	YERRU	Protein ytfJ OS=Yersinia ruckeri GN=CSF007_2095 PE=4 SV=1	6.45	6.49	4	4	39.46	tr|A0A0A5FST7|A0A0A5FST7_YERRU	tr|A0A094SRR9|A0A094SRR9_YERRU	tr|A0A085U9D2|A0A085U9D2_YERRU	tr|A0A0B6GA34|A0A0B6GA34_YERRU
tr|A0A094TKG1|A0A094TKG1_YERRU	YERRU	ABC transporter family protein OS=Yersinia ruckeri ATCC 29473 GN=DJ39_1677 PE=3 SV=1	6.44	6.59	3	4	19.59	tr|A0A094TKG1|A0A094TKG1_YERRU	tr|A0A085U820|A0A085U820_YERRU	tr|A0A0B6GGK2|A0A0B6GGK2_YERRU
tr|C4UMM9|C4UMM9_YERRU	YERRU	Esterase ypfH OS=Yersinia ruckeri ATCC 29473 GN=DJ39_2202 PE=4 SV=1	6.43	6.55	3	5	27.95	tr|C4UMM9|C4UMM9_YERRU	tr|A0A085UAJ1|A0A085UAJ1_YERRU	tr|A0A0B6FXB7|A0A0B6FXB7_YERRU
tr|C4UIQ3|C4UIQ3_YERRU	YERRU	Glycerol-3-phosphate O-acyltransferase OS=Yersinia ruckeri ATCC 29473 GN=plsB PE=3 SV=1	6.42	6.58	3	5	10.27	tr|C4UIQ3|C4UIQ3_YERRU	tr|A0A085UAY8|A0A085UAY8_YERRU	tr|A0A0B6FX12|A0A0B6FX12_YERRU
tr|C4UHD0|C4UHD0_YERRU	YERRU	16S rRNA (Cytosine(967)-C(5))-methyltransferase OS=Yersinia ruckeri ATCC 29473 GN=rsmB PE=3 SV=1	6.42	6.55	3	4	13.05	tr|C4UHD0|C4UHD0_YERRU	tr|A0A0B6GCF0|A0A0B6GCF0_YERRU	tr|A0A085U6S4|A0A085U6S4_YERRU
tr|C4UIM4|C4UIM4_YERRU	YERRU	3-dehydroquinate dehydratase OS=Yersinia ruckeri ATCC 29473 GN=aroQ PE=3 SV=1	6.41	6.45	2	5	44	tr|C4UIM4|C4UIM4_YERRU	tr|A0A085UAV8|A0A085UAV8_YERRU
tr|C4UIP2|C4UIP2_YERRU	YERRU	Excinuclease ABC subunit A OS=Yersinia ruckeri ATCC 29473 GN=uvrA PE=3 SV=1	6.4	6.45	3	3	4.449	tr|C4UIP2|C4UIP2_YERRU	tr|A0A0B6GIV6|A0A0B6GIV6_YERRU	tr|A0A085UAX7|A0A085UAX7_YERRU
tr|C4UH78|C4UH78_YERRU	YERRU	Phosphoribulokinase / Uridine kinase family protein OS=Yersinia ruckeri ATCC 29473 GN=DJ39_2442 PE=3 SV=1	6.38	6.42	2	4	15.57	tr|C4UH78|C4UH78_YERRU	tr|A0A085U6X9|A0A085U6X9_YERRU
tr|C4UJF2|C4UJF2_YERRU	YERRU	Oligopeptide transport ATP-binding protein oppD OS=Yersinia ruckeri ATCC 29473 GN=DJ39_1423 PE=3 SV=1	6.35	6.43	3	4	17.72	tr|C4UJF2|C4UJF2_YERRU	tr|A0A085U7C0|A0A085U7C0_YERRU	tr|A0A0B6GGN6|A0A0B6GGN6_YERRU
tr|A0A0B6FZ97|A0A0B6FZ97_YERRU	YERRU	HAD hydrolase, IA, variant 1 family protein OS=Yersinia ruckeri GN=BD65_1750 PE=4 SV=1	6.33	6.37	3	5	23.95	tr|A0A0B6FZ97|A0A0B6FZ97_YERRU	tr|A0A094T3G5|A0A094T3G5_YERRU	tr|A0A085U6G0|A0A085U6G0_YERRU
tr|C4UF92|C4UF92_YERRU	YERRU	Quinolinate synthetase A OS=Yersinia ruckeri ATCC 29473 GN=nadA PE=3 SV=1	6.32	6.41	4	5	17.85	tr|C4UF92|C4UF92_YERRU	tr|A0A0B6GFH5|A0A0B6GFH5_YERRU	tr|A0A0A5HDR7|A0A0A5HDR7_YERRU	tr|A0A085U4I8|A0A085U4I8_YERRU
tr|C4UL17|C4UL17_YERRU	YERRU	Homoserine kinase OS=Yersinia ruckeri ATCC 29473 GN=thrB PE=3 SV=1	6.3	6.43	3	4	14.89	tr|C4UL17|C4UL17_YERRU	tr|A0A085UBJ8|A0A085UBJ8_YERRU	tr|A0A0B6GD15|A0A0B6GD15_YERRU
tr|C4UJ68|C4UJ68_YERRU	YERRU	Putative uncharacterized protein OS=Yersinia ruckeri ATCC 29473 GN=yruck0001_15560 PE=4 SV=1	6.3	6.42	4	4	29.06	tr|C4UJ68|C4UJ68_YERRU	tr|A0A0A8VG76|A0A0A8VG76_YERRU	tr|A0A094SS55|A0A094SS55_YERRU	tr|A0A085U8F8|A0A085U8F8_YERRU
tr|A0A094T0U0|A0A094T0U0_YERRU	YERRU	Sporulation related domain protein OS=Yersinia ruckeri ATCC 29473 GN=DJ39_2469 PE=4 SV=1	6.27	6.3	4	4	23.01	tr|A0A094T0U0|A0A094T0U0_YERRU	tr|A0A085U706|A0A085U706_YERRU	tr|C4UH39|C4UH39_YERRU	tr|A0A0B6G3U3|A0A0B6G3U3_YERRU
tr|C4UHY4|C4UHY4_YERRU	YERRU	Outer membrane beta-barrel domain protein OS=Yersinia ruckeri ATCC 29473 GN=DJ39_1226 PE=4 SV=1	6.27	6.3	4	4	28.99	tr|C4UHY4|C4UHY4_YERRU	tr|A0A0A5FP10|A0A0A5FP10_YERRU	tr|A0A085UA61|A0A085UA61_YERRU	tr|A0A0B6GDL7|A0A0B6GDL7_YERRU
tr|C4UFY4|C4UFY4_YERRU	YERRU	Sodium/dicarboxylate symporter OS=Yersinia ruckeri ATCC 29473 GN=yruck0001_14380 PE=4 SV=1	6.23	6.26	4	3	8.753	tr|C4UFY4|C4UFY4_YERRU	tr|A0A0B6GDH1|A0A0B6GDH1_YERRU	tr|A0A094SUF3|A0A094SUF3_YERRU	tr|A0A085U827|A0A085U827_YERRU
tr|C4UNN8|C4UNN8_YERRU	YERRU	tRNA (Guanine(37)-N(1))-methyltransferase OS=Yersinia ruckeri ATCC 29473 GN=trmD PE=3 SV=1	6.21	6.24	2	3	13.15	tr|C4UNN8|C4UNN8_YERRU	tr|A0A085U3Z1|A0A085U3Z1_YERRU
tr|C4ULW0|C4ULW0_YERRU	YERRU	Uncharacterized protein OS=Yersinia ruckeri ATCC 29473 GN=DJ39_1709 PE=4 SV=1	6.2	6.23	2	4	48.67	tr|C4ULW0|C4ULW0_YERRU	tr|A0A085U689|A0A085U689_YERRU
tr|C4UJW0|C4UJW0_YERRU	YERRU	Na(+)-translocating NADH-quinone reductase subunit F OS=Yersinia ruckeri ATCC 29473 GN=nqrF PE=3 SV=1	6.18	6.4	4	6	20.56	tr|C4UJW0|C4UJW0_YERRU	tr|A0A094SNR2|A0A094SNR2_YERRU	tr|A0A085U535|A0A085U535_YERRU	tr|A0A0B6G2K9|A0A0B6G2K9_YERRU
tr|C4UHV4|C4UHV4_YERRU	YERRU	Uncharacterized protein OS=Yersinia ruckeri ATCC 29473 GN=DJ39_1193 PE=4 SV=1	6.16	6.18	3	3	14.94	tr|C4UHV4|C4UHV4_YERRU	tr|A0A0B6G3J0|A0A0B6G3J0_YERRU	tr|A0A085UA28|A0A085UA28_YERRU
tr|C4UL29|C4UL29_YERRU	YERRU	Transcriptional activator protein nhaR OS=Yersinia ruckeri ATCC 29473 GN=nhaR PE=4 SV=1	6.16	6.17	3	3	14.86	tr|C4UL29|C4UL29_YERRU	tr|A0A0B6GJB0|A0A0B6GJB0_YERRU	tr|A0A085UBI7|A0A085UBI7_YERRU
tr|C4UIG1|C4UIG1_YERRU	YERRU	Small-conductance mechanosensitive channel OS=Yersinia ruckeri ATCC 29473 GN=mscS PE=4 SV=1	6.12	6.14	3	3	12.37	tr|C4UIG1|C4UIG1_YERRU	tr|A0A0B6G8L9|A0A0B6G8L9_YERRU	tr|A0A085UB51|A0A085UB51_YERRU
tr|A0A094V5M9|A0A094V5M9_YERRU	YERRU	Flagellar motor switch protein FliG OS=Yersinia ruckeri ATCC 29473 GN=fliG PE=3 SV=1	6.12	6.14	3	3	13.64	tr|A0A094V5M9|A0A094V5M9_YERRU	tr|A0A085U8X8|A0A085U8X8_YERRU	tr|C4UKH1|C4UKH1_YERRU
tr|C4UJB2|C4UJB2_YERRU	YERRU	Putative uncharacterized protein OS=Yersinia ruckeri ATCC 29473 GN=yruck0001_16010 PE=4 SV=1	6.12	6.13	6	4	12.72	tr|C4UJB2|C4UJB2_YERRU	tr|A0A0B6GA94|A0A0B6GA94_YERRU	tr|A0A0A8VHG0|A0A0A8VHG0_YERRU	tr|A0A0A5FSZ4|A0A0A5FSZ4_YERRU	tr|A0A094SQZ7|A0A094SQZ7_YERRU	tr|A0A085U8K0|A0A085U8K0_YERRU
tr|C4UEX8|C4UEX8_YERRU	YERRU	Deoxycytidine triphosphate deaminase OS=Yersinia ruckeri ATCC 29473 GN=dcd PE=3 SV=1	6.1	6.11	4	4	23.23	tr|C4UEX8|C4UEX8_YERRU	tr|A0A0A5FMH7|A0A0A5FMH7_YERRU	tr|A0A094UYT1|A0A094UYT1_YERRU	tr|A0A085U9N0|A0A085U9N0_YERRU
tr|C4UKE3|C4UKE3_YERRU	YERRU	Conserved uncharacterized protein OS=Yersinia ruckeri ATCC 29473 GN=DJ39_1273 PE=4 SV=1	6.08	6.09	3	3	13.13	tr|C4UKE3|C4UKE3_YERRU	tr|A0A0B6GIF4|A0A0B6GIF4_YERRU	tr|A0A085U8A0|A0A085U8A0_YERRU
tr|C4UII8|C4UII8_YERRU	YERRU	Non-canonical purine NTP pyrophosphatase, RdgB/HAM1 family OS=Yersinia ruckeri ATCC 29473 GN=rdgB PE=3 SV=1	6.07	6.08	2	3	28.93	tr|C4UII8|C4UII8_YERRU	tr|A0A085UB26|A0A085UB26_YERRU
tr|C4UMW8|C4UMW8_YERRU	YERRU	Putative uncharacterized protein OS=Yersinia ruckeri ATCC 29473 GN=yruck0001_32950 PE=4 SV=1	6.06	6.18	3	4	53.79	tr|C4UMW8|C4UMW8_YERRU	tr|A0A0A8VK80|A0A0A8VK80_YERRU	tr|A0A094SPT6|A0A094SPT6_YERRU
tr|C4UKV3|C4UKV3_YERRU	YERRU	UPF0352 protein yruck0001_10310 OS=Yersinia ruckeri ATCC 29473 GN=yruck0001_10310 PE=3 SV=1	6.03	6.03	4	3	38.37	tr|C4UKV3|C4UKV3_YERRU	tr|A0A0A8VJI0|A0A0A8VJI0_YERRU	tr|A0A094SXG0|A0A094SXG0_YERRU	tr|A0A085U4R7|A0A085U4R7_YERRU
tr|C4UKL2|C4UKL2_YERRU	YERRU	Helix-turn-helix family protein OS=Yersinia ruckeri ATCC 29473 GN=DJ39_3337 PE=4 SV=1	6.03	6.03	2	3	33.33	tr|C4UKL2|C4UKL2_YERRU	tr|A0A0A8VBQ5|A0A0A8VBQ5_YERRU
tr|C4UFY6|C4UFY6_YERRU	YERRU	Pectin degradation repressor protein kdgR OS=Yersinia ruckeri ATCC 29473 GN=kdgR PE=4 SV=1	6.01	6.01	5	3	17.49	tr|C4UFY6|C4UFY6_YERRU	tr|A0A0A8VHD1|A0A0A8VHD1_YERRU	tr|A0A0A5HCA2|A0A0A5HCA2_YERRU	tr|A0A085U829|A0A085U829_YERRU	tr|A0A0B6GBR9|A0A0B6GBR9_YERRU
tr|A0A094SWP5|A0A094SWP5_YERRU	YERRU	Uncharacterized protein OS=Yersinia ruckeri ATCC 29473 GN=DJ39_1835 PE=4 SV=1	6.01	6.01	2	5	55.41	tr|A0A094SWP5|A0A094SWP5_YERRU	tr|A0A085UBM8|A0A085UBM8_YERRU
tr|C4UHD9|C4UHD9_YERRU	YERRU	Exodeoxyribonuclease 7 small subunit OS=Yersinia ruckeri ATCC 29473 GN=xseB PE=3 SV=1	6	6.01	4	4	53.76	tr|C4UHD9|C4UHD9_YERRU	tr|A0A085U585|A0A085U585_YERRU	tr|A0A0B6G9X4|A0A0B6G9X4_YERRU	tr|A0A0A5FQD9|A0A0A5FQD9_YERRU
tr|C4UKT3|C4UKT3_YERRU	YERRU	Elongation factor P-like protein OS=Yersinia ruckeri ATCC 29473 GN=yruck0001_10110 PE=3 SV=1	6	6	3	3	22.07	tr|C4UKT3|C4UKT3_YERRU	tr|A0A094SVY2|A0A094SVY2_YERRU	tr|A0A085U4P9|A0A085U4P9_YERRU
tr|C4UIN1|C4UIN1_YERRU	YERRU	DNA-binding protein fis OS=Yersinia ruckeri ATCC 29473 GN=fis PE=3 SV=1	6	6	2	5	36.73	tr|C4UIN1|C4UIN1_YERRU	tr|A0A085UAW6|A0A085UAW6_YERRU
tr|C4UH53|C4UH53_YERRU	YERRU	Alpha-galactosidase OS=Yersinia ruckeri ATCC 29473 GN=DJ39_2454 PE=3 SV=1	6	6	3	3	11.26	tr|C4UH53|C4UH53_YERRU	tr|A0A0B6FZ81|A0A0B6FZ81_YERRU	tr|A0A085U6Z1|A0A085U6Z1_YERRU
tr|C4UFK5|C4UFK5_YERRU	YERRU	GyrI-like small molecule binding domain protein OS=Yersinia ruckeri ATCC 29473 GN=DJ39_1550 PE=4 SV=1	6	6	2	3	29.22	tr|C4UFK5|C4UFK5_YERRU	tr|A0A085U7P8|A0A085U7P8_YERRU
tr|A0A0A8VN08|A0A0A8VN08_YERRU	YERRU	Invasin OS=Yersinia ruckeri GN=CSF007_16395 PE=4 SV=1	6	6	7	3	3.924	tr|A0A0A8VN08|A0A0A8VN08_YERRU	tr|A0A0A8VKU1|A0A0A8VKU1_YERRU	tr|A0A094SZJ1|A0A094SZJ1_YERRU	tr|C4UP93|C4UP93_YERRU	tr|A0A0A5FPY6|A0A0A5FPY6_YERRU	tr|A0A0A5FPG0|A0A0A5FPG0_YERRU	tr|A0A085UB06|A0A085UB06_YERRU
tr|C4UNK9|C4UNK9_YERRU	YERRU	Peptide methionine sulfoxide reductase msrA OS=Yersinia ruckeri ATCC 29473 GN=msrA PE=3 SV=1	6	6	3	3	20.75	tr|C4UNK9|C4UNK9_YERRU	tr|A0A0B6G8X4|A0A0B6G8X4_YERRU	tr|A0A085U9C9|A0A085U9C9_YERRU
tr|C4UN88|C4UN88_YERRU	YERRU	N-acetylmannosamine-6-phosphate 2-epimerase OS=Yersinia ruckeri ATCC 29473 GN=DJ39_2163 PE=4 SV=1	6	6	4	3	25.13	tr|C4UN88|C4UN88_YERRU	tr|A0A0A5FNL0|A0A0A5FNL0_YERRU	tr|A0A085U2V4|A0A085U2V4_YERRU	tr|A0A0B6GCY2|A0A0B6GCY2_YERRU
tr|C4UN37|C4UN37_YERRU	YERRU	Carbon storage regulator OS=Yersinia ruckeri ATCC 29473 GN=csrA PE=3 SV=1	6	6	2	3	52.46	tr|C4UN37|C4UN37_YERRU	tr|A0A085U401|A0A085U401_YERRU
tr|C4UMM5|C4UMM5_YERRU	YERRU	Arsenate reductase and related OS=Yersinia ruckeri ATCC 29473 GN=yffB PE=4 SV=1	6	6	2	3	23.62	tr|C4UMM5|C4UMM5_YERRU	tr|A0A085UAJ5|A0A085UAJ5_YERRU
tr|C4UKZ0|C4UKZ0_YERRU	YERRU	UPF0441 protein yruck0001_3590 OS=Yersinia ruckeri ATCC 29473 GN=yruck0001_3590 PE=3 SV=1	6	6	5	4	19.91	tr|C4UKZ0|C4UKZ0_YERRU	tr|A0A0A8VKD0|A0A0A8VKD0_YERRU	tr|A0A094V2L3|A0A094V2L3_YERRU	tr|A0A085U3G7|A0A085U3G7_YERRU	tr|A0A0B6G9U5|A0A0B6G9U5_YERRU
tr|C4UK13|C4UK13_YERRU	YERRU	RNA-binding protein YhbY OS=Yersinia ruckeri ATCC 29473 GN=yhbY PE=4 SV=1	6	6	2	5	68.04	tr|C4UK13|C4UK13_YERRU	tr|A0A085U9A8|A0A085U9A8_YERRU
tr|C4UIV0|C4UIV0_YERRU	YERRU	50S ribosomal protein L31 OS=Yersinia ruckeri ATCC 29473 GN=rpmE PE=3 SV=1	6	6	2	5	66.2	tr|C4UIV0|C4UIV0_YERRU	tr|A0A085U3L7|A0A085U3L7_YERRU
tr|C4UIK2|C4UIK2_YERRU	YERRU	Regulator of nucleoside diphosphate kinase OS=Yersinia ruckeri ATCC 29473 GN=rnk PE=3 SV=1	6	6	3	3	28.68	tr|C4UIK2|C4UIK2_YERRU	tr|A0A0B6G9X8|A0A0B6G9X8_YERRU	tr|A0A085UAT5|A0A085UAT5_YERRU
tr|C4UHX8|C4UHX8_YERRU	YERRU	N-acetyl-D-glucosamine kinase OS=Yersinia ruckeri ATCC 29473 GN=nagK PE=3 SV=1	6	6	5	3	11.48	tr|C4UHX8|C4UHX8_YERRU	tr|A0A0A5HDL5|A0A0A5HDL5_YERRU	tr|A0A094SNY0|A0A094SNY0_YERRU	tr|A0A085UA55|A0A085UA55_YERRU	tr|A0A0B6G6F5|A0A0B6G6F5_YERRU
tr|C4UHW0|C4UHW0_YERRU	YERRU	Acyl carrier protein OS=Yersinia ruckeri ATCC 29473 GN=acpP PE=3 SV=1	6	6	2	7	33.33	tr|C4UHW0|C4UHW0_YERRU	tr|A0A085UA34|A0A085UA34_YERRU
tr|C4UHV5|C4UHV5_YERRU	YERRU	50S ribosomal protein L32 OS=Yersinia ruckeri ATCC 29473 GN=rpmF PE=3 SV=1	6	6	2	3	45.45	tr|C4UHV5|C4UHV5_YERRU	tr|A0A085UA29|A0A085UA29_YERRU
tr|C4UHF4|C4UHF4_YERRU	YERRU	Nucleoside-specific channel-forming , Tsx family protein OS=Yersinia ruckeri ATCC 29473 GN=DJ39_693 PE=4 SV=1	6	6	2	3	15.06	tr|C4UHF4|C4UHF4_YERRU	tr|A0A085U5A0|A0A085U5A0_YERRU
tr|C4UH95|C4UH95_YERRU	YERRU	30S ribosomal protein S12 OS=Yersinia ruckeri ATCC 29473 GN=rpsL PE=3 SV=1	6	6	2	4	37.9	tr|C4UH95|C4UH95_YERRU	tr|A0A085U6W2|A0A085U6W2_YERRU
tr|C4UH90|C4UH90_YERRU	YERRU	SlyX family protein OS=Yersinia ruckeri ATCC 29473 GN=slyX PE=3 SV=1	6	6	2	4	72.22	tr|C4UH90|C4UH90_YERRU	tr|A0A085U6W8|A0A085U6W8_YERRU
tr|C4UG20|C4UG20_YERRU	YERRU	Uncharacterized protein OS=Yersinia ruckeri ATCC 29473 GN=DJ39_2036 PE=4 SV=1	6	6	3	4	39.81	tr|C4UG20|C4UG20_YERRU	tr|A0A0A5FNA3|A0A0A5FNA3_YERRU	tr|A0A085U4U8|A0A085U4U8_YERRU
tr|C4UFW5|C4UFW5_YERRU	YERRU	50S ribosomal protein L20 OS=Yersinia ruckeri ATCC 29473 GN=rplT PE=3 SV=1	6	6	2	3	22.88	tr|C4UFW5|C4UFW5_YERRU	tr|A0A085U806|A0A085U806_YERRU
tr|C4UFS2|C4UFS2_YERRU	YERRU	Major outer membrane lipoprotein OS=Yersinia ruckeri ATCC 29473 GN=yruck0001_13720 PE=4 SV=1	6	6	3	6	53.23	tr|C4UFS2|C4UFS2_YERRU	tr|A0A094SVJ2|A0A094SVJ2_YERRU	tr|A0A085U7W2|A0A085U7W2_YERRU
tr|C4UFM5|C4UFM5_YERRU	YERRU	Phage shock protein A OS=Yersinia ruckeri ATCC 29473 GN=pspA PE=4 SV=1	6	6	4	3	23.53	tr|C4UFM5|C4UFM5_YERRU	tr|A0A0B6GCL9|A0A0B6GCL9_YERRU	tr|A0A0A5FMV7|A0A0A5FMV7_YERRU	tr|A0A085U7S0|A0A085U7S0_YERRU
tr|A0A0A5HEV9|A0A0A5HEV9_YERRU	YERRU	UPF0250 protein NJ56_05280 OS=Yersinia ruckeri GN=BD65_2962 PE=3 SV=1	6	6	3	4	55.17	tr|A0A0A5HEV9|A0A0A5HEV9_YERRU	tr|A0A094SRM4|A0A094SRM4_YERRU	tr|A0A085U5P0|A0A085U5P0_YERRU
tr|A0A094SPW5|A0A094SPW5_YERRU	YERRU	Ribosome modulation factor OS=Yersinia ruckeri ATCC 29473 GN=rmf PE=3 SV=1	6	6	2	3	38.18	tr|A0A094SPW5|A0A094SPW5_YERRU	tr|A0A085U9Y9|A0A085U9Y9_YERRU
tr|A0A0A5FR12|A0A0A5FR12_YERRU	YERRU	XRE family transcriptional regulator OS=Yersinia ruckeri GN=NJ56_09975 PE=4 SV=1	5.92	6	2	3	37.7	tr|A0A0A5FR12|A0A0A5FR12_YERRU	tr|A0A094SUM6|A0A094SUM6_YERRU
tr|C4UFE4|C4UFE4_YERRU	YERRU	3-mercaptopyruvate sulfurtransferase OS=Yersinia ruckeri ATCC 29473 GN=DJ39_985 PE=4 SV=1	5.9	6.02	3	3	20.14	tr|C4UFE4|C4UFE4_YERRU	tr|A0A0B6GHN1|A0A0B6GHN1_YERRU	tr|A0A085U4D2|A0A085U4D2_YERRU
tr|C4UGF6|C4UGF6_YERRU	YERRU	Type IV pilus biogenesis/stability protein PilW OS=Yersinia ruckeri ATCC 29473 GN=pilF PE=4 SV=1	5.89	6.01	3	4	21.29	tr|C4UGF6|C4UGF6_YERRU	tr|A0A085UAD9|A0A085UAD9_YERRU	tr|A0A0B6GE92|A0A0B6GE92_YERRU
tr|C4UN76|C4UN76_YERRU	YERRU	Diaminopimelate epimerase OS=Yersinia ruckeri ATCC 29473 GN=dapF PE=3 SV=1	5.86	5.96	3	3	17.99	tr|C4UN76|C4UN76_YERRU	tr|A0A0A8VH91|A0A0A8VH91_YERRU	tr|A0A094SBX8|A0A094SBX8_YERRU
tr|C4UF38|C4UF38_YERRU	YERRU	3-beta hydroxysteroid dehydrogenase/isomerase family protein OS=Yersinia ruckeri ATCC 29473 GN=DJ39_1089 PE=4 SV=1	5.85	5.96	2	3	10.71	tr|C4UF38|C4UF38_YERRU	tr|A0A085U9S5|A0A085U9S5_YERRU
tr|C4UGH1|C4UGH1_YERRU	YERRU	HTH-type transcriptional regulator iscR OS=Yersinia ruckeri ATCC 29473 GN=iscR PE=3 SV=1	5.84	5.97	2	3	29.27	tr|C4UGH1|C4UGH1_YERRU	tr|A0A085UAC4|A0A085UAC4_YERRU
tr|C4UF86|C4UF86_YERRU	YERRU	L,D-transpeptidase catalytic domain protein OS=Yersinia ruckeri ATCC 29473 GN=DJ39_1137 PE=4 SV=1	5.83	6	5	4	10.97	tr|C4UF86|C4UF86_YERRU	tr|A0A0B6G1Q7|A0A0B6G1Q7_YERRU	tr|A0A0A8VFM5|A0A0A8VFM5_YERRU	tr|A0A0A5FQ99|A0A0A5FQ99_YERRU	tr|A0A085U9X3|A0A085U9X3_YERRU
tr|C4UIW5|C4UIW5_YERRU	YERRU	Putative uncharacterized protein OS=Yersinia ruckeri ATCC 29473 GN=yruck0001_30790 PE=4 SV=1	5.8	5.93	5	3	19.15	tr|C4UIW5|C4UIW5_YERRU	tr|A0A0A5HHF1|A0A0A5HHF1_YERRU	tr|A0A094T9C1|A0A094T9C1_YERRU	tr|A0A085U3N2|A0A085U3N2_YERRU	tr|A0A0B6GDC0|A0A0B6GDC0_YERRU
tr|C4UI94|C4UI94_YERRU	YERRU	5'/3'-nucleotidase SurE OS=Yersinia ruckeri ATCC 29473 GN=surE PE=3 SV=1	5.8	5.92	5	3	17.17	tr|C4UI94|C4UI94_YERRU	tr|A0A0B6GHQ2|A0A0B6GHQ2_YERRU	tr|A0A0A5FRA9|A0A0A5FRA9_YERRU	tr|A0A094UZE5|A0A094UZE5_YERRU	tr|A0A085U3A1|A0A085U3A1_YERRU
tr|C4UFY5|C4UFY5_YERRU	YERRU	N-acetylmuramoyl-L-alanine amidase OS=Yersinia ruckeri ATCC 29473 GN=yruck0001_14390 PE=4 SV=1	5.79	6.07	6	5	25.63	tr|C4UFY5|C4UFY5_YERRU	tr|A0A0A8VDD3|A0A0A8VDD3_YERRU	tr|A0A0A5FS82|A0A0A5FS82_YERRU	tr|A0A094SWA6|A0A094SWA6_YERRU	tr|A0A085U828|A0A085U828_YERRU	tr|A0A0B6GBX8|A0A0B6GBX8_YERRU
tr|C4UIE0|C4UIE0_YERRU	YERRU	Flavinator of succinate dehydrogenase family protein OS=Yersinia ruckeri ATCC 29473 GN=DJ39_2989 PE=4 SV=1	5.77	5.89	3	3	54.55	tr|C4UIE0|C4UIE0_YERRU	tr|A0A0A8VGG6|A0A0A8VGG6_YERRU	tr|A0A085UB70|A0A085UB70_YERRU
tr|C4UM17|C4UM17_YERRU	YERRU	MarR family protein OS=Yersinia ruckeri ATCC 29473 GN=DJ39_872 PE=4 SV=1	5.76	5.87	4	3	10.1	tr|C4UM17|C4UM17_YERRU	tr|A0A0B6GBA2|A0A0B6GBA2_YERRU	tr|A0A0A8VEU5|A0A0A8VEU5_YERRU	tr|A0A085U617|A0A085U617_YERRU
tr|A0A094SSL7|A0A094SSL7_YERRU	YERRU	Endoribonuclease YbeY OS=Yersinia ruckeri ATCC 29473 GN=ybeY PE=3 SV=1	5.74	5.85	3	3	33.12	tr|A0A094SSL7|A0A094SSL7_YERRU	tr|A0A085U609|A0A085U609_YERRU	tr|C4UJU0|C4UJU0_YERRU
tr|C4UIX9|C4UIX9_YERRU	YERRU	Putative uncharacterized protein OS=Yersinia ruckeri ATCC 29473 GN=yruck0001_30940 PE=4 SV=1	5.73	5.87	5	3	8.315	tr|C4UIX9|C4UIX9_YERRU	tr|A0A0A5HHD9|A0A0A5HHD9_YERRU	tr|A0A094SHK7|A0A094SHK7_YERRU	tr|A0A085U3P7|A0A085U3P7_YERRU	tr|A0A0B6G3A5|A0A0B6G3A5_YERRU
tr|C4UML4|C4UML4_YERRU	YERRU	GDP-mannose pyrophosphatase nudK OS=Yersinia ruckeri ATCC 29473 GN=nudK PE=4 SV=1	5.72	5.87	3	3	17.71	tr|C4UML4|C4UML4_YERRU	tr|A0A0B6FW28|A0A0B6FW28_YERRU	tr|A0A085UAK6|A0A085UAK6_YERRU
tr|C4UJZ8|C4UJZ8_YERRU	YERRU	S-adenosylmethionine:tRNA ribosyltransferase-isomerase OS=Yersinia ruckeri ATCC 29473 GN=queA PE=3 SV=1	5.71	5.92	4	4	15.17	tr|C4UJZ8|C4UJZ8_YERRU	tr|A0A0B6G3L4|A0A0B6G3L4_YERRU	tr|A0A0A5HEJ7|A0A0A5HEJ7_YERRU	tr|A0A085U572|A0A085U572_YERRU
tr|C4UG38|C4UG38_YERRU	YERRU	HD domain protein OS=Yersinia ruckeri ATCC 29473 GN=DJ39_2053 PE=3 SV=1	5.64	5.86	3	6	18.59	tr|C4UG38|C4UG38_YERRU	tr|A0A0A5FHD5|A0A0A5FHD5_YERRU	tr|A0A085U4W5|A0A085U4W5_YERRU
tr|C4UHC8|C4UHC8_YERRU	YERRU	Large conductance mechanosensitive channel protein OS=Yersinia ruckeri ATCC 29473 GN=mscL PE=3 SV=1	5.64	5.74	2	3	17.65	tr|C4UHC8|C4UHC8_YERRU	tr|A0A085U6S6|A0A085U6S6_YERRU
tr|C4UGT1|C4UGT1_YERRU	YERRU	50S ribosomal protein L34 OS=Yersinia ruckeri ATCC 29473 GN=rpmH PE=3 SV=1	5.62	5.74	2	3	21.74	tr|C4UGT1|C4UGT1_YERRU	tr|A0A085U8S2|A0A085U8S2_YERRU
tr|C4UFL6|C4UFL6_YERRU	YERRU	Zinc carboxypeptidase family protein OS=Yersinia ruckeri ATCC 29473 GN=DJ39_1561 PE=4 SV=1	5.59	5.7	3	4	18.8	tr|C4UFL6|C4UFL6_YERRU	tr|A0A085U7Q9|A0A085U7Q9_YERRU	tr|A0A0B6GCG4|A0A0B6GCG4_YERRU
tr|C4UIS3|C4UIS3_YERRU	YERRU	tRNA (Uracil(54)-C(5))-methyltransferase OS=Yersinia ruckeri ATCC 29473 GN=trmA PE=3 SV=1	5.53	5.65	4	4	13.9	tr|C4UIS3|C4UIS3_YERRU	tr|A0A0A8VHE7|A0A0A8VHE7_YERRU	tr|A0A0B6G6X6|A0A0B6G6X6_YERRU	tr|A0A085U3J0|A0A085U3J0_YERRU
tr|C4UGK6|C4UGK6_YERRU	YERRU	Sigma-E factor regulatory protein rseB OS=Yersinia ruckeri ATCC 29473 GN=rseB PE=4 SV=1	5.51	5.72	3	4	15.72	tr|C4UGK6|C4UGK6_YERRU	tr|A0A0B6GBZ0|A0A0B6GBZ0_YERRU	tr|A0A085UA87|A0A085UA87_YERRU
tr|C4UGL6|C4UGL6_YERRU	YERRU	NAD kinase OS=Yersinia ruckeri ATCC 29473 GN=nadK PE=3 SV=1	5.51	5.62	3	3	12.46	tr|C4UGL6|C4UGL6_YERRU	tr|A0A094V5Z9|A0A094V5Z9_YERRU	tr|A0A085UA76|A0A085UA76_YERRU
tr|A0A0A8VIT8|A0A0A8VIT8_YERRU	YERRU	Uncharacterized protein OS=Yersinia ruckeri GN=CSF007_10695 PE=4 SV=1	5.5	5.86	1	4	15.81	tr|A0A0A8VIT8|A0A0A8VIT8_YERRU
tr|C4UM08|C4UM08_YERRU	YERRU	NAD(P)-binding Rossmann-like domain protein OS=Yersinia ruckeri ATCC 29473 GN=DJ39_1800 PE=4 SV=1	5.49	5.95	5	4	8.019	tr|C4UM08|C4UM08_YERRU	tr|A0A0B6G3Z4|A0A0B6G3Z4_YERRU	tr|A0A0A8VDL7|A0A0A8VDL7_YERRU	tr|A0A0A5FL26|A0A0A5FL26_YERRU	tr|A0A085UBP0|A0A085UBP0_YERRU
tr|C4ULG2|C4ULG2_YERRU	YERRU	Methyl transferase OS=Yersinia ruckeri ATCC 29473 GN=DJ39_1772 PE=4 SV=1	5.38	5.49	4	3	20.16	tr|C4ULG2|C4ULG2_YERRU	tr|A0A0A8VJQ6|A0A0A8VJQ6_YERRU	tr|A0A085U627|A0A085U627_YERRU	tr|A0A0B6GEV8|A0A0B6GEV8_YERRU
tr|C4UNJ7|C4UNJ7_YERRU	YERRU	50S ribosomal protein L21 OS=Yersinia ruckeri ATCC 29473 GN=rplU PE=3 SV=1	5.36	5.47	2	7	51.46	tr|C4UNJ7|C4UNJ7_YERRU	tr|A0A085U9B6|A0A085U9B6_YERRU
tr|C4UL30|C4UL30_YERRU	YERRU	30S ribosomal protein S20 OS=Yersinia ruckeri ATCC 29473 GN=yruck0001_25270 PE=4 SV=1	5.36	5.47	4	4	60.66	tr|C4UL30|C4UL30_YERRU	tr|A0A0B6FXI4|A0A0B6FXI4_YERRU	tr|A0A094SS67|A0A094SS67_YERRU	tr|A0A085UBI6|A0A085UBI6_YERRU
tr|C4UL02|C4UL02_YERRU	YERRU	Dihydroneopterin aldolase OS=Yersinia ruckeri ATCC 29473 GN=folB PE=4 SV=1	5.35	5.47	3	4	31.93	tr|C4UL02|C4UL02_YERRU	tr|A0A0A5HBR5|A0A0A5HBR5_YERRU	tr|A0A085U3H8|A0A085U3H8_YERRU
tr|C4UM04|C4UM04_YERRU	YERRU	Uncharacterized protein OS=Yersinia ruckeri ATCC 29473 GN=DJ39_1797 PE=4 SV=1	5.27	5.37	2	3	33.55	tr|C4UM04|C4UM04_YERRU	tr|A0A085UBP3|A0A085UBP3_YERRU
tr|A0A094SR84|A0A094SR84_YERRU	YERRU	UPF0231 protein DJ39_443 OS=Yersinia ruckeri ATCC 29473 GN=DJ39_443 PE=3 SV=1	5.2	5.33	3	3	26.67	tr|A0A094SR84|A0A094SR84_YERRU	tr|A0A085U348|A0A085U348_YERRU	tr|A0A0B6GBZ1|A0A0B6GBZ1_YERRU
tr|C4UN91|C4UN91_YERRU	YERRU	YhcH/YjgK/YiaL family protein OS=Yersinia ruckeri ATCC 29473 GN=DJ39_2161 PE=4 SV=1	5.14	5.33	3	6	45	tr|C4UN91|C4UN91_YERRU	tr|A0A085U2V2|A0A085U2V2_YERRU	tr|A0A0B6GI01|A0A0B6GI01_YERRU
tr|C4ULK6|C4ULK6_YERRU	YERRU	Putative uncharacterized protein OS=Yersinia ruckeri ATCC 29473 GN=yruck0001_5830 PE=4 SV=1	5.12	5.49	4	4	42.73	tr|C4ULK6|C4ULK6_YERRU	tr|A0A094SUI4|A0A094SUI4_YERRU	tr|A0A085U5X9|A0A085U5X9_YERRU	tr|A0A0B6GDM9|A0A0B6GDM9_YERRU
tr|C4UFL3|C4UFL3_YERRU	YERRU	tRNA 2-thiocytidine biosynthesis protein TtcA OS=Yersinia ruckeri ATCC 29473 GN=ttcA PE=3 SV=1	5.12	5.28	6	4	18.1	tr|C4UFL3|C4UFL3_YERRU	tr|A0A0A8VJ25|A0A0A8VJ25_YERRU	tr|A0A0A5FNS5|A0A0A5FNS5_YERRU	tr|A0A094V4C8|A0A094V4C8_YERRU	tr|A0A085U7Q6|A0A085U7Q6_YERRU	tr|A0A0B6FYG7|A0A0B6FYG7_YERRU
tr|A0A094SUM2|A0A094SUM2_YERRU	YERRU	Uncharacterized protein OS=Yersinia ruckeri ATCC 29473 GN=DJ39_2336 PE=4 SV=1	5.11	5.24	1	3	52.17	tr|A0A094SUM2|A0A094SUM2_YERRU
tr|A0A0B6GC02|A0A0B6GC02_YERRU	YERRU	Phosphohistidine phosphatase SixA OS=Yersinia ruckeri GN=sixA PE=4 SV=1	5.1	5.26	4	4	33.75	tr|A0A0B6GC02|A0A0B6GC02_YERRU	tr|A0A094SUH4|A0A094SUH4_YERRU	tr|A0A085U514|A0A085U514_YERRU	tr|C4UG87|C4UG87_YERRU
tr|C4UL13|C4UL13_YERRU	YERRU	Right origin-binding protein OS=Yersinia ruckeri ATCC 29473 GN=rob PE=4 SV=1	5.08	5.16	3	3	13.89	tr|C4UL13|C4UL13_YERRU	tr|A0A0B6GD50|A0A0B6GD50_YERRU	tr|A0A085UBK2|A0A085UBK2_YERRU
tr|C4UM10|C4UM10_YERRU	YERRU	Iron(III)-binding periplasmic protein OS=Yersinia ruckeri ATCC 29473 GN=yfuA PE=4 SV=1	5.05	5.4	5	4	17.75	tr|C4UM10|C4UM10_YERRU	tr|A0A0B6G1U0|A0A0B6G1U0_YERRU	tr|A0A0A8VIR2|A0A0A8VIR2_YERRU	tr|A0A0A5FR07|A0A0A5FR07_YERRU	tr|A0A085UBN7|A0A085UBN7_YERRU
tr|A0A0B6GD08|A0A0B6GD08_YERRU	YERRU	Cold shock-like protein CspC OS=Yersinia ruckeri GN=cspC PE=4 SV=1	4.94	7.46	3	11	90.91	tr|A0A0B6GD08|A0A0B6GD08_YERRU	tr|A0A094SSC6|A0A094SSC6_YERRU	tr|A0A085U938|A0A085U938_YERRU
tr|C4UHT3|C4UHT3_YERRU	YERRU	Uncharacterized protein OS=Yersinia ruckeri ATCC 29473 GN=DJ39_1174 PE=4 SV=1	4.92	5.01	3	3	66.67	tr|C4UHT3|C4UHT3_YERRU	tr|A0A085UA08|A0A085UA08_YERRU	tr|A0A0B6G0D2|A0A0B6G0D2_YERRU
tr|C4UGK7|C4UGK7_YERRU	YERRU	RNA polymerase sigma factor RpoE OS=Yersinia ruckeri ATCC 29473 GN=rpoE PE=3 SV=1	4.89	5.17	3	4	26.7	tr|C4UGK7|C4UGK7_YERRU	tr|A0A0B6G3Q3|A0A0B6G3Q3_YERRU	tr|A0A085UA85|A0A085UA85_YERRU
tr|C4UHM0|C4UHM0_YERRU	YERRU	ABC transporter family protein OS=Yersinia ruckeri ATCC 29473 GN=DJ39_756 PE=4 SV=1	4.75	4.86	4	3	19.74	tr|C4UHM0|C4UHM0_YERRU	tr|A0A0B6GD14|A0A0B6GD14_YERRU	tr|A0A0A5FU01|A0A0A5FU01_YERRU	tr|A0A085U5G2|A0A085U5G2_YERRU
tr|C4UKA6|C4UKA6_YERRU	YERRU	16S rRNA (Guanine(966)-N(2))-methyltransferase RsmD OS=Yersinia ruckeri ATCC 29473 GN=rsmD PE=3 SV=1	4.74	4.82	3	3	19.02	tr|C4UKA6|C4UKA6_YERRU	tr|A0A0B6GAE0|A0A0B6GAE0_YERRU	tr|A0A085U6I7|A0A085U6I7_YERRU
tr|A0A094TL79|A0A094TL79_YERRU	YERRU	Uncharacterized protein OS=Yersinia ruckeri ATCC 29473 GN=DJ39_2326 PE=4 SV=1	4.72	4.8	3	3	21.38	tr|A0A094TL79|A0A094TL79_YERRU	tr|C4UGM5|C4UGM5_YERRU	tr|A0A0A8VKI2|A0A0A8VKI2_YERRU
tr|C4UIW7|C4UIW7_YERRU	YERRU	Sulfate ABC transporter, sulfate-binding family protein OS=Yersinia ruckeri ATCC 29473 GN=DJ39_3242 PE=4 SV=1	4.71	4.83	3	3	15.81	tr|C4UIW7|C4UIW7_YERRU	tr|A0A085U3N4|A0A085U3N4_YERRU	tr|A0A0B6GEP5|A0A0B6GEP5_YERRU
tr|C4UP81|C4UP81_YERRU	YERRU	Phosphatase YqaB OS=Yersinia ruckeri ATCC 29473 GN=yqaB PE=4 SV=1	4.71	4.8	3	3	18.62	tr|C4UP81|C4UP81_YERRU	tr|A0A0B6G946|A0A0B6G946_YERRU	tr|A0A085U400|A0A085U400_YERRU
tr|C4UF31|C4UF31_YERRU	YERRU	ABC transporter arginine-binding protein 1 OS=Yersinia ruckeri ATCC 29473 GN=artJ PE=3 SV=1	4.69	4.91	2	3	19.34	tr|C4UF31|C4UF31_YERRU	tr|A0A085U9R8|A0A085U9R8_YERRU
tr|C4UK34|C4UK34_YERRU	YERRU	Acetyltransferase OS=Yersinia ruckeri ATCC 29473 GN=yruck0001_25830 PE=4 SV=1	4.69	4.77	5	4	27.15	tr|C4UK34|C4UK34_YERRU	tr|A0A0B6G976|A0A0B6G976_YERRU	tr|A0A0A5HFW0|A0A0A5HFW0_YERRU	tr|A0A094SPJ6|A0A094SPJ6_YERRU	tr|A0A085U987|A0A085U987_YERRU
tr|C4ULQ5|C4ULQ5_YERRU	YERRU	3-isopropylmalate dehydrogenase OS=Yersinia ruckeri ATCC 29473 GN=leuB PE=3 SV=1	4.64	4.87	3	3	11.29	tr|C4ULQ5|C4ULQ5_YERRU	tr|A0A0B6G7X8|A0A0B6G7X8_YERRU	tr|A0A085UBF2|A0A085UBF2_YERRU
tr|A0A0B6FXQ2|A0A0B6FXQ2_YERRU	YERRU	Lipopolysaccharide heptosyltransferase I OS=Yersinia ruckeri GN=waaC PE=4 SV=1	4.62	4.65	4	3	14.02	tr|A0A0B6FXQ2|A0A0B6FXQ2_YERRU	tr|A0A0A8VLP9|A0A0A8VLP9_YERRU	tr|A0A094SHL8|A0A094SHL8_YERRU	tr|A0A085U3Q3|A0A085U3Q3_YERRU
tr|C4ULN4|C4ULN4_YERRU	YERRU	Dihydrofolate reductase OS=Yersinia ruckeri ATCC 29473 GN=folA PE=3 SV=1	4.57	4.62	2	3	16.25	tr|C4ULN4|C4ULN4_YERRU	tr|A0A085UBH4|A0A085UBH4_YERRU
tr|A0A0A5FNB5|A0A0A5FNB5_YERRU	YERRU	Flagellar brake protein YcgR OS=Yersinia ruckeri GN=ycgR PE=3 SV=1	4.55	4.59	4	3	12.85	tr|A0A0A5FNB5|A0A0A5FNB5_YERRU	tr|A0A094V2M6|A0A094V2M6_YERRU	tr|A0A085U546|A0A085U546_YERRU	tr|A0A0B6GHW5|A0A0B6GHW5_YERRU
tr|A0A094UJ12|A0A094UJ12_YERRU	YERRU	Transposase, Mutator family protein OS=Yersinia ruckeri ATCC 29473 GN=DJ39_2723 PE=4 SV=1	4.54	4.73	2	3	8.458	tr|A0A094UJ12|A0A094UJ12_YERRU	tr|A0A085UB05|A0A085UB05_YERRU
tr|C4UN72|C4UN72_YERRU	YERRU	Helix-turn-helix domain of resolvase family protein OS=Yersinia ruckeri ATCC 29473 GN=DJ39_3095 PE=4 SV=1	4.53	4.56	4	3	16.19	tr|C4UN72|C4UN72_YERRU	tr|A0A0B6G487|A0A0B6G487_YERRU	tr|A0A085U6G2|A0A085U6G2_YERRU	tr|A0A0A8VH85|A0A0A8VH85_YERRU
tr|C4UGA2|C4UGA2_YERRU	YERRU	Lytic murein transglycosylase B OS=Yersinia ruckeri ATCC 29473 GN=mltB PE=4 SV=1	4.49	4.58	3	3	14.41	tr|C4UGA2|C4UGA2_YERRU	tr|A0A0B6GGF2|A0A0B6GGF2_YERRU	tr|A0A085U2F4|A0A085U2F4_YERRU
tr|A0A094S9C8|A0A094S9C8_YERRU	YERRU	Uncharacterized protein OS=Yersinia ruckeri ATCC 29473 GN=DJ39_2579 PE=4 SV=1	4.47	4.5	3	3	63.49	tr|A0A094S9C8|A0A094S9C8_YERRU	tr|A0A085U783|A0A085U783_YERRU	tr|C4UGZ8|C4UGZ8_YERRU
tr|C4UI85|C4UI85_YERRU	YERRU	Sirohydrochlorin ferrochelatase OS=Yersinia ruckeri ATCC 29473 GN=cobA PE=3 SV=1	4.44	4.58	3	3	9.746	tr|C4UI85|C4UI85_YERRU	tr|A0A0B6GAI3|A0A0B6GAI3_YERRU	tr|A0A085U392|A0A085U392_YERRU
tr|C4UK56|C4UK56_YERRU	YERRU	Flavodoxin domain protein OS=Yersinia ruckeri ATCC 29473 GN=DJ39_3172 PE=4 SV=1	4.44	4.55	3	4	29.38	tr|C4UK56|C4UK56_YERRU	tr|A0A0B6G704|A0A0B6G704_YERRU	tr|A0A085U6N9|A0A085U6N9_YERRU
tr|C4UNR1|C4UNR1_YERRU	YERRU	Response regulator uvrY OS=Yersinia ruckeri ATCC 29473 GN=yruck0001_31390 PE=4 SV=1	4.4	4.49	3	3	17.96	tr|C4UNR1|C4UNR1_YERRU	tr|B6CGZ4|B6CGZ4_YERRU	tr|A0A094V4B8|A0A094V4B8_YERRU
tr|C4UM74|C4UM74_YERRU	YERRU	2',3'-cyclic-nucleotide 2'-phosphodiesterase OS=Yersinia ruckeri ATCC 29473 GN=yruck0001_26450 PE=3 SV=1	4.39	4.42	6	3	5.963	tr|C4UM74|C4UM74_YERRU	tr|A0A0B6GF74|A0A0B6GF74_YERRU	tr|A0A0A8V9H8|A0A0A8V9H8_YERRU	tr|A0A0A5HH34|A0A0A5HH34_YERRU	tr|A0A094THH4|A0A094THH4_YERRU	tr|A0A085U9D4|A0A085U9D4_YERRU
tr|C4UH03|C4UH03_YERRU	YERRU	Glycerol-3-phosphate regulon repressor OS=Yersinia ruckeri ATCC 29473 GN=glpR PE=4 SV=1	4.39	4.42	2	3	17.46	tr|C4UH03|C4UH03_YERRU	tr|A0A085U741|A0A085U741_YERRU
tr|C4UN85|C4UN85_YERRU	YERRU	Uncharacterized protein OS=Yersinia ruckeri ATCC 29473 GN=DJ39_2167 PE=4 SV=1	4.36	4.38	3	3	22.16	tr|C4UN85|C4UN85_YERRU	tr|A0A0B6GA21|A0A0B6GA21_YERRU	tr|A0A085U2V8|A0A085U2V8_YERRU
tr|C4UMZ7|C4UMZ7_YERRU	YERRU	Altronate hydrolase OS=Yersinia ruckeri ATCC 29473 GN=DJ39_2857 PE=4 SV=1	4.33	4.36	3	2	5.04	tr|C4UMZ7|C4UMZ7_YERRU	tr|A0A0A5FLJ8|A0A0A5FLJ8_YERRU	tr|A0A085UAM1|A0A085UAM1_YERRU
tr|C4UJR7|C4UJR7_YERRU	YERRU	Putative uncharacterized protein OS=Yersinia ruckeri ATCC 29473 GN=yruck0001_21290 PE=4 SV=1	4.31	4.34	3	3	21.32	tr|C4UJR7|C4UJR7_YERRU	tr|A0A094V087|A0A094V087_YERRU	tr|A0A085U5N5|A0A085U5N5_YERRU
tr|A0A0B6GF12|A0A0B6GF12_YERRU	YERRU	ApaH OS=Yersinia ruckeri GN=apaH PE=4 SV=1	4.3	4.32	4	3	12.2	tr|A0A0B6GF12|A0A0B6GF12_YERRU	tr|C4ULN6|C4ULN6_YERRU	tr|A0A0A5FPD7|A0A0A5FPD7_YERRU	tr|A0A085UBH2|A0A085UBH2_YERRU
tr|C4UJ80|C4UJ80_YERRU	YERRU	Holliday junction DNA helicase RuvB OS=Yersinia ruckeri ATCC 29473 GN=ruvB PE=3 SV=1	4.29	4.37	4	3	14.97	tr|C4UJ80|C4UJ80_YERRU	tr|A0A0A8VIE8|A0A0A8VIE8_YERRU	tr|A0A0B6FXW1|A0A0B6FXW1_YERRU	tr|A0A085U8H0|A0A085U8H0_YERRU
tr|C4UJD0|C4UJD0_YERRU	YERRU	Cytoplasmic L-asparaginase I OS=Yersinia ruckeri ATCC 29473 GN=ansA PE=3 SV=1	4.27	4.29	3	2	8.58	tr|C4UJD0|C4UJD0_YERRU	tr|A0A0B6G4C3|A0A0B6G4C3_YERRU	tr|A0A085U8L8|A0A085U8L8_YERRU
tr|C4UJA2|C4UJA2_YERRU	YERRU	Septum site-determining protein MinC OS=Yersinia ruckeri ATCC 29473 GN=minC PE=3 SV=1	4.2	4.21	2	3	23.35	tr|C4UJA2|C4UJA2_YERRU	tr|A0A085U8J1|A0A085U8J1_YERRU
tr|C4UI01|C4UI01_YERRU	YERRU	Transcriptional regulator MraZ OS=Yersinia ruckeri ATCC 29473 GN=mraZ PE=3 SV=1	4.17	4.19	4	2	15.57	tr|C4UI01|C4UI01_YERRU	tr|A0A094SP21|A0A094SP21_YERRU	tr|A0A085UBE4|A0A085UBE4_YERRU	tr|A0A0B6G9Q4|A0A0B6G9Q4_YERRU
tr|A0A094SSX4|A0A094SSX4_YERRU	YERRU	Holo- acyl-carrier-protein synthase OS=Yersinia ruckeri ATCC 29473 GN=acpS PE=3 SV=1	4.16	4.17	3	2	19.05	tr|A0A094SSX4|A0A094SSX4_YERRU	tr|A0A085UA95|A0A085UA95_YERRU	tr|A0A0B6GA05|A0A0B6GA05_YERRU
tr|C4ULU8|C4ULU8_YERRU	YERRU	ASCH domain protein OS=Yersinia ruckeri ATCC 29473 GN=DJ39_1696 PE=4 SV=1	4.13	4.14	3	2	25	tr|C4ULU8|C4ULU8_YERRU	tr|A0A085U839|A0A085U839_YERRU	tr|A0A0B6GE47|A0A0B6GE47_YERRU
tr|C4UIA1|C4UIA1_YERRU	YERRU	Bacterial regulatory s, lacI family protein OS=Yersinia ruckeri ATCC 29473 GN=DJ39_2948 PE=4 SV=1	4.12	4.13	4	2	8.824	tr|C4UIA1|C4UIA1_YERRU	tr|A0A0A5FPT0|A0A0A5FPT0_YERRU	tr|A0A085UBA2|A0A085UBA2_YERRU	tr|A0A0B6GCZ7|A0A0B6GCZ7_YERRU
tr|C4UI48|C4UI48_YERRU	YERRU	Carbonic anhydrase OS=Yersinia ruckeri ATCC 29473 GN=can PE=3 SV=1	4.11	4.12	2	2	9.633	tr|C4UI48|C4UI48_YERRU	tr|A0A085U355|A0A085U355_YERRU
tr|C4UK00|C4UK00_YERRU	YERRU	Putative uncharacterized protein OS=Yersinia ruckeri ATCC 29473 GN=yruck0001_23280 PE=4 SV=1	4.11	4.11	5	2	25.88	tr|C4UK00|C4UK00_YERRU	tr|A0A0B6GDU4|A0A0B6GDU4_YERRU	tr|A0A0A8VFC3|A0A0A8VFC3_YERRU	tr|A0A094SMM4|A0A094SMM4_YERRU	tr|A0A085U574|A0A085U574_YERRU
tr|C4UJU3|C4UJU3_YERRU	YERRU	tRNA-i(6)A37 thiotransferase enzyme MiaB OS=Yersinia ruckeri ATCC 29473 GN=miaB PE=3 SV=1	4.06	4.07	3	2	7.173	tr|C4UJU3|C4UJU3_YERRU	tr|A0A0B6G510|A0A0B6G510_YERRU	tr|A0A085U612|A0A085U612_YERRU
tr|C4ULM8|C4ULM8_YERRU	YERRU	Acetyltransferase family protein OS=Yersinia ruckeri ATCC 29473 GN=DJ39_2375 PE=4 SV=1	4.05	4.05	3	2	4.545	tr|C4ULM8|C4ULM8_YERRU	tr|A0A0B6G920|A0A0B6G920_YERRU	tr|A0A085U5U9|A0A085U5U9_YERRU
tr|C4UJ79|C4UJ79_YERRU	YERRU	Holliday junction ATP-dependent DNA helicase ruvA OS=Yersinia ruckeri ATCC 29473 GN=ruvA PE=3 SV=1	4.04	4.11	3	3	17.65	tr|C4UJ79|C4UJ79_YERRU	tr|A0A0B6GDY3|A0A0B6GDY3_YERRU	tr|A0A085U8G9|A0A085U8G9_YERRU
tr|A0A0B6GFP0|A0A0B6GFP0_YERRU	YERRU	Glycerophosphoryl diester phosphodiesterase family protein OS=Yersinia ruckeri GN=BD65_1699 PE=4 SV=1	4.04	4.04	4	2	14.46	tr|A0A0B6GFP0|A0A0B6GFP0_YERRU	tr|A0A0A5FSB1|A0A0A5FSB1_YERRU	tr|A0A094SBQ0|A0A094SBQ0_YERRU	tr|A0A085U6L1|A0A085U6L1_YERRU
tr|C4UKC3|C4UKC3_YERRU	YERRU	PhoH-like family protein OS=Yersinia ruckeri ATCC 29473 GN=DJ39_1253 PE=4 SV=1	4.03	4.11	3	3	18.32	tr|C4UKC3|C4UKC3_YERRU	tr|A0A085U880|A0A085U880_YERRU	tr|A0A0B6GDA9|A0A0B6GDA9_YERRU
tr|A0A0B6GDL9|A0A0B6GDL9_YERRU	YERRU	Flagellar assembly FliH family protein OS=Yersinia ruckeri GN=BD65_678 PE=4 SV=1	4.03	4.04	4	2	10.97	tr|A0A0B6GDL9|A0A0B6GDL9_YERRU	tr|A0A0A8VJ11|A0A0A8VJ11_YERRU	tr|A0A094V583|A0A094V583_YERRU	tr|A0A085U8X9|A0A085U8X9_YERRU
tr|C4UF23|C4UF23_YERRU	YERRU	Bacterial sensory transduction regulator family protein OS=Yersinia ruckeri ATCC 29473 GN=DJ39_1074 PE=4 SV=1	4.03	4.03	3	2	15.53	tr|C4UF23|C4UF23_YERRU	tr|A0A0B6G7Z4|A0A0B6G7Z4_YERRU	tr|A0A085U9R1|A0A085U9R1_YERRU
tr|C4UJ43|C4UJ43_YERRU	YERRU	Cysteine desulfurase, catalytic subunit CsdA OS=Yersinia ruckeri ATCC 29473 GN=csdA PE=4 SV=1	4.02	4.08	3	3	15.46	tr|C4UJ43|C4UJ43_YERRU	tr|A0A085UB10|A0A085UB10_YERRU	tr|A0A0B6GBX0|A0A0B6GBX0_YERRU
tr|C4UJH1|C4UJH1_YERRU	YERRU	Thioesterase superfamily protein OS=Yersinia ruckeri ATCC 29473 GN=DJ39_1441 PE=4 SV=1	4.02	4.03	3	2	26.24	tr|C4UJH1|C4UJH1_YERRU	tr|A0A0B6GC39|A0A0B6GC39_YERRU	tr|A0A085U7D8|A0A085U7D8_YERRU
tr|C4UF35|C4UF35_YERRU	YERRU	Arginine transport ATP-binding protein artP OS=Yersinia ruckeri ATCC 29473 GN=yruck0001_19970 PE=4 SV=1	4.02	4.03	3	2	15.66	tr|C4UF35|C4UF35_YERRU	tr|A0A094TIC6|A0A094TIC6_YERRU	tr|A0A085U9S2|A0A085U9S2_YERRU
tr|C4UJP9|C4UJP9_YERRU	YERRU	Anti-sigma regulatory factor (Ser/Thr protein kinase) OS=Yersinia ruckeri ATCC 29473 GN=DJ39_817 PE=4 SV=1	4.02	4.02	3	2	17.48	tr|C4UJP9|C4UJP9_YERRU	tr|A0A0B6FXU8|A0A0B6FXU8_YERRU	tr|A0A085U5L7|A0A085U5L7_YERRU
tr|C4UJM6|C4UJM6_YERRU	YERRU	Putative uncharacterized protein OS=Yersinia ruckeri ATCC 29473 GN=yruck0001_20880 PE=4 SV=1	4.02	4.02	3	2	35.59	tr|C4UJM6|C4UJM6_YERRU	tr|A0A0A8VB87|A0A0A8VB87_YERRU	tr|A0A094SPM1|A0A094SPM1_YERRU
tr|C4UFB4|C4UFB4_YERRU	YERRU	Uncharacterized protein OS=Yersinia ruckeri ATCC 29473 GN=DJ39_955 PE=4 SV=1	4.01	4.01	3	2	40.74	tr|C4UFB4|C4UFB4_YERRU	tr|A0A085U4G2|A0A085U4G2_YERRU	tr|A0A0B6FWN8|A0A0B6FWN8_YERRU
tr|C4ULZ3|C4ULZ3_YERRU	YERRU	Nucleoprotein/polynucleotide-associated enzyme OS=Yersinia ruckeri ATCC 29473 GN=DJ39_1785 PE=4 SV=1	4.01	4.01	3	2	19.55	tr|C4ULZ3|C4ULZ3_YERRU	tr|A0A0A5FL06|A0A0A5FL06_YERRU	tr|A0A085UBQ5|A0A085UBQ5_YERRU
tr|C4UL86|C4UL86_YERRU	YERRU	Putative uncharacterized protein OS=Yersinia ruckeri ATCC 29473 GN=yruck0001_30050 PE=4 SV=1	4.01	4.01	4	2	14.01	tr|C4UL86|C4UL86_YERRU	tr|A0A0A5FWP6|A0A0A5FWP6_YERRU	tr|A0A094SK88|A0A094SK88_YERRU	tr|A0A085U3S2|A0A085U3S2_YERRU
tr|C4UKS6|C4UKS6_YERRU	YERRU	Mut family protein OS=Yersinia ruckeri ATCC 29473 GN=DJ39_1945 PE=3 SV=1	4.01	4.01	2	2	24.29	tr|C4UKS6|C4UKS6_YERRU	tr|A0A085U4P4|A0A085U4P4_YERRU
tr|C4UK10|C4UK10_YERRU	YERRU	Transcriptional regulatory protein basR/pmrA OS=Yersinia ruckeri ATCC 29473 GN=DJ39_220 PE=4 SV=1	4.01	4.01	3	2	19.09	tr|C4UK10|C4UK10_YERRU	tr|A0A0A5FRJ6|A0A0A5FRJ6_YERRU	tr|A0A085U9B1|A0A085U9B1_YERRU
tr|C4UP61|C4UP61_YERRU	YERRU	Protein yebR OS=Yersinia ruckeri ATCC 29473 GN=yebR PE=4 SV=1	4	4	3	2	21.21	tr|C4UP61|C4UP61_YERRU	tr|A0A0A5HCA6|A0A0A5HCA6_YERRU	tr|A0A085U834|A0A085U834_YERRU
tr|C4UNS9|C4UNS9_YERRU	YERRU	Phosphoserine phosphatase (Fragment) OS=Yersinia ruckeri ATCC 29473 GN=yruck0001_32650 PE=4 SV=1	4	4	4	2	7.184	tr|C4UNS9|C4UNS9_YERRU	tr|A0A0B6GHE2|A0A0B6GHE2_YERRU	tr|A0A094TGU2|A0A094TGU2_YERRU	tr|A0A085U2P7|A0A085U2P7_YERRU
tr|C4UMY2|C4UMY2_YERRU	YERRU	ATP-dependent protease La OS=Yersinia ruckeri ATCC 29473 GN=yruck0001_33110 PE=4 SV=1	4	4	3	2	3.473	tr|C4UMY2|C4UMY2_YERRU	tr|A0A0A8VG56|A0A0A8VG56_YERRU	tr|A0A094SST8|A0A094SST8_YERRU
tr|C4UMR0|C4UMR0_YERRU	YERRU	Anti-sigma B factor antagonist OS=Yersinia ruckeri ATCC 29473 GN=DJ39_2818 PE=4 SV=1	4	4	4	2	22	tr|C4UMR0|C4UMR0_YERRU	tr|A0A0A8VGI8|A0A0A8VGI8_YERRU	tr|A0A0B6GAG1|A0A0B6GAG1_YERRU	tr|A0A085UAQ9|A0A085UAQ9_YERRU
tr|C4UK02|C4UK02_YERRU	YERRU	Export membrane protein secF OS=Yersinia ruckeri ATCC 29473 GN=secF PE=3 SV=1	4	4	2	2	9.317	tr|C4UK02|C4UK02_YERRU	tr|A0A085U576|A0A085U576_YERRU
tr|C4UJA4|C4UJA4_YERRU	YERRU	Uncharacterized protein OS=Yersinia ruckeri ATCC 29473 GN=DJ39_1369 PE=3 SV=1	4	4	4	2	33.7	tr|C4UJA4|C4UJA4_YERRU	tr|A0A0B6GB88|A0A0B6GB88_YERRU	tr|A0A0A5FSR0|A0A0A5FSR0_YERRU	tr|A0A085U8J2|A0A085U8J2_YERRU
tr|C4UIY7|C4UIY7_YERRU	YERRU	Pantetheine-phosphate adenylyltransferase OS=Yersinia ruckeri ATCC 29473 GN=coaD PE=3 SV=1	4	4	3	2	22.15	tr|C4UIY7|C4UIY7_YERRU	tr|A0A0A8VNV1|A0A0A8VNV1_YERRU	tr|A0A085U3Q6|A0A085U3Q6_YERRU
tr|C4UI18|C4UI18_YERRU	YERRU	Mutator mutT family protein OS=Yersinia ruckeri ATCC 29473 GN=DJ39_424 PE=3 SV=1	4	4	3	2	18.46	tr|C4UI18|C4UI18_YERRU	tr|A0A085UBC5|A0A085UBC5_YERRU	tr|A0A0B6G7A8|A0A0B6G7A8_YERRU
tr|C4UHL9|C4UHL9_YERRU	YERRU	Acyl-CoA thioesterase I OS=Yersinia ruckeri ATCC 29473 GN=DJ39_755 PE=4 SV=1	4	4	4	2	15.08	tr|C4UHL9|C4UHL9_YERRU	tr|A0A0B6GES6|A0A0B6GES6_YERRU	tr|A0A0A5FQJ4|A0A0A5FQJ4_YERRU	tr|A0A085U5G1|A0A085U5G1_YERRU
tr|C4UF96|C4UF96_YERRU	YERRU	PsiF repeat protein OS=Yersinia ruckeri ATCC 29473 GN=yruck0001_18350 PE=4 SV=1	4	4	3	2	21.84	tr|C4UF96|C4UF96_YERRU	tr|A0A094SPX9|A0A094SPX9_YERRU	tr|A0A085U4I2|A0A085U4I2_YERRU
tr|A0A094SPH4|A0A094SPH4_YERRU	YERRU	Uncharacterized protein OS=Yersinia ruckeri ATCC 29473 GN=DJ39_3444 PE=4 SV=1	4	4	3	3	37.5	tr|A0A094SPH4|A0A094SPH4_YERRU	tr|C4UNW4|C4UNW4_YERRU	tr|A0A0A8VCJ8|A0A0A8VCJ8_YERRU
tr|C4UP31|C4UP31_YERRU	YERRU	Integral membrane protein OS=Yersinia ruckeri ATCC 29473 GN=DJ39_22 PE=4 SV=1	4	4	2	2	20.93	tr|C4UP31|C4UP31_YERRU	tr|A0A085U3I4|A0A085U3I4_YERRU
tr|C4UNJ2|C4UNJ2_YERRU	YERRU	Putative uncharacterized protein OS=Yersinia ruckeri ATCC 29473 GN=yruck0001_10520 PE=4 SV=1	4	4	4	2	55.1	tr|C4UNJ2|C4UNJ2_YERRU	tr|A0A094SUZ0|A0A094SUZ0_YERRU	tr|A0A085U944|A0A085U944_YERRU	tr|A0A0B6FZY4|A0A0B6FZY4_YERRU
tr|C4UNH5|C4UNH5_YERRU	YERRU	Putative uncharacterized protein OS=Yersinia ruckeri ATCC 29473 GN=yruck0001_10350 PE=4 SV=1	4	4	3	2	8.192	tr|C4UNH5|C4UNH5_YERRU	tr|A0A094TKX1|A0A094TKX1_YERRU	tr|A0A085U930|A0A085U930_YERRU
tr|C4UMT6|C4UMT6_YERRU	YERRU	Putative uncharacterized protein OS=Yersinia ruckeri ATCC 29473 GN=yruck0001_26540 PE=4 SV=1	4	4	6	3	45.71	tr|C4UMT6|C4UMT6_YERRU	tr|A0A0A8V9B5|A0A0A8V9B5_YERRU	tr|A0A0A5FWC0|A0A0A5FWC0_YERRU	tr|A0A094ST13|A0A094ST13_YERRU	tr|A0A085U9I6|A0A085U9I6_YERRU	tr|A0A0B6G1G9|A0A0B6G1G9_YERRU
tr|C4UM30|C4UM30_YERRU	YERRU	Esterase ybfF OS=Yersinia ruckeri ATCC 29473 GN=yruck0001_20670 PE=4 SV=1	4	4	4	2	10.04	tr|C4UM30|C4UM30_YERRU	tr|A0A0A5FT76|A0A0A5FT76_YERRU	tr|A0A094SQ70|A0A094SQ70_YERRU	tr|A0A085U254|A0A085U254_YERRU
tr|C4ULV6|C4ULV6_YERRU	YERRU	Uncharacterized protein OS=Yersinia ruckeri ATCC 29473 GN=DJ39_1705 PE=4 SV=1	4	4	2	4	18.18	tr|C4ULV6|C4ULV6_YERRU	tr|A0A085U847|A0A085U847_YERRU
tr|C4ULA2|C4ULA2_YERRU	YERRU	Phosphatase yihX OS=Yersinia ruckeri ATCC 29473 GN=yihX PE=4 SV=1	4	4	3	2	15.9	tr|C4ULA2|C4ULA2_YERRU	tr|A0A0B6G4P3|A0A0B6G4P3_YERRU	tr|A0A085U3T6|A0A085U3T6_YERRU
tr|C4ULA0|C4ULA0_YERRU	YERRU	D-tyrosyl-tRNA(Tyr) deacylase OS=Yersinia ruckeri ATCC 29473 GN=dtd PE=3 SV=1	4	4	4	2	12.41	tr|C4ULA0|C4ULA0_YERRU	tr|A0A0B6GEX4|A0A0B6GEX4_YERRU	tr|A0A0A5FVI0|A0A0A5FVI0_YERRU	tr|A0A085U3T4|A0A085U3T4_YERRU
tr|C4UKQ6|C4UKQ6_YERRU	YERRU	Helix-turn-helix family protein OS=Yersinia ruckeri ATCC 29473 GN=DJ39_3292 PE=4 SV=1	4	4	2	2	28.57	tr|C4UKQ6|C4UKQ6_YERRU	tr|A0A0A8VDV7|A0A0A8VDV7_YERRU
tr|C4UKG6|C4UKG6_YERRU	YERRU	Potassium channel protein Kch OS=Yersinia ruckeri ATCC 29473 GN=yruck0001_10590 PE=4 SV=1	4	4	5	2	7.796	tr|C4UKG6|C4UKG6_YERRU	tr|A0A0B6GE12|A0A0B6GE12_YERRU	tr|A0A0A5H8I6|A0A0A5H8I6_YERRU	tr|A0A094SSS3|A0A094SSS3_YERRU	tr|A0A085U8X3|A0A085U8X3_YERRU
tr|C4UK68|C4UK68_YERRU	YERRU	Sec-independent protein translocase protein tatB OS=Yersinia ruckeri ATCC 29473 GN=tatB PE=3 SV=1	4	4	4	2	21.03	tr|C4UK68|C4UK68_YERRU	tr|A0A0A5HGK9|A0A0A5HGK9_YERRU	tr|A0A085U6M6|A0A085U6M6_YERRU	tr|A0A0B6G4J8|A0A0B6G4J8_YERRU
tr|C4UHW8|C4UHW8_YERRU	YERRU	Uncharacterized protein OS=Yersinia ruckeri ATCC 29473 GN=DJ39_1209 PE=4 SV=1	4	4	3	2	29.46	tr|C4UHW8|C4UHW8_YERRU	tr|A0A085UA44|A0A085UA44_YERRU	tr|A0A0B6GFH2|A0A0B6GFH2_YERRU
tr|C4UHB0|C4UHB0_YERRU	YERRU	30S ribosomal protein S17 OS=Yersinia ruckeri ATCC 29473 GN=rpsQ PE=3 SV=1	4	4	2	5	32.14	tr|C4UHB0|C4UHB0_YERRU	tr|A0A085U6U6|A0A085U6U6_YERRU
tr|C4UH62|C4UH62_YERRU	YERRU	Putative uncharacterized protein OS=Yersinia ruckeri ATCC 29473 GN=yruck0001_27460 PE=4 SV=1	4	4	4	2	15.22	tr|C4UH62|C4UH62_YERRU	tr|A0A094S8W5|A0A094S8W5_YERRU	tr|A0A085U6Y5|A0A085U6Y5_YERRU	tr|A0A0B6G8N7|A0A0B6G8N7_YERRU
tr|C4UGU9|C4UGU9_YERRU	YERRU	DNA-3-methyladenine glycosylase 1 OS=Yersinia ruckeri ATCC 29473 GN=tag PE=4 SV=1	4	4	4	2	16.32	tr|C4UGU9|C4UGU9_YERRU	tr|A0A0A8VBY5|A0A0A8VBY5_YERRU	tr|A0A085U8Q6|A0A085U8Q6_YERRU	tr|A0A0B6GD63|A0A0B6GD63_YERRU
tr|C4UGI4|C4UGI4_YERRU	YERRU	Uncharacterized protein OS=Yersinia ruckeri ATCC 29473 GN=DJ39_2282 PE=4 SV=1	4	4	2	2	23.08	tr|C4UGI4|C4UGI4_YERRU	tr|A0A085UAB1|A0A085UAB1_YERRU
tr|A0A094TLS7|A0A094TLS7_YERRU	YERRU	Flagellar motor switch protein FliN OS=Yersinia ruckeri ATCC 29473 GN=fliN PE=4 SV=1	4	4	2	2	28.26	tr|A0A094TLS7|A0A094TLS7_YERRU	tr|A0A085U8Y5|A0A085U8Y5_YERRU
tr|A0A094STP6|A0A094STP6_YERRU	YERRU	UPF0181 protein DJ39_1725 OS=Yersinia ruckeri ATCC 29473 GN=DJ39_1725 PE=3 SV=1	4	4	3	2	49.41	tr|A0A094STP6|A0A094STP6_YERRU	tr|A0A085U674|A0A085U674_YERRU	tr|C4ULX5|C4ULX5_YERRU
tr|A0A094SX04|A0A094SX04_YERRU	YERRU	tRNA pseudouridine synthase A OS=Yersinia ruckeri ATCC 29473 GN=truA PE=3 SV=1	3.96	4	3	2	10.11	tr|A0A094SX04|A0A094SX04_YERRU	tr|A0A085U4Z2|A0A085U4Z2_YERRU	tr|A0A0B6G2G3|A0A0B6G2G3_YERRU
tr|C4UIK3|C4UIK3_YERRU	YERRU	Cytochrome b562 OS=Yersinia ruckeri ATCC 29473 GN=yruck0001_1910 PE=4 SV=1	3.96	4	4	4	23.08	tr|C4UIK3|C4UIK3_YERRU	tr|A0A094S5Q5|A0A094S5Q5_YERRU	tr|A0A085UAT6|A0A085UAT6_YERRU	tr|A0A0B6GF65|A0A0B6GF65_YERRU
tr|C4UH94|C4UH94_YERRU	YERRU	Sulfur relay protein TusB/DsrH OS=Yersinia ruckeri ATCC 29473 GN=dsrH PE=3 SV=1	3.96	4	3	2	28.42	tr|C4UH94|C4UH94_YERRU	tr|A0A085U6W3|A0A085U6W3_YERRU	tr|A0A0B6GDP8|A0A0B6GDP8_YERRU
tr|A0A0B6G4P7|A0A0B6G4P7_YERRU	YERRU	2-polyprenyl-6-methoxyphenol 4-hydroxylase OS=Yersinia ruckeri GN=ubiH PE=4 SV=1	3.86	3.93	5	2	7.05	tr|A0A0B6G4P7|A0A0B6G4P7_YERRU	tr|C4UIF0|C4UIF0_YERRU	tr|A0A0A8VM57|A0A0A8VM57_YERRU	tr|A0A085UB61|A0A085UB61_YERRU	tr|A0A0A5FME2|A0A0A5FME2_YERRU
tr|A0A0B6FYC5|A0A0B6FYC5_YERRU	YERRU	Uncharacterized protein OS=Yersinia ruckeri GN=BD65_1382 PE=4 SV=1	3.85	3.92	3	2	14.51	tr|A0A0B6FYC5|A0A0B6FYC5_YERRU	tr|A0A094SRU6|A0A094SRU6_YERRU	tr|A0A085U3G2|A0A085U3G2_YERRU
tr|C4UMJ3|C4UMJ3_YERRU	YERRU	NADH pyrophosphatase OS=Yersinia ruckeri ATCC 29473 GN=nudC PE=3 SV=1	3.84	3.99	3	3	12.4	tr|C4UMJ3|C4UMJ3_YERRU	tr|A0A085U3V7|A0A085U3V7_YERRU	tr|A0A0B6GBS7|A0A0B6GBS7_YERRU
tr|C4UKS7|C4UKS7_YERRU	YERRU	Cytochrome c554 and c-prime family protein OS=Yersinia ruckeri ATCC 29473 GN=DJ39_1946 PE=4 SV=1	3.83	3.95	4	2	7.592	tr|C4UKS7|C4UKS7_YERRU	tr|A0A0B6G223|A0A0B6G223_YERRU	tr|A0A0A5FJR6|A0A0A5FJR6_YERRU	tr|A0A085U4P5|A0A085U4P5_YERRU
tr|A0A085U7C2|A0A085U7C2_YERRU	YERRU	DsDNA-mimic protein OS=Yersinia ruckeri GN=CSF007_8545 PE=3 SV=1	3.82	3.92	4	2	16.96	tr|A0A085U7C2|A0A085U7C2_YERRU	tr|C4UJF4|C4UJF4_YERRU	tr|A0A0B6G686|A0A0B6G686_YERRU	tr|A0A0A5FPJ3|A0A0A5FPJ3_YERRU
tr|C4UHX9|C4UHX9_YERRU	YERRU	NAD-dependent protein deacylase OS=Yersinia ruckeri ATCC 29473 GN=cobB PE=3 SV=1	3.8	3.94	5	3	20.58	tr|C4UHX9|C4UHX9_YERRU	tr|A0A0B6GC79|A0A0B6GC79_YERRU	tr|A0A094SQ93|A0A094SQ93_YERRU	tr|A0A085UA56|A0A085UA56_YERRU	tr|A0A0A8VCJ6|A0A0A8VCJ6_YERRU
tr|C4UK64|C4UK64_YERRU	YERRU	Transcription elongation factor/antiterminator RfaH OS=Yersinia ruckeri ATCC 29473 GN=rfaH PE=3 SV=1	3.8	3.91	3	2	18.52	tr|C4UK64|C4UK64_YERRU	tr|A0A0B6GFY2|A0A0B6GFY2_YERRU	tr|A0A085U6N0|A0A085U6N0_YERRU
tr|A0A0B6GDH8|A0A0B6GDH8_YERRU	YERRU	O-succinylbenzoate synthase OS=Yersinia ruckeri GN=menC PE=4 SV=1	3.74	3.88	4	3	14.86	tr|A0A0B6GDH8|A0A0B6GDH8_YERRU	tr|C4UG16|C4UG16_YERRU	tr|A0A0A8VIL6|A0A0A8VIL6_YERRU	tr|A0A085U4U3|A0A085U4U3_YERRU
tr|C4UHU5|C4UHU5_YERRU	YERRU	N-methyl-L-tryptophan oxidase OS=Yersinia ruckeri ATCC 29473 GN=solA PE=3 SV=1	3.74	3.85	3	3	9.973	tr|C4UHU5|C4UHU5_YERRU	tr|A0A0B6G1W0|A0A0B6G1W0_YERRU	tr|A0A085UA19|A0A085UA19_YERRU
tr|C4UMF4|C4UMF4_YERRU	YERRU	Bacterial regulatory s, luxR family protein OS=Yersinia ruckeri ATCC 29473 GN=DJ39_516 PE=4 SV=1	3.74	3.82	2	2	10.26	tr|C4UMF4|C4UMF4_YERRU	tr|A0A085U459|A0A085U459_YERRU
tr|C4ULG0|C4ULG0_YERRU	YERRU	Acetyltransferase OS=Yersinia ruckeri ATCC 29473 GN=yruck0001_12070 PE=4 SV=1	3.72	3.94	5	3	18.48	tr|C4ULG0|C4ULG0_YERRU	tr|A0A0A8VIP1|A0A0A8VIP1_YERRU	tr|A0A094STA0|A0A094STA0_YERRU	tr|A0A085U629|A0A085U629_YERRU	tr|A0A0B6G8G5|A0A0B6G8G5_YERRU
tr|A0A094SFH0|A0A094SFH0_YERRU	YERRU	Cupin fold metallo, WbuC family protein OS=Yersinia ruckeri ATCC 29473 GN=DJ39_3378 PE=4 SV=1	3.72	3.8	3	2	18.8	tr|A0A094SFH0|A0A094SFH0_YERRU	tr|A0A085U9J5|A0A085U9J5_YERRU	tr|C4UNN2|C4UNN2_YERRU
tr|A0A094T0E2|A0A094T0E2_YERRU	YERRU	Selenocysteine-specific translation elongation factor OS=Yersinia ruckeri ATCC 29473 GN=selB PE=4 SV=1	3.6	3.71	3	2	5.958	tr|A0A094T0E2|A0A094T0E2_YERRU	tr|A0A085U8N1|A0A085U8N1_YERRU	tr|A0A0B6G7F2|A0A0B6G7F2_YERRU
tr|C4UJQ6|C4UJQ6_YERRU	YERRU	Response regulator receiver modulated diguanylate cyclase OS=Yersinia ruckeri ATCC 29473 GN=yruck0001_21180 PE=4 SV=1	3.6	3.67	3	2	11.11	tr|C4UJQ6|C4UJQ6_YERRU	tr|A0A094SQA2|A0A094SQA2_YERRU	tr|A0A085U5M4|A0A085U5M4_YERRU
tr|C4UIK7|C4UIK7_YERRU	YERRU	Ribonuclease OS=Yersinia ruckeri ATCC 29473 GN=yruck0001_1950 PE=4 SV=1	3.59	3.69	4	2	22.35	tr|C4UIK7|C4UIK7_YERRU	tr|A0A0A8VKM5|A0A0A8VKM5_YERRU	tr|A0A094S5F9|A0A094S5F9_YERRU	tr|A0A085UAU0|A0A085UAU0_YERRU
tr|C4ULD2|C4ULD2_YERRU	YERRU	Ribosomal RNA large subunit methyltransferase A OS=Yersinia ruckeri ATCC 29473 GN=rlmA PE=4 SV=1	3.59	3.66	4	2	9.155	tr|C4ULD2|C4ULD2_YERRU	tr|A0A0A5FNB2|A0A0A5FNB2_YERRU	tr|A0A085U653|A0A085U653_YERRU	tr|A0A0B6G9F9|A0A0B6G9F9_YERRU
tr|C4UJ08|C4UJ08_YERRU	YERRU	Glyoxalase/Bleomycin resistance /Dioxygenase superfamily protein OS=Yersinia ruckeri ATCC 29473 GN=DJ39_2887 PE=4 SV=1	3.59	3.66	3	2	26.32	tr|C4UJ08|C4UJ08_YERRU	tr|A0A085U2X5|A0A085U2X5_YERRU	tr|A0A0B6GH02|A0A0B6GH02_YERRU
tr|C4UKZ2|C4UKZ2_YERRU	YERRU	Uncharacterized protein OS=Yersinia ruckeri ATCC 29473 GN=DJ39_38 PE=4 SV=1	3.59	3.66	4	2	15.38	tr|C4UKZ2|C4UKZ2_YERRU	tr|A0A0B6GAQ9|A0A0B6GAQ9_YERRU	tr|A0A0A8VGX3|A0A0A8VGX3_YERRU	tr|A0A085U3G9|A0A085U3G9_YERRU
tr|C4UFX1|C4UFX1_YERRU	YERRU	Uncharacterized protein OS=Yersinia ruckeri ATCC 29473 GN=DJ39_1671 PE=4 SV=1	3.58	3.69	3	3	57.14	tr|C4UFX1|C4UFX1_YERRU	tr|A0A085U813|A0A085U813_YERRU	tr|A0A0B6GC27|A0A0B6GC27_YERRU
tr|C4UNI4|C4UNI4_YERRU	YERRU	Methyl-accepting chemotaxis protein III OS=Yersinia ruckeri ATCC 29473 GN=yruck0001_10440 PE=4 SV=1	3.54	5.74	5	3	6.859	tr|C4UNI4|C4UNI4_YERRU	tr|A0A0B6FZZ8|A0A0B6FZZ8_YERRU	tr|A0A0A8VK81|A0A0A8VK81_YERRU	tr|A0A094SWR5|A0A094SWR5_YERRU	tr|A0A085U936|A0A085U936_YERRU
tr|C4UIZ4|C4UIZ4_YERRU	YERRU	HTH-type protein slmA OS=Yersinia ruckeri ATCC 29473 GN=slmA PE=3 SV=1	3.54	3.66	2	2	12.12	tr|C4UIZ4|C4UIZ4_YERRU	tr|A0A085U3R3|A0A085U3R3_YERRU
tr|C4ULY2|C4ULY2_YERRU	YERRU	YdjC-like family protein OS=Yersinia ruckeri ATCC 29473 GN=chbG PE=3 SV=1	3.53	3.69	4	3	9.091	tr|C4ULY2|C4ULY2_YERRU	tr|A0A0B6FXP4|A0A0B6FXP4_YERRU	tr|A0A0A5HCI7|A0A0A5HCI7_YERRU	tr|A0A085UBR3|A0A085UBR3_YERRU
tr|A0A0A8VK73|A0A0A8VK73_YERRU	YERRU	Putative cytoplasmic protein OS=Yersinia ruckeri GN=CSF007_15025 PE=4 SV=1	3.48	3.57	3	2	11.5	tr|A0A0A8VK73|A0A0A8VK73_YERRU	tr|A0A094UZU2|A0A094UZU2_YERRU	tr|C4UMX8|C4UMX8_YERRU
tr|C4UGK4|C4UGK4_YERRU	YERRU	Signal peptidase I OS=Yersinia ruckeri ATCC 29473 GN=yruck0001_6980 PE=3 SV=1	3.44	3.67	5	3	13.04	tr|C4UGK4|C4UGK4_YERRU	tr|A0A094TMA9|A0A094TMA9_YERRU	tr|A0A085UA90|A0A085UA90_YERRU	tr|A0A0B6G0H9|A0A0B6G0H9_YERRU	tr|A0A0A5FN14|A0A0A5FN14_YERRU
tr|C4UHG6|C4UHG6_YERRU	YERRU	Long-chain acyl-CoA thioesterase tesC OS=Yersinia ruckeri ATCC 29473 GN=tesC PE=4 SV=1	3.44	3.51	2	2	16.08	tr|C4UHG6|C4UHG6_YERRU	tr|A0A085U5B2|A0A085U5B2_YERRU
tr|C4UF24|C4UF24_YERRU	YERRU	Putrescine-binding periplasmic protein OS=Yersinia ruckeri ATCC 29473 GN=potF PE=3 SV=1	3.43	3.68	3	6	23.58	tr|C4UF24|C4UF24_YERRU	tr|A0A0A8VFF1|A0A0A8VFF1_YERRU	tr|A0A085U9R2|A0A085U9R2_YERRU
tr|A0A094T982|A0A094T982_YERRU	YERRU	Molybdopterin-guanine dinucleotide biosynthesis protein B OS=Yersinia ruckeri ATCC 29473 GN=mobB PE=4 SV=1	3.43	3.5	4	2	16.28	tr|A0A094T982|A0A094T982_YERRU	tr|A0A085U3U9|A0A085U3U9_YERRU	tr|C4ULB5|C4ULB5_YERRU	tr|A0A0B6FWM4|A0A0B6FWM4_YERRU
tr|C4UJK6|C4UJK6_YERRU	YERRU	Diguanylate cyclase with PAS/PAC sensor OS=Yersinia ruckeri ATCC 29473 GN=yruck0001_15450 PE=4 SV=1	3.4	3.53	6	3	6.621	tr|C4UJK6|C4UJK6_YERRU	tr|A0A0A8VCM3|A0A0A8VCM3_YERRU	tr|A0A094SPU6|A0A094SPU6_YERRU	tr|A0A085U7H3|A0A085U7H3_YERRU	tr|A0A0B6G7Y3|A0A0B6G7Y3_YERRU	tr|A0A0A5HCZ4|A0A0A5HCZ4_YERRU
tr|C4UI56|C4UI56_YERRU	YERRU	2-amino-4-hydroxy-6-hydroxymethyldihydropteridine diphosphokinase OS=Yersinia ruckeri ATCC 29473 GN=folK PE=4 SV=1	3.4	3.47	4	2	12.58	tr|C4UI56|C4UI56_YERRU	tr|A0A0A5HFN8|A0A0A5HFN8_YERRU	tr|A0A0B6G9L9|A0A0B6G9L9_YERRU	tr|A0A085U362|A0A085U362_YERRU
tr|C4UHS3|C4UHS3_YERRU	YERRU	Uncharacterized protein OS=Yersinia ruckeri ATCC 29473 GN=DJ39_1165 PE=3 SV=1	3.38	3.54	3	2	9.17	tr|C4UHS3|C4UHS3_YERRU	tr|A0A085UA00|A0A085UA00_YERRU	tr|A0A0B6G9T5|A0A0B6G9T5_YERRU
tr|A0A0B6G803|A0A0B6G803_YERRU	YERRU	Leucine rich repeat family protein OS=Yersinia ruckeri GN=BD65_3095 PE=4 SV=1	3.37	3.45	4	2	8.333	tr|A0A0B6G803|A0A0B6G803_YERRU	tr|C4UFD1|C4UFD1_YERRU	tr|A0A0A8VF40|A0A0A8VF40_YERRU	tr|A0A085U4E4|A0A085U4E4_YERRU
tr|C4UN90|C4UN90_YERRU	YERRU	N-acetylmannosamine kinase OS=Yersinia ruckeri ATCC 29473 GN=nanK PE=4 SV=1	3.35	3.41	4	2	7.56	tr|C4UN90|C4UN90_YERRU	tr|A0A0B6G665|A0A0B6G665_YERRU	tr|A0A0A5FK51|A0A0A5FK51_YERRU	tr|A0A085U2V3|A0A085U2V3_YERRU
tr|A0A094TMB9|A0A094TMB9_YERRU	YERRU	Basal-body rod modification protein flgD OS=Yersinia ruckeri ATCC 29473 GN=flgD PE=4 SV=1	3.34	3.42	4	2	12.34	tr|A0A094TMB9|A0A094TMB9_YERRU	tr|A0A085U8Z8|A0A085U8Z8_YERRU	tr|C4UKI7|C4UKI7_YERRU	tr|A0A0B6GDM8|A0A0B6GDM8_YERRU
tr|A0A085U4L5|A0A085U4L5_YERRU	YERRU	Citrate lyase acyl carrier protein OS=Yersinia ruckeri GN=citD PE=3 SV=1	3.31	3.38	1	2	31.96	tr|A0A085U4L5|A0A085U4L5_YERRU
tr|A0A0A8VHN7|A0A0A8VHN7_YERRU	YERRU	Uncharacterized protein OS=Yersinia ruckeri GN=CSF007_10690 PE=4 SV=1	3.28	3.35	1	2	9.756	tr|A0A0A8VHN7|A0A0A8VHN7_YERRU
tr|C4UMS1|C4UMS1_YERRU	YERRU	RNA polymerase sigma-54 factor OS=Yersinia ruckeri ATCC 29473 GN=rpoN PE=3 SV=1	3.27	3.45	3	3	10.06	tr|C4UMS1|C4UMS1_YERRU	tr|A0A0B6GFI8|A0A0B6GFI8_YERRU	tr|A0A085UAS0|A0A085UAS0_YERRU
tr|C4UGP6|C4UGP6_YERRU	YERRU	Regulatory protein AsnC OS=Yersinia ruckeri ATCC 29473 GN=asnC PE=4 SV=1	3.27	3.41	2	2	21.57	tr|C4UGP6|C4UGP6_YERRU	tr|A0A085U8V5|A0A085U8V5_YERRU
tr|A0A094TG83|A0A094TG83_YERRU	YERRU	Uncharacterized protein OS=Yersinia ruckeri ATCC 29473 GN=DJ39_1401 PE=4 SV=1	3.22	3.28	2	2	34	tr|A0A094TG83|A0A094TG83_YERRU	tr|A0A085U8M3|A0A085U8M3_YERRU
tr|C4UHX3|C4UHX3_YERRU	YERRU	NADH dehydrogenase OS=Yersinia ruckeri ATCC 29473 GN=ndh PE=4 SV=1	3.2	3.31	3	3	9.677	tr|C4UHX3|C4UHX3_YERRU	tr|A0A0B6G397|A0A0B6G397_YERRU	tr|A0A085UA49|A0A085UA49_YERRU
tr|C4UJ06|C4UJ06_YERRU	YERRU	Cytochrome OS=Yersinia ruckeri ATCC 29473 GN=yruck0001_5040 PE=4 SV=1	3.19	3.26	5	3	46.88	tr|C4UJ06|C4UJ06_YERRU	tr|A0A0B6GGZ0|A0A0B6GGZ0_YERRU	tr|A0A0A5FJJ3|A0A0A5FJJ3_YERRU	tr|A0A094SVQ8|A0A094SVQ8_YERRU	tr|A0A085U2X3|A0A085U2X3_YERRU
tr|A0A0B6GBH0|A0A0B6GBH0_YERRU	YERRU	Histidinol-phosphate transaminase OS=Yersinia ruckeri GN=hisC PE=4 SV=1	3.16	3.26	6	3	8.356	tr|A0A0B6GBH0|A0A0B6GBH0_YERRU	tr|A0A0A8VFA7|A0A0A8VFA7_YERRU	tr|A0A0A5FSG1|A0A0A5FSG1_YERRU	tr|A0A094SRZ5|A0A094SRZ5_YERRU	tr|A0A085U9P2|A0A085U9P2_YERRU	tr|C4UEY9|C4UEY9_YERRU
tr|C4UH16|C4UH16_YERRU	YERRU	Ferrous iron transport protein A OS=Yersinia ruckeri ATCC 29473 GN=yruck0001_27000 PE=4 SV=1	3.16	3.23	3	2	34.52	tr|C4UH16|C4UH16_YERRU	tr|A0A094S6N5|A0A094S6N5_YERRU	tr|A0A085U729|A0A085U729_YERRU
tr|C4UJ86|C4UJ86_YERRU	YERRU	Lipid A biosynthesis (KDO)2-(Lauroyl)-lipid IVA acyltransferase OS=Yersinia ruckeri ATCC 29473 GN=msbB PE=4 SV=1	3.13	3.2	3	2	7.5	tr|C4UJ86|C4UJ86_YERRU	tr|A0A085U8H6|A0A085U8H6_YERRU	tr|A0A0B6G754|A0A0B6G754_YERRU
tr|C4ULP1|C4ULP1_YERRU	YERRU	Organic solvent tolerance family protein OS=Yersinia ruckeri ATCC 29473 GN=lptD PE=3 SV=1	3.1	3.25	4	2	3.153	tr|C4ULP1|C4ULP1_YERRU	tr|A0A0B6FWW6|A0A0B6FWW6_YERRU	tr|A0A0A5FVD2|A0A0A5FVD2_YERRU	tr|A0A085UBG7|A0A085UBG7_YERRU
tr|C4UGF5|C4UGF5_YERRU	YERRU	Uncharacterized HTH-type transcriptional regulator yfgA OS=Yersinia ruckeri ATCC 29473 GN=yruck0001_6480 PE=4 SV=1	3.08	3.15	6	2	11.59	tr|C4UGF5|C4UGF5_YERRU	tr|A0A0B6G9D8|A0A0B6G9D8_YERRU	tr|A0A0A8VLD2|A0A0A8VLD2_YERRU	tr|A0A0A5FNU8|A0A0A5FNU8_YERRU	tr|A0A094SS83|A0A094SS83_YERRU	tr|A0A085UAE0|A0A085UAE0_YERRU
tr|C4UJW3|C4UJW3_YERRU	YERRU	Glycerophosphoryl diester phosphodiesterase family protein OS=Yersinia ruckeri ATCC 29473 GN=DJ39_631 PE=4 SV=1	3.07	3.24	5	2	7.767	tr|C4UJW3|C4UJW3_YERRU	tr|A0A0A8VAQ4|A0A0A8VAQ4_YERRU	tr|A0A0A5FQY3|A0A0A5FQY3_YERRU	tr|A0A085U538|A0A085U538_YERRU	tr|A0A0B6GB28|A0A0B6GB28_YERRU
tr|C4UP13|C4UP13_YERRU	YERRU	Sulfurtransferase tusA OS=Yersinia ruckeri ATCC 29473 GN=tusA PE=3 SV=1	2.98	3.04	2	2	43.37	tr|C4UP13|C4UP13_YERRU	tr|A0A085U6I1|A0A085U6I1_YERRU
tr|C4UNB1|C4UNB1_YERRU	YERRU	N-acetylneuraminate epimerase OS=Yersinia ruckeri ATCC 29473 GN=yruck0001_25360 PE=4 SV=1	2.97	3.04	5	2	6.417	tr|C4UNB1|C4UNB1_YERRU	tr|A0A0A5HG96|A0A0A5HG96_YERRU	tr|A0A094TIP1|A0A094TIP1_YERRU	tr|A0A085U2J8|A0A085U2J8_YERRU	tr|A0A0B6GIE9|A0A0B6GIE9_YERRU
tr|C4UKA9|C4UKA9_YERRU	YERRU	Uncharacterized protein OS=Yersinia ruckeri ATCC 29473 GN=DJ39_3117 PE=4 SV=1	2.97	3.04	2	2	24.53	tr|C4UKA9|C4UKA9_YERRU	tr|A0A085U6I4|A0A085U6I4_YERRU
tr|A0A0A8VHS3|A0A0A8VHS3_YERRU	YERRU	Phage repressor OS=Yersinia ruckeri GN=CSF007_10890 PE=4 SV=1	2.96	3.06	1	2	19.53	tr|A0A0A8VHS3|A0A0A8VHS3_YERRU
tr|C4UNW3|C4UNW3_YERRU	YERRU	Initiator Replication family protein OS=Yersinia ruckeri ATCC 29473 GN=DJ39_3443 PE=4 SV=1	2.92	3.07	2	3	12.36	tr|C4UNW3|C4UNW3_YERRU	tr|A0A0A8VDK9|A0A0A8VDK9_YERRU
tr|C4UMJ4|C4UMJ4_YERRU	YERRU	Regulator of sigma D OS=Yersinia ruckeri ATCC 29473 GN=rsd PE=3 SV=1	2.92	2.98	2	2	16.17	tr|C4UMJ4|C4UMJ4_YERRU	tr|A0A085U3V8|A0A085U3V8_YERRU
tr|A0A0B6GF97|A0A0B6GF97_YERRU	YERRU	Succinylornithine transaminase family protein OS=Yersinia ruckeri GN=astC PE=4 SV=1	2.91	3	5	2	6.897	tr|A0A0B6GF97|A0A0B6GF97_YERRU	tr|A0A094T0N8|A0A094T0N8_YERRU	tr|A0A085U6Y8|A0A085U6Y8_YERRU	tr|A0A0A5HAJ8|A0A0A5HAJ8_YERRU	tr|C4UH59|C4UH59_YERRU
tr|C4UK47|C4UK47_YERRU	YERRU	Acetyltransferase domain protein OS=Yersinia ruckeri ATCC 29473 GN=DJ39_266 PE=4 SV=1	2.91	2.97	3	2	23.35	tr|C4UK47|C4UK47_YERRU	tr|A0A0B6GAL3|A0A0B6GAL3_YERRU	tr|A0A085U967|A0A085U967_YERRU
tr|C4ULW8|C4ULW8_YERRU	YERRU	Protease 2 OS=Yersinia ruckeri ATCC 29473 GN=DJ39_1718 PE=4 SV=1	2.88	2.95	4	2	3.107	tr|C4ULW8|C4ULW8_YERRU	tr|A0A0B6GAQ3|A0A0B6GAQ3_YERRU	tr|A0A0A5FN84|A0A0A5FN84_YERRU	tr|A0A085U681|A0A085U681_YERRU
tr|C4UHF3|C4UHF3_YERRU	YERRU	Ubiquinol oxidase subunit 2 OS=Yersinia ruckeri ATCC 29473 GN=yruck0001_21770 PE=4 SV=1	2.84	2.95	5	2	12.41	tr|C4UHF3|C4UHF3_YERRU	tr|A0A0B6GD36|A0A0B6GD36_YERRU	tr|A0A0A8VFF7|A0A0A8VFF7_YERRU	tr|A0A094V2F5|A0A094V2F5_YERRU	tr|A0A085U599|A0A085U599_YERRU
tr|C4UFK3|C4UFK3_YERRU	YERRU	Uncharacterized protein OS=Yersinia ruckeri ATCC 29473 GN=DJ39_1548 PE=4 SV=1	2.83	2.9	3	3	21.43	tr|C4UFK3|C4UFK3_YERRU	tr|A0A0B6G845|A0A0B6G845_YERRU	tr|A0A085U7P6|A0A085U7P6_YERRU
tr|C4UFT5|C4UFT5_YERRU	YERRU	Phosphotransferase OS=Yersinia ruckeri ATCC 29473 GN=DJ39_1633 PE=3 SV=1	2.76	2.83	3	2	6.96	tr|C4UFT5|C4UFT5_YERRU	tr|A0A0B6G220|A0A0B6G220_YERRU	tr|A0A085U7X5|A0A085U7X5_YERRU
tr|C4UKD7|C4UKD7_YERRU	YERRU	Gram-negative porin family protein OS=Yersinia ruckeri ATCC 29473 GN=DJ39_1266 PE=4 SV=1	2.73	2.79	2	2	6.849	tr|C4UKD7|C4UKD7_YERRU	tr|A0A085U893|A0A085U893_YERRU
tr|C4UJ16|C4UJ16_YERRU	YERRU	(3R)-hydroxymyristoyl- acyl-carrier-protein dehydratase OS=Yersinia ruckeri ATCC 29473 GN=fabZ PE=3 SV=1	2.72	2.78	10	2	14.91	tr|C4UJ16|C4UJ16_YERRU	tr|A0A0B6GGH4|A0A0B6GGH4_YERRU	tr|A0A085U2Y4|A0A085U2Y4_YERRU
tr|C4UK14|C4UK14_YERRU	YERRU	Ribosomal RNA large subunit methyltransferase E OS=Yersinia ruckeri ATCC 29473 GN=rlmE PE=3 SV=1	2.68	2.74	3	2	10.8	tr|C4UK14|C4UK14_YERRU	tr|A0A094TIW5|A0A094TIW5_YERRU	tr|A0A085U9A7|A0A085U9A7_YERRU
tr|C4UJD1|C4UJD1_YERRU	YERRU	Protease 4 OS=Yersinia ruckeri ATCC 29473 GN=sppA PE=3 SV=1	2.61	2.74	3	2	3.896	tr|C4UJD1|C4UJD1_YERRU	tr|A0A0B6G492|A0A0B6G492_YERRU	tr|A0A085U8L9|A0A085U8L9_YERRU
tr|C4UGA7|C4UGA7_YERRU	YERRU	Phytanoyl-CoA dioxygenase family protein OS=Yersinia ruckeri ATCC 29473 GN=DJ39_2125 PE=4 SV=1	2.61	2.64	5	2	5.542	tr|C4UGA7|C4UGA7_YERRU	tr|A0A0B6G7T0|A0A0B6G7T0_YERRU	tr|A0A0A8VL31|A0A0A8VL31_YERRU	tr|A0A0A5H938|A0A0A5H938_YERRU	tr|A0A085U2F0|A0A085U2F0_YERRU
tr|C4UL00|C4UL00_YERRU	YERRU	Phosphatase OS=Yersinia ruckeri ATCC 29473 GN=cca PE=3 SV=1	2.61	2.62	4	2	4.819	tr|C4UL00|C4UL00_YERRU	tr|A0A0A8VLH8|A0A0A8VLH8_YERRU	tr|A0A085U3H6|A0A085U3H6_YERRU	tr|A0A0B6G6U7|A0A0B6G6U7_YERRU
tr|C4ULN9|C4ULN9_YERRU	YERRU	4-hydroxythreonine-4-phosphate dehydrogenase OS=Yersinia ruckeri ATCC 29473 GN=pdxA PE=3 SV=1	2.6	2.62	5	2	8.71	tr|C4ULN9|C4ULN9_YERRU	tr|A0A0B6GGH0|A0A0B6GGH0_YERRU	tr|A0A0A5FUI1|A0A0A5FUI1_YERRU	tr|A0A094UZD9|A0A094UZD9_YERRU	tr|A0A085UBG9|A0A085UBG9_YERRU
tr|C4UM64|C4UM64_YERRU	YERRU	Uncharacterized protein OS=Yersinia ruckeri ATCC 29473 GN=DJ39_185 PE=4 SV=1	2.58	2.59	2	2	43.14	tr|C4UM64|C4UM64_YERRU	tr|A0A085U9E3|A0A085U9E3_YERRU
tr|C4UNX8|C4UNX8_YERRU	YERRU	Uncharacterized protein OS=Yersinia ruckeri ATCC 29473 GN=DJ39_2179 PE=4 SV=1	2.53	2.55	2	2	12.37	tr|C4UNX8|C4UNX8_YERRU	tr|A0A0A8VF00|A0A0A8VF00_YERRU
tr|C4ULT3|C4ULT3_YERRU	YERRU	Bacterial regulatory helix-turn-helix , lysR family protein OS=Yersinia ruckeri ATCC 29473 GN=DJ39_3057 PE=4 SV=1	2.47	2.49	2	2	9.215	tr|C4ULT3|C4ULT3_YERRU	tr|A0A085U6C8|A0A085U6C8_YERRU
tr|C4UIX3|C4UIX3_YERRU	YERRU	Methyltransferase OS=Yersinia ruckeri ATCC 29473 GN=trmL PE=3 SV=1	2.47	2.48	5	2	28.66	tr|C4UIX3|C4UIX3_YERRU	tr|A0A0A8VI69|A0A0A8VI69_YERRU	tr|A0A0A5FT50|A0A0A5FT50_YERRU	tr|A0A0B6G905|A0A0B6G905_YERRU	tr|A0A085U3P0|A0A085U3P0_YERRU
tr|C4UK49|C4UK49_YERRU	YERRU	DNA polymerase III chi subunit, HolC family protein OS=Yersinia ruckeri ATCC 29473 GN=DJ39_268 PE=4 SV=1	2.42	2.43	2	2	16.78	tr|C4UK49|C4UK49_YERRU	tr|A0A085U965|A0A085U965_YERRU
tr|A0A094TMC3|A0A094TMC3_YERRU	YERRU	UPF0178 protein DJ39_2185 OS=Yersinia ruckeri ATCC 29473 GN=DJ39_2185 PE=3 SV=1	2.42	2.43	2	2	17.11	tr|A0A094TMC3|A0A094TMC3_YERRU	tr|A0A085UAK8|A0A085UAK8_YERRU
tr|A0A0B6GE53|A0A0B6GE53_YERRU	YERRU	Molybdenum cofactor guanylyltransferase OS=Yersinia ruckeri GN=mobA PE=4 SV=1	2.37	2.38	3	2	13.2	tr|A0A0B6GE53|A0A0B6GE53_YERRU	tr|C4ULB4|C4ULB4_YERRU	tr|A0A0A5FWF9|A0A0A5FWF9_YERRU
tr|A0A094SDV2|A0A094SDV2_YERRU	YERRU	Uncharacterized protein OS=Yersinia ruckeri ATCC 29473 GN=DJ39_3342 PE=4 SV=1	2.36	2.37	2	2	30.77	tr|A0A094SDV2|A0A094SDV2_YERRU	tr|A0A0A8VDS6|A0A0A8VDS6_YERRU
tr|C4UGC2|C4UGC2_YERRU	YERRU	Polyphosphate kinase OS=Yersinia ruckeri ATCC 29473 GN=ppk1 PE=3 SV=1	2.35	2.39	4	3	4.658	tr|C4UGC2|C4UGC2_YERRU	tr|A0A0B6G6Y1|A0A0B6G6Y1_YERRU	tr|A0A0A8VF34|A0A0A8VF34_YERRU	tr|A0A085UAH1|A0A085UAH1_YERRU
tr|C4UK66|C4UK66_YERRU	YERRU	TatD related DNase family protein OS=Yersinia ruckeri ATCC 29473 GN=tatD PE=3 SV=1	2.35	2.36	3	2	10	tr|C4UK66|C4UK66_YERRU	tr|A0A0B6G356|A0A0B6G356_YERRU	tr|A0A085U6M8|A0A085U6M8_YERRU
tr|C4UIJ5|C4UIJ5_YERRU	YERRU	Membrane-bound lytic murein transglycosylase C OS=Yersinia ruckeri ATCC 29473 GN=mltC PE=3 SV=1	2.34	2.35	2	2	10.34	tr|C4UIJ5|C4UIJ5_YERRU	tr|A0A085UB18|A0A085UB18_YERRU
tr|C4UKZ9|C4UKZ9_YERRU	YERRU	Putative uncharacterized protein OS=Yersinia ruckeri ATCC 29473 GN=yruck0001_3680 PE=4 SV=1	2.33	2.34	4	2	11.73	tr|C4UKZ9|C4UKZ9_YERRU	tr|A0A0B6GHX3|A0A0B6GHX3_YERRU	tr|A0A094SSC3|A0A094SSC3_YERRU	tr|A0A085U3H5|A0A085U3H5_YERRU
tr|C4ULJ0|C4ULJ0_YERRU	YERRU	Phosphosugar isomerase/binding protein OS=Yersinia ruckeri ATCC 29473 GN=yruck0001_5670 PE=4 SV=1	2.32	2.42	5	2	13.47	tr|C4ULJ0|C4ULJ0_YERRU	tr|A0A0A8VJE3|A0A0A8VJE3_YERRU	tr|A0A094V5T8|A0A094V5T8_YERRU	tr|A0A0B6GBY8|A0A0B6GBY8_YERRU	tr|A0A085U5W6|A0A085U5W6_YERRU
tr|C4ULR6|C4ULR6_YERRU	YERRU	TDP-N-acetylfucosamine:lipid II N-acetylfucosaminyltransferase OS=Yersinia ruckeri ATCC 29473 GN=wecF PE=3 SV=1	2.31	2.32	4	2	5.085	tr|C4ULR6|C4ULR6_YERRU	tr|A0A0A5FVK8|A0A0A5FVK8_YERRU	tr|A0A094T3F8|A0A094T3F8_YERRU	tr|A0A085U6E5|A0A085U6E5_YERRU
tr|A0A094SQA1|A0A094SQA1_YERRU	YERRU	PTS system fructose IIA component family protein OS=Yersinia ruckeri ATCC 29473 GN=DJ39_294 PE=4 SV=1	2.28	2.29	2	2	21.92	tr|A0A094SQA1|A0A094SQA1_YERRU	tr|A0A085U2L1|A0A085U2L1_YERRU
tr|C4UEW0|C4UEW0_YERRU	YERRU	GTP cyclohydrolase 1 OS=Yersinia ruckeri ATCC 29473 GN=folE PE=3 SV=1	2.25	2.26	5	2	11.97	tr|C4UEW0|C4UEW0_YERRU	tr|A0A0B6GGD7|A0A0B6GGD7_YERRU	tr|A0A0A5FMF7|A0A0A5FMF7_YERRU	tr|A0A094V1H5|A0A094V1H5_YERRU	tr|A0A085U4A2|A0A085U4A2_YERRU
tr|C4ULN7|C4ULN7_YERRU	YERRU	Protein ApaG OS=Yersinia ruckeri ATCC 29473 GN=apaG PE=3 SV=1	2.25	2.26	4	2	12.82	tr|C4ULN7|C4ULN7_YERRU	tr|A0A094UYT9|A0A094UYT9_YERRU	tr|A0A085UBH1|A0A085UBH1_YERRU	tr|A0A0B6G187|A0A0B6G187_YERRU
tr|A0A0A8V822|A0A0A8V822_YERRU	YERRU	RelB/StbD replicon stabilization protein (Antitoxin to RelE/StbE) OS=Yersinia ruckeri GN=CSF007_p0100 PE=4 SV=1	2.25	2.26	2	2	50	tr|A0A0A8V822|A0A0A8V822_YERRU	tr|C4UKP2|C4UKP2_YERRU
tr|C4UGY7|C4UGY7_YERRU	YERRU	Putative uncharacterized protein OS=Yersinia ruckeri ATCC 29473 GN=yruck0001_29800 PE=4 SV=1	2.24	2.29	4	2	5.732	tr|C4UGY7|C4UGY7_YERRU	tr|A0A0A8VD36|A0A0A8VD36_YERRU	tr|A0A094S6A8|A0A094S6A8_YERRU	tr|A0A085U796|A0A085U796_YERRU
tr|C4UM21|C4UM21_YERRU	YERRU	PTS system N-acetylglucosamine-specific IIABC component OS=Yersinia ruckeri ATCC 29473 GN=nagE PE=4 SV=1	2.23	2.24	5	2	5.917	tr|C4UM21|C4UM21_YERRU	tr|A0A0B6GHM3|A0A0B6GHM3_YERRU	tr|A0A0A8VAV8|A0A0A8VAV8_YERRU	tr|A0A0A5FQQ6|A0A0A5FQQ6_YERRU	tr|A0A085U620|A0A085U620_YERRU
tr|C4UMM7|C4UMM7_YERRU	YERRU	Carboxypeptidase OS=Yersinia ruckeri ATCC 29473 GN=yruck0001_7440 PE=4 SV=1	2.22	2.23	4	2	14.61	tr|C4UMM7|C4UMM7_YERRU	tr|A0A0B6GA27|A0A0B6GA27_YERRU	tr|A0A094SRY6|A0A094SRY6_YERRU	tr|A0A085UAJ3|A0A085UAJ3_YERRU
tr|C4UH22|C4UH22_YERRU	YERRU	Transcription elongation factor GreB OS=Yersinia ruckeri ATCC 29473 GN=greB PE=3 SV=1	2.21	2.25	2	2	12.88	tr|C4UH22|C4UH22_YERRU	tr|A0A085U723|A0A085U723_YERRU
tr|C4UF00|C4UF00_YERRU	YERRU	CBS domain protein OS=Yersinia ruckeri ATCC 29473 GN=DJ39_1052 PE=4 SV=1	2.15	2.19	3	2	7.033	tr|C4UF00|C4UF00_YERRU	tr|A0A0A5FMK5|A0A0A5FMK5_YERRU	tr|A0A085U9Q0|A0A085U9Q0_YERRU
tr|C4UM41|C4UM41_YERRU	YERRU	Putative uncharacterized protein (Fragment) OS=Yersinia ruckeri ATCC 29473 GN=yruck0001_20780 PE=4 SV=1	2.11	2.15	4	2	6.962	tr|C4UM41|C4UM41_YERRU	tr|A0A0B6GBK3|A0A0B6GBK3_YERRU	tr|A0A094SNU2|A0A094SNU2_YERRU	tr|A0A085U244|A0A085U244_YERRU
tr|C4UIA2|C4UIA2_YERRU	YERRU	Diaminopimelate decarboxylase OS=Yersinia ruckeri ATCC 29473 GN=lysA PE=3 SV=1	2.08	2.25	4	2	5	tr|C4UIA2|C4UIA2_YERRU	tr|A0A0B6G9Q9|A0A0B6G9Q9_YERRU	tr|A0A0A5FMB4|A0A0A5FMB4_YERRU	tr|A0A085UBA1|A0A085UBA1_YERRU
tr|C4UN02|C4UN02_YERRU	YERRU	Bacterial regulatory s, gntR family protein OS=Yersinia ruckeri ATCC 29473 GN=DJ39_2853 PE=4 SV=1	2.08	2.19	4	2	9.848	tr|C4UN02|C4UN02_YERRU	tr|A0A0A8VGG1|A0A0A8VGG1_YERRU	tr|A0A0A5HAL3|A0A0A5HAL3_YERRU	tr|A0A085UAM5|A0A085UAM5_YERRU
tr|C4UGW1|C4UGW1_YERRU	YERRU	Mannitol-1-phosphate 5-dehydrogenase OS=Yersinia ruckeri ATCC 29473 GN=mtlD PE=3 SV=1	2.05	2.1	4	2	9.302	tr|C4UGW1|C4UGW1_YERRU	tr|A0A0B6GCQ2|A0A0B6GCQ2_YERRU	tr|A0A0A5HA70|A0A0A5HA70_YERRU	tr|A0A085U8P5|A0A085U8P5_YERRU
tr|A0A0A8VEE9|A0A0A8VEE9_YERRU	YERRU	Phosphoenolpyruvate carboxykinase ATP OS=Yersinia ruckeri GN=pckA PE=3 SV=1	2	80.76	1	59	87.76	tr|A0A0A8VEE9|A0A0A8VEE9_YERRU
tr|A0A0B6G830|A0A0B6G830_YERRU	YERRU	GTP-binding protein TypA/BipA OS=Yersinia ruckeri GN=typA PE=4 SV=1	2	61.53	2	44	58.48	tr|A0A0B6G830|A0A0B6G830_YERRU	tr|A0A085U3T7|A0A085U3T7_YERRU
tr|A0A0B6G869|A0A0B6G869_YERRU	YERRU	Protein dcrB OS=Yersinia ruckeri GN=dcrB PE=4 SV=1	2	11.8	2	7	50.57	tr|A0A0B6G869|A0A0B6G869_YERRU	tr|A0A085U6H9|A0A085U6H9_YERRU
tr|C4UII0|C4UII0_YERRU	YERRU	Uncharacterized protein OS=Yersinia ruckeri ATCC 29473 GN=DJ39_3024 PE=3 SV=1	2	2	3	2	8.021	tr|C4UII0|C4UII0_YERRU	tr|A0A0A8VGL2|A0A0A8VGL2_YERRU	tr|A0A085UB35|A0A085UB35_YERRU
tr|C4UM71|C4UM71_YERRU	YERRU	Opacity-associated protein A family OS=Yersinia ruckeri ATCC 29473 GN=yruck0001_26420 PE=4 SV=1	2	2	5	2	11.87	tr|C4UM71|C4UM71_YERRU	tr|A0A0B6G124|A0A0B6G124_YERRU	tr|A0A0A8V905|A0A0A8V905_YERRU	tr|A0A094SR77|A0A094SR77_YERRU	tr|A0A085U9D7|A0A085U9D7_YERRU
tr|C4UHB7|C4UHB7_YERRU	YERRU	Ribosomal protein L18 OS=Yersinia ruckeri ATCC 29473 GN=rplR PE=3 SV=1	2	2	2	2	19.66	tr|C4UHB7|C4UHB7_YERRU	tr|A0A085U6T9|A0A085U6T9_YERRU
tr|C4UFF6|C4UFF6_YERRU	YERRU	Uncharacterized protein OS=Yersinia ruckeri ATCC 29473 GN=DJ39_1503 PE=4 SV=1	2	2	3	3	28.4	tr|C4UFF6|C4UFF6_YERRU	tr|A0A0B6GDN7|A0A0B6GDN7_YERRU	tr|A0A085U7J7|A0A085U7J7_YERRU
tr|C4UK18|C4UK18_YERRU	YERRU	Protein-export membrane protein secG OS=Yersinia ruckeri ATCC 29473 GN=yruck0001_25660 PE=4 SV=1	1.92	2	4	2	13.68	tr|C4UK18|C4UK18_YERRU	tr|A0A0A8VD43|A0A0A8VD43_YERRU	tr|A0A094UZ21|A0A094UZ21_YERRU	tr|A0A085U9A3|A0A085U9A3_YERRU
tr|C4UHU1|C4UHU1_YERRU	YERRU	Lipid A biosynthesis lauroyl acyltransferase OS=Yersinia ruckeri ATCC 29473 GN=yruck0001_17690 PE=4 SV=1	1.78	1.88	3	2	8.456	tr|C4UHU1|C4UHU1_YERRU	tr|A0A094SRC7|A0A094SRC7_YERRU	tr|A0A085UA15|A0A085UA15_YERRU
tr|C4UMG7|C4UMG7_YERRU	YERRU	2`,3`-cyclic-nucleotide 2`-phosphodiesterase OS=Yersinia ruckeri ATCC 29473 GN=DJ39_914 PE=3 SV=1	1.53	1.63	3	2	3.481	tr|C4UMG7|C4UMG7_YERRU	tr|A0A085U473|A0A085U473_YERRU	tr|A0A0B6GIA7|A0A0B6GIA7_YERRU
tr|C4UJY6|C4UJY6_YERRU	YERRU	Exonuclease SbcC OS=Yersinia ruckeri ATCC 29473 GN=yruck0001_23140 PE=4 SV=1	1.33	1.43	4	2	2.211	tr|C4UJY6|C4UJY6_YERRU	tr|A0A0A5FMV0|A0A0A5FMV0_YERRU	tr|A0A094SRG0|A0A094SRG0_YERRU	tr|A0A085U561|A0A085U561_YERRU
tr|A0A0B6GBB9|A0A0B6GBB9_YERRU	YERRU	Glutaminase A OS=Yersinia ruckeri GN=glsA PE=4 SV=1	0.98	11.03	1	8	43.91	tr|A0A0B6GBB9|A0A0B6GBB9_YERRU
tr|C4UJH9|C4UJH9_YERRU	YERRU	Indole-3-glycerol phosphate synthase family protein OS=Yersinia ruckeri ATCC 29473 GN=DJ39_1450 PE=3 SV=1	0.93	1.01	3	2	5.495	tr|C4UJH9|C4UJH9_YERRU	tr|A0A0B6FWV4|A0A0B6FWV4_YERRU	tr|A0A085U7E7|A0A085U7E7_YERRU
tr|C4UM28|C4UM28_YERRU	YERRU	Methyl-accepting chemotaxis (MCP) signaling domain protein OS=Yersinia ruckeri ATCC 29473 GN=DJ39_882 PE=4 SV=1	0.88	3.07	3	3	6.364	tr|C4UM28|C4UM28_YERRU	tr|A0A0B6G8W7|A0A0B6G8W7_YERRU	tr|A0A085U256|A0A085U256_YERRU
tr|C4UGY4|C4UGY4_YERRU	YERRU	Histidine ammonia-lyase OS=Yersinia ruckeri ATCC 29473 GN=hutH PE=3 SV=1	0.82	0.89	5	2	5.788	tr|C4UGY4|C4UGY4_YERRU	tr|A0A0B6GF00|A0A0B6GF00_YERRU	tr|A0A0A5FL36|A0A0A5FL36_YERRU	tr|A0A094S8J6|A0A094S8J6_YERRU	tr|A0A085U799|A0A085U799_YERRU
tr|C4UH57|C4UH57_YERRU	YERRU	Glutamine amidotransferase of anthranilate synthase/aminodeoxychorismate synthase family protein OS=Yersinia ruckeri ATCC 29473 GN=DJ39_2452 PE=4 SV=1	0.81	0.89	2	2	18.85	tr|C4UH57|C4UH57_YERRU	tr|A0A085U6Y9|A0A085U6Y9_YERRU
tr|C4UKK7|C4UKK7_YERRU	YERRU	Methyl-accepting chemotaxis sensory transducer OS=Yersinia ruckeri ATCC 29473 GN=DJ39_1904 PE=4 SV=1	0.8	5.05	3	3	8.939	tr|C4UKK7|C4UKK7_YERRU	tr|A0A0B6GC07|A0A0B6GC07_YERRU	tr|A0A085U926|A0A085U926_YERRU
tr|C4UNB2|C4UNB2_YERRU	YERRU	Oligogalacturonate-specific porin OS=Yersinia ruckeri ATCC 29473 GN=yruck0001_25370 PE=4 SV=1	0.77	0.84	4	2	17.05	tr|C4UNB2|C4UNB2_YERRU	tr|A0A0B6GE18|A0A0B6GE18_YERRU	tr|A0A094SSQ7|A0A094SSQ7_YERRU	tr|A0A085U2J9|A0A085U2J9_YERRU
tr|C4ULI4|C4ULI4_YERRU	YERRU	Acetate operon repressor OS=Yersinia ruckeri ATCC 29473 GN=iclR PE=4 SV=1	0.76	0.83	2	2	12.54	tr|C4ULI4|C4ULI4_YERRU	tr|A0A085U329|A0A085U329_YERRU
tr|A0A094TK00|A0A094TK00_YERRU	YERRU	Putative Holliday junction resolvase OS=Yersinia ruckeri ATCC 29473 GN=DJ39_3025 PE=3 SV=1	0.69	0.76	2	2	17.02	tr|A0A094TK00|A0A094TK00_YERRU	tr|A0A085UB34|A0A085UB34_YERRU
tr|C4UP98|C4UP98_YERRU	YERRU	Coproporphyrinogen III oxidase OS=Yersinia ruckeri ATCC 29473 GN=hemF PE=3 SV=1	0.6	0.62	5	2	8.387	tr|C4UP98|C4UP98_YERRU	tr|A0A0B6G364|A0A0B6G364_YERRU	tr|A0A0A8VL70|A0A0A8VL70_YERRU	tr|A0A0A5H973|A0A0A5H973_YERRU	tr|A0A085UAK9|A0A085UAK9_YERRU
