# Supplementary material for: Global proteomic profiling of Yersinia ruckeri strains
Source: Vet Res. 2017 Sep 20;48:55. doi: 10.1186/s13567-017-0460-3 (PMC5607619; doi:10.1186/s13567-017-0460-3)
Supplement: Supplementary file 3 — Additional file 3. Details of identified proteins of Yersinia ruckeri strains. Number of proteins was identified at false discovery rate 1% with more than one peptide. [file 13567_2017_460_MOESM3_ESM.xls]

## Sheet: SP05
Protein N	Representative Accession	Species	Name	Unused ProtScore	Total ProtScore	Ambiguous Accessions	Confident Peptides	%Seq Cov - peptides >95% conf	Ambiguous Accession 1	Ambiguous Accession 2	Ambiguous Accession 3
1	tr|A0A085U3W6|A0A085U3W6_YERRU	YERRU	DNA-directed RNA polymerase subunit beta OS=Yersinia ruckeri GN=rpoB PE=3 SV=1	157.35	157.35	1	92	69.9	tr|A0A085U3W6|A0A085U3W6_YERRU
2	tr|A0A0A5FLW9|A0A0A5FLW9_YERRU	YERRU	Aldehyde-alcohol dehydrogenase OS=Yersinia ruckeri GN=CSF007_8495 PE=3 SV=1	144.09	144.09	1	124	83.37	tr|A0A0A5FLW9|A0A0A5FLW9_YERRU
3	tr|A0A0A8VGX4|A0A0A8VGX4_YERRU	YERRU	DNA-directed RNA polymerase subunit beta' OS=Yersinia ruckeri GN=rpoC PE=3 SV=1	135.22	135.22	2	74	65.29	tr|A0A0A8VGX4|A0A0A8VGX4_YERRU	tr|A0A085U3W5|A0A085U3W5_YERRU
4	tr|A0A085U9V0|A0A085U9V0_YERRU	YERRU	Keto-acid formate acetyltransferase OS=Yersinia ruckeri GN=CSF007_6915 PE=4 SV=1	127.66	127.66	1	110	80.79	tr|A0A085U9V0|A0A085U9V0_YERRU
5	tr|A0A085U3X9|A0A085U3X9_YERRU	YERRU	Chaperone protein ClpB OS=Yersinia ruckeri GN=clpB PE=3 SV=1	122.71	122.71	1	71	75.5	tr|A0A085U3X9|A0A085U3X9_YERRU
6	tr|A0A085U342|A0A085U342_YERRU	YERRU	Pyruvate dehydrogenase E1 component OS=Yersinia ruckeri GN=CSF007_3325 PE=4 SV=1	109.57	109.57	1	75	71.7	tr|A0A085U342|A0A085U342_YERRU
7	tr|A0A085UB65|A0A085UB65_YERRU	YERRU	Glycine dehydrogenase (decarboxylating) OS=Yersinia ruckeri GN=gcvP PE=3 SV=1	102.81	102.81	1	64	74.04	tr|A0A085UB65|A0A085UB65_YERRU
8	tr|A0A085UBJ0|A0A085UBJ0_YERRU	YERRU	Chaperone protein DnaK OS=Yersinia ruckeri GN=dnaK PE=2 SV=1	97.13	97.13	1	68	79.06	tr|A0A085UBJ0|A0A085UBJ0_YERRU
9	tr|A0A085U6W0|A0A085U6W0_YERRU	YERRU	Elongation factor G OS=Yersinia ruckeri GN=fusA PE=3 SV=1	94.16	94.16	1	67	74.5	tr|A0A085U6W0|A0A085U6W0_YERRU
10	tr|A0A085U8U1|A0A085U8U1_YERRU	YERRU	Glutamine--fructose-6-phosphate aminotransferase [isomerizing] OS=Yersinia ruckeri GN=glmS PE=3 SV=1	91.52	91.52	1	55	87.03	tr|A0A085U8U1|A0A085U8U1_YERRU
11	tr|A0A085U9A0|A0A085U9A0_YERRU	YERRU	Translation initiation factor IF-2 OS=Yersinia ruckeri GN=infB PE=3 SV=1	86.87	86.87	1	50	62.78	tr|A0A085U9A0|A0A085U9A0_YERRU
12	tr|A0A0A5FTS4|A0A0A5FTS4_YERRU	YERRU	Aconitate hydratase B OS=Yersinia ruckeri GN=CSF007_3355 PE=3 SV=1	86.45	86.45	2	48	69.94	tr|A0A0A5FTS4|A0A0A5FTS4_YERRU	tr|A0A085U346|A0A085U346_YERRU
13	tr|A0A085U9I7|A0A085U9I7_YERRU	YERRU	60 kDa chaperonin OS=Yersinia ruckeri GN=groL PE=3 SV=1	86.36	86.37	1	83	81.9	tr|A0A085U9I7|A0A085U9I7_YERRU
14	tr|A0A085UB47|A0A085UB47_YERRU	YERRU	Transketolase OS=Yersinia ruckeri GN=nADLYRO1b_180 PE=3 SV=1	86.13	86.16	1	53	86.3	tr|A0A085UB47|A0A085UB47_YERRU
15	tr|A0A085U984|A0A085U984_YERRU	YERRU	Ornithine decarboxylase OS=Yersinia ruckeri GN=CSF007_2345 PE=4 SV=1	84.33	84.33	1	73	76.25	tr|A0A085U984|A0A085U984_YERRU
16	tr|A0A085U9V7|A0A085U9V7_YERRU	YERRU	30S ribosomal protein S1 OS=Yersinia ruckeri GN=CSF007_6950 PE=3 SV=1	83.73	83.74	1	63	80.79	tr|A0A085U9V7|A0A085U9V7_YERRU
17	tr|A0A085U2U3|A0A085U2U3_YERRU	YERRU	Phosphoenolpyruvate-protein phosphotransferase OS=Yersinia ruckeri GN=CSF007_12930 PE=3 SV=1	82.47	82.47	1	53	82.78	tr|A0A085U2U3|A0A085U2U3_YERRU
18	tr|A0A085U5E5|A0A085U5E5_YERRU	YERRU	Chaperone protein HtpG OS=Yersinia ruckeri GN=htpG PE=3 SV=1	80.24	80.24	1	47	73.08	tr|A0A085U5E5|A0A085U5E5_YERRU
19	tr|A0A085UB77|A0A085UB77_YERRU	YERRU	Lysine--tRNA ligase OS=Yersinia ruckeri GN=lysS PE=3 SV=1	79.29	79.29	1	54	84.16	tr|A0A085UB77|A0A085UB77_YERRU
20	tr|A0A085UA25|A0A085UA25_YERRU	YERRU	Ribonuclease E OS=Yersinia ruckeri GN=rne PE=3 SV=1	77.52	77.52	1	41	52.79	tr|A0A085UA25|A0A085UA25_YERRU
21	tr|A0A085U5A5|A0A085U5A5_YERRU	YERRU	Trigger factor OS=Yersinia ruckeri GN=tig PE=3 SV=1	76.8	76.81	1	51	80.41	tr|A0A085U5A5|A0A085U5A5_YERRU
22	tr|A0A085U402|A0A085U402_YERRU	YERRU	Alanine--tRNA ligase OS=Yersinia ruckeri GN=alaS PE=3 SV=1	74.85	74.85	1	39	66.82	tr|A0A085U402|A0A085U402_YERRU
23	tr|A0A0A8VEE9|A0A0A8VEE9_YERRU	YERRU	Phosphoenolpyruvate carboxykinase [ATP] OS=Yersinia ruckeri GN=pckA PE=3 SV=1	74.56	74.56	1	54	84.42	tr|A0A0A8VEE9|A0A0A8VEE9_YERRU
24	tr|A0A085U7L1|A0A085U7L1_YERRU	YERRU	Alkyl sulfatase OS=Yersinia ruckeri GN=CSF007_9025 PE=4 SV=1	74.39	74.4	2	47	73.59	tr|A0A085U7L1|A0A085U7L1_YERRU	tr|U3M7S2|U3M7S2_YERRU
25	tr|A0A085U4X1|A0A085U4X1_YERRU	YERRU	Phosphate acetyltransferase OS=Yersinia ruckeri GN=CSF007_12440 PE=3 SV=1	74.26	74.26	1	43	66.15	tr|A0A085U4X1|A0A085U4X1_YERRU
26	tr|A0A085U5A8|A0A085U5A8_YERRU	YERRU	Lon protease OS=Yersinia ruckeri GN=lon PE=2 SV=1	73.75	73.75	1	42	57.91	tr|A0A085U5A8|A0A085U5A8_YERRU
27	tr|A0A085U8L4|A0A085U8L4_YERRU	YERRU	Glyceraldehyde-3-phosphate dehydrogenase OS=Yersinia ruckeri GN=CSF007_8370 PE=3 SV=1	73.26	73.27	1	63	88.22	tr|A0A085U8L4|A0A085U8L4_YERRU
28	tr|A0A085U477|A0A085U477_YERRU	YERRU	2-oxoglutarate dehydrogenase E1 OS=Yersinia ruckeri GN=CSF007_5815 PE=4 SV=1	72.63	72.73	1	42	56.9	tr|A0A085U477|A0A085U477_YERRU
29	tr|A0A085U996|A0A085U996_YERRU	YERRU	Polyribonucleotide nucleotidyltransferase OS=Yersinia ruckeri GN=pnp PE=3 SV=1	71.25	71.3	1	40	57.08	tr|A0A085U996|A0A085U996_YERRU
30	tr|A0A085U804|A0A085U804_YERRU	YERRU	Phenylalanine--tRNA ligase beta subunit OS=Yersinia ruckeri GN=pheT PE=3 SV=1	70.41	70.41	1	37	64.4	tr|A0A085U804|A0A085U804_YERRU
31	tr|A0A085U8U4|A0A085U8U4_YERRU	YERRU	ATP synthase subunit beta OS=Yersinia ruckeri GN=atpD PE=3 SV=1	69.42	69.42	1	55	92.17	tr|A0A085U8U4|A0A085U8U4_YERRU
32	tr|A0A0A8VMM3|A0A0A8VMM3_YERRU	YERRU	Phosphoenolpyruvate carboxylase OS=Yersinia ruckeri GN=ppc PE=3 SV=1	69.21	69.25	2	40	59.24	tr|A0A0A8VMM3|A0A0A8VMM3_YERRU	tr|A0A085U3K9|A0A085U3K9_YERRU
33	tr|A0A085U7W1|A0A085U7W1_YERRU	YERRU	Pyruvate kinase OS=Yersinia ruckeri GN=nADLYRO1b_1461 PE=3 SV=1	69.09	69.1	1	56	86.81	tr|A0A085U7W1|A0A085U7W1_YERRU
34	tr|A0A085UBM5|A0A085UBM5_YERRU	YERRU	Lysine decarboxylase CadA OS=Yersinia ruckeri GN=cadA PE=4 SV=1	68.28	68.28	1	44	62.55	tr|A0A085UBM5|A0A085UBM5_YERRU
35	tr|A0A085U9N6|A0A085U9N6_YERRU	YERRU	6-phosphogluconate dehydrogenase, decarboxylating OS=Yersinia ruckeri GN=CSF007_6500 PE=3 SV=1	68.15	68.15	1	48	85.5	tr|A0A085U9N6|A0A085U9N6_YERRU
36	tr|A0A085U8H7|A0A085U8H7_YERRU	YERRU	Pyruvate kinase OS=Yersinia ruckeri GN=CSF007_8170 PE=3 SV=1	67.94	67.94	1	45	83.54	tr|A0A085U8H7|A0A085U8H7_YERRU
37	tr|A0A085UBH8|A0A085UBH8_YERRU	YERRU	Carbamoyl-phosphate synthase (glutamine-hydrolyzing) OS=Yersinia ruckeri GN=CSF007_2950 PE=3 SV=1	67.16	68.11	1	36	48.56	tr|A0A085UBH8|A0A085UBH8_YERRU
38	tr|A0A085U4P6|A0A085U4P6_YERRU	YERRU	Trimethylamine N-oxide reductase I catalytic subunit OS=Yersinia ruckeri GN=CSF007_11835 PE=3 SV=1	66.97	67.03	1	34	55.93	tr|A0A085U4P6|A0A085U4P6_YERRU
39	tr|A0A085U809|A0A085U809_YERRU	YERRU	Threonine--tRNA ligase OS=Yersinia ruckeri GN=thrS PE=3 SV=1	66.83	66.85	1	42	67.6	tr|A0A085U809|A0A085U809_YERRU
40	tr|A0A085UBC6|A0A085UBC6_YERRU	YERRU	Protein translocase subunit SecA OS=Yersinia ruckeri GN=secA PE=2 SV=1	66.66	66.71	1	34	53.37	tr|A0A085UBC6|A0A085UBC6_YERRU
41	tr|A0A0A5FSG3|A0A0A5FSG3_YERRU	YERRU	Isocitrate dehydrogenase [NADP] OS=Yersinia ruckeri GN=CSF007_7530 PE=3 SV=1	64.02	64.02	1	38	68.11	tr|A0A0A5FSG3|A0A0A5FSG3_YERRU
42	tr|A0A0A8VA54|A0A0A8VA54_YERRU	YERRU	Acetyltransferase component of pyruvate dehydrogenase complex OS=Yersinia ruckeri GN=CSF007_3330 PE=3 SV=1	63.8	63.8	2	45	72.62	tr|A0A0A8VA54|A0A0A8VA54_YERRU	tr|A0A085U343|A0A085U343_YERRU
43	tr|A0A085U3T8|A0A085U3T8_YERRU	YERRU	Glutamine synthetase OS=Yersinia ruckeri GN=nADLYRO1b_2874 PE=3 SV=1	63.24	63.25	2	43	82.3	tr|A0A085U3T8|A0A085U3T8_YERRU	tr|A0A0A5FT10|A0A0A5FT10_YERRU
44	tr|A0A0A8VG61|A0A0A8VG61_YERRU	YERRU	Outer membrane protein assembly factor BamA OS=Yersinia ruckeri GN=bamA PE=3 SV=1	62.87	62.92	2	31	49.18	tr|A0A0A8VG61|A0A0A8VG61_YERRU	tr|A0A085U2Y7|A0A085U2Y7_YERRU
45	tr|A0A085U8U6|A0A085U8U6_YERRU	YERRU	ATP synthase subunit alpha OS=Yersinia ruckeri GN=atpA PE=3 SV=1	62.29	62.29	1	49	80.7	tr|A0A085U8U6|A0A085U8U6_YERRU
46	tr|A0A085U383|A0A085U383_YERRU	YERRU	Enolase OS=Yersinia ruckeri GN=eno PE=3 SV=1	62.15	62.17	1	63	82.13	tr|A0A085U383|A0A085U383_YERRU
47	tr|A0A0A8V8F6|A0A0A8V8F6_YERRU	YERRU	DNA gyrase subunit B OS=Yersinia ruckeri GN=gyrB PE=3 SV=1	61.8	61.87	2	33	52.24	tr|A0A0A8V8F6|A0A0A8V8F6_YERRU	tr|A0A085U8R8|A0A085U8R8_YERRU
48	tr|A0A0A8VGM1|A0A0A8VGM1_YERRU	YERRU	Putative GTP-binding protein YdgA OS=Yersinia ruckeri GN=CSF007_8900 PE=4 SV=1	61.78	61.8	2	34	67.06	tr|A0A0A8VGM1|A0A0A8VGM1_YERRU	tr|A0A085U7I9|A0A085U7I9_YERRU
49	tr|A0A085U9U7|A0A085U9U7_YERRU	YERRU	Serine--tRNA ligase OS=Yersinia ruckeri GN=serS PE=3 SV=1	61.12	61.13	1	38	79.58	tr|A0A085U9U7|A0A085U9U7_YERRU
50	tr|A0A085UAK7|A0A085UAK7_YERRU	YERRU	NADP-dependent malic enzyme OS=Yersinia ruckeri GN=CSF007_13080 PE=4 SV=1	60.9	60.92	1	46	64.82	tr|A0A085UAK7|A0A085UAK7_YERRU
51	tr|A0A085U3X3|A0A085U3X3_YERRU	YERRU	Elongation factor Tu OS=Yersinia ruckeri GN=tuf PE=3 SV=1	58.13	58.13	1	53	86.29	tr|A0A085U3X3|A0A085U3X3_YERRU
52	tr|A0A085U6T0|A0A085U6T0_YERRU	YERRU	DNA-directed RNA polymerase subunit alpha OS=Yersinia ruckeri GN=rpoA PE=3 SV=1	58.11	58.11	1	36	85.11	tr|A0A085U6T0|A0A085U6T0_YERRU
53	tr|A0A085U9J0|A0A085U9J0_YERRU	YERRU	Aspartate ammonia-lyase OS=Yersinia ruckeri GN=CSF007_1760 PE=3 SV=1	58	58	1	66	85.98	tr|A0A085U9J0|A0A085U9J0_YERRU
54	tr|A0A085U8G5|A0A085U8G5_YERRU	YERRU	Aspartyl-tRNA synthetase OS=Yersinia ruckeri GN=CSF007_8110 PE=3 SV=1	57.89	57.93	1	36	72.07	tr|A0A085U8G5|A0A085U8G5_YERRU
55	tr|A0A085U3T7|A0A085U3T7_YERRU	YERRU	GTP-binding protein TypA OS=Yersinia ruckeri GN=typA PE=4 SV=1	57.79	57.83	2	34	56.18	tr|A0A085U3T7|A0A085U3T7_YERRU	tr|A0A0A8VIA7|A0A0A8VIA7_YERRU
56	tr|A0A0A8VD67|A0A0A8VD67_YERRU	YERRU	Oligopeptidase A OS=Yersinia ruckeri GN=CSF007_0675 PE=3 SV=1	56.72	57	2	29	58.99	tr|A0A0A8VD67|A0A0A8VD67_YERRU	tr|A0A085U764|A0A085U764_YERRU
57	tr|A0A085U9F2|A0A085U9F2_YERRU	YERRU	Ribonuclease R OS=Yersinia ruckeri GN=rnr PE=3 SV=1	56.21	56.22	1	28	44.68	tr|A0A085U9F2|A0A085U9F2_YERRU
58	tr|A0A085UBI4|A0A085UBI4_YERRU	YERRU	Isoleucine--tRNA ligase OS=Yersinia ruckeri GN=ileS PE=3 SV=1	56.04	56.06	1	33	45.95	tr|A0A085UBI4|A0A085UBI4_YERRU
59	tr|A0A085U3M7|A0A085U3M7_YERRU	YERRU	Glycerol kinase OS=Yersinia ruckeri GN=glpK PE=3 SV=1	56.04	56.04	1	31	71.94	tr|A0A085U3M7|A0A085U3M7_YERRU
60	tr|A0A085U8Q3|A0A085U8Q3_YERRU	YERRU	Glycine--tRNA ligase beta subunit OS=Yersinia ruckeri GN=glyS PE=3 SV=1	55.39	55.4	1	30	67.05	tr|A0A085U8Q3|A0A085U8Q3_YERRU
61	tr|A0A085U8W7|A0A085U8W7_YERRU	YERRU	Flagellin OS=Yersinia ruckeri GN=CSF007_11070 PE=3 SV=1	54.88	54.88	1	87	88.34	tr|A0A085U8W7|A0A085U8W7_YERRU
62	tr|A0A0A8VAM1|A0A0A8VAM1_YERRU	YERRU	UDP-sugar hydrolase 5'-nucleotidase OS=Yersinia ruckeri GN=CSF007_4945 PE=3 SV=1	54.19	54.19	2	31	70.55	tr|A0A0A8VAM1|A0A0A8VAM1_YERRU	tr|A0A085U5F2|A0A085U5F2_YERRU
63	tr|A0A085U600|A0A085U600_YERRU	YERRU	Leucine--tRNA ligase OS=Yersinia ruckeri GN=leuS PE=3 SV=1	54.06	54.07	1	27	46.16	tr|A0A085U600|A0A085U600_YERRU
64	tr|A0A085U499|A0A085U499_YERRU	YERRU	Galactose/methyl galactoside ABC transport system, D-galactose-binding periplasmic protein MglB OS=Yersinia ruckeri GN=CSF007_6395 PE=4 SV=1	54.06	54.06	1	35	73.11	tr|A0A085U499|A0A085U499_YERRU
65	tr|A0A085UB44|A0A085UB44_YERRU	YERRU	Biosynthetic arginine decarboxylase OS=Yersinia ruckeri GN=speA PE=3 SV=1	53.99	53.99	2	28	61.76	tr|A0A085UB44|A0A085UB44_YERRU	tr|A0A0A8VGK2|A0A0A8VGK2_YERRU
66	tr|A0A0A8VEQ0|A0A0A8VEQ0_YERRU	YERRU	NADH-quinone oxidoreductase OS=Yersinia ruckeri GN=CSF007_12365 PE=3 SV=1	53.75	53.77	2	29	51.15	tr|A0A0A8VEQ0|A0A0A8VEQ0_YERRU	tr|A0A085U4V7|A0A085U4V7_YERRU
67	tr|A0A085U669|A0A085U669_YERRU	YERRU	PTS mannose transporter subunit IIAB OS=Yersinia ruckeri GN=CSF007_10150 PE=4 SV=1	53.57	53.59	1	51	84.16	tr|A0A085U669|A0A085U669_YERRU
68	tr|A0A0A8VJZ6|A0A0A8VJZ6_YERRU	YERRU	Fructose-bisphosphate aldolase class II OS=Yersinia ruckeri GN=CSF007_14795 PE=3 SV=1	52.98	53	2	49	79.9	tr|A0A0A8VJZ6|A0A0A8VJZ6_YERRU	tr|A0A085UB50|A0A085UB50_YERRU
69	tr|A0A0A5FMT3|A0A0A5FMT3_YERRU	YERRU	Membrane alanine aminopeptidase N OS=Yersinia ruckeri GN=CSF007_7065 PE=4 SV=1	52.34	52.39	2	28	39.61	tr|A0A0A5FMT3|A0A0A5FMT3_YERRU	tr|A0A085U9Y0|A0A085U9Y0_YERRU
70	tr|A0A085UBD0|A0A085UBD0_YERRU	YERRU	Cell division protein FtsZ OS=Yersinia ruckeri GN=ftsZ PE=3 SV=1	51.76	51.77	1	30	87.47	tr|A0A085UBD0|A0A085UBD0_YERRU
71	tr|A0A085U2Z4|A0A085U2Z4_YERRU	YERRU	Elongation factor Ts OS=Yersinia ruckeri GN=tsf PE=3 SV=1	51.41	51.41	1	34	78.95	tr|A0A085U2Z4|A0A085U2Z4_YERRU
72	tr|H6U8T4|H6U8T4_YERRU	YERRU	DNA gyrase subunit A OS=Yersinia ruckeri GN=gyrA PE=3 SV=1	51.18	51.21	2	24	34.2	tr|H6U8T4|H6U8T4_YERRU	tr|H6U8T3|H6U8T3_YERRU
73	tr|A0A085U3M2|A0A085U3M2_YERRU	YERRU	ATP-dependent protease ATPase subunit HslU OS=Yersinia ruckeri GN=hslU PE=3 SV=1	51.01	51.1	1	27	67.27	tr|A0A085U3M2|A0A085U3M2_YERRU
74	tr|A0A0A8VG40|A0A0A8VG40_YERRU	YERRU	Proline--tRNA ligase OS=Yersinia ruckeri GN=proS PE=3 SV=1	50.96	50.99	1	31	59.62	tr|A0A0A8VG40|A0A0A8VG40_YERRU
75	tr|A0A085U615|A0A085U615_YERRU	YERRU	Asparagine synthetase B OS=Yersinia ruckeri GN=nADLYRO1b_2030 PE=4 SV=1	50.27	50.27	1	27	62.45	tr|A0A085U615|A0A085U615_YERRU
76	tr|A0A085U407|A0A085U407_YERRU	YERRU	Fumarate hydratase OS=Yersinia ruckeri GN=CSF007_4025 PE=4 SV=1	50.06	50.06	1	27	75.69	tr|A0A085U407|A0A085U407_YERRU
77	tr|A0A085UAD2|A0A085UAD2_YERRU	YERRU	Peptidase B OS=Yersinia ruckeri GN=pepB PE=3 SV=1	50.01	50.01	1	32	84.22	tr|A0A085UAD2|A0A085UAD2_YERRU
78	tr|A0A085U8H9|A0A085U8H9_YERRU	YERRU	Glucose-6-phosphate 1-dehydrogenase OS=Yersinia ruckeri GN=zwf PE=3 SV=1	49.95	49.99	1	28	59.27	tr|A0A085U8H9|A0A085U8H9_YERRU
79	tr|A0A085U540|A0A085U540_YERRU	YERRU	Aminoacyl-histidine dipeptidase OS=Yersinia ruckeri GN=CSF007_4345 PE=4 SV=1	49.79	49.81	1	28	70.16	tr|A0A085U540|A0A085U540_YERRU
80	tr|A0A085U505|A0A085U505_YERRU	YERRU	3-oxoacyl-ACP synthase OS=Yersinia ruckeri GN=CSF007_12625 PE=3 SV=1	49.6	49.62	1	39	81.73	tr|A0A085U505|A0A085U505_YERRU
81	tr|A0A085U9H1|A0A085U9H1_YERRU	YERRU	Fumarate reductase flavoprotein subunit OS=Yersinia ruckeri GN=CSF007_1860 PE=3 SV=1	49.51	49.53	1	33	60.43	tr|A0A085U9H1|A0A085U9H1_YERRU
82	tr|A0A085UB49|A0A085UB49_YERRU	YERRU	Phosphoglycerate kinase OS=Yersinia ruckeri GN=pgk PE=3 SV=1	48.61	48.61	1	39	69.25	tr|A0A085UB49|A0A085UB49_YERRU
83	tr|A0A0A8VD08|A0A0A8VD08_YERRU	YERRU	Tyrosine--tRNA ligase OS=Yersinia ruckeri GN=tyrS PE=3 SV=1	48.41	48.42	1	28	78.07	tr|A0A0A8VD08|A0A0A8VD08_YERRU
84	tr|A0A085U344|A0A085U344_YERRU	YERRU	Dihydrolipoyl dehydrogenase OS=Yersinia ruckeri GN=CSF007_3335 PE=4 SV=1	47.87	47.88	1	34	68.57	tr|A0A085U344|A0A085U344_YERRU
85	tr|A0A085UBL1|A0A085UBL1_YERRU	YERRU	ABC transporter, ATP-binding protein OS=Yersinia ruckeri GN=CSF007_2785 PE=4 SV=1	47.78	47.81	1	29	58.74	tr|A0A085UBL1|A0A085UBL1_YERRU
86	tr|A0A085U621|A0A085U621_YERRU	YERRU	Glutamine--tRNA ligase OS=Yersinia ruckeri GN=glnS PE=3 SV=1	47.67	47.69	1	27	59.82	tr|A0A085U621|A0A085U621_YERRU
87	tr|A0A085U7B7|A0A085U7B7_YERRU	YERRU	Oligopeptide ABC transporter, periplasmic oligopeptide-binding protein OppA OS=Yersinia ruckeri GN=CSF007_8520 PE=4 SV=1	47.61	47.63	1	27	68.81	tr|A0A085U7B7|A0A085U7B7_YERRU
88	tr|A0A085UAE9|A0A085UAE9_YERRU	YERRU	GMP synthase [glutamine-hydrolyzing] OS=Yersinia ruckeri GN=guaA PE=3 SV=1	47.47	47.51	1	24	67.24	tr|A0A085UAE9|A0A085UAE9_YERRU
89	tr|A0A085U6D5|A0A085U6D5_YERRU	YERRU	Transcription termination factor Rho OS=Yersinia ruckeri GN=rho PE=3 SV=1	47.35	49.39	1	28	66.35	tr|A0A085U6D5|A0A085U6D5_YERRU
90	tr|A0A085U9A1|A0A085U9A1_YERRU	YERRU	Transcription termination/antitermination protein NusA OS=Yersinia ruckeri GN=nusA PE=3 SV=1	47.04	47.05	1	32	54.75	tr|A0A085U9A1|A0A085U9A1_YERRU
91	tr|A0A085U382|A0A085U382_YERRU	YERRU	CTP synthase OS=Yersinia ruckeri GN=pyrG PE=3 SV=1	45.97	45.98	1	28	56.51	tr|A0A085U382|A0A085U382_YERRU
92	tr|A0A085UAB7|A0A085UAB7_YERRU	YERRU	Serine hydroxymethyltransferase OS=Yersinia ruckeri GN=glyA PE=3 SV=1	45.96	45.96	1	28	66.91	tr|A0A085UAB7|A0A085UAB7_YERRU
93	tr|A0A0A8V9E2|A0A0A8V9E2_YERRU	YERRU	Transaldolase OS=Yersinia ruckeri GN=tal PE=3 SV=1	45.88	45.88	2	32	72.42	tr|A0A0A8V9E2|A0A0A8V9E2_YERRU	tr|A0A085UBJ5|A0A085UBJ5_YERRU
94	tr|A0A085U6N5|A0A085U6N5_YERRU	YERRU	Fatty acid oxidation complex subunit alpha OS=Yersinia ruckeri GN=fadB PE=3 SV=1	45.77	45.79	1	23	44.17	tr|A0A085U6N5|A0A085U6N5_YERRU
95	tr|A0A0A5H946|A0A0A5H946_YERRU	YERRU	Glutamate--tRNA ligase OS=Yersinia ruckeri GN=gltX PE=3 SV=1	45.51	45.55	1	24	55.41	tr|A0A0A5H946|A0A0A5H946_YERRU
96	tr|A0A085U5X1|A0A085U5X1_YERRU	YERRU	LacI family transcriptional regulator OS=Yersinia ruckeri GN=CSF007_13910 PE=4 SV=1	45.51	45.53	1	28	71.95	tr|A0A085U5X1|A0A085U5X1_YERRU
97	tr|A0A085U8U5|A0A085U8U5_YERRU	YERRU	ATP synthase gamma chain OS=Yersinia ruckeri GN=atpG PE=3 SV=1	45.4	45.43	1	26	74.74	tr|A0A085U8U5|A0A085U8U5_YERRU
98	tr|A0A085U4X0|A0A085U4X0_YERRU	YERRU	Acetate kinase OS=Yersinia ruckeri GN=ackA PE=3 SV=1	45.09	45.1	1	41	85	tr|A0A085U4X0|A0A085U4X0_YERRU
99	tr|A0A085U9L4|A0A085U9L4_YERRU	YERRU	UDP-N-acetylglucosamine 4,6-dehydratase OS=Yersinia ruckeri GN=CSF007_1635 PE=4 SV=1	44.82	44.85	1	25	67.93	tr|A0A085U9L4|A0A085U9L4_YERRU
100	tr|A0A085U8T5|A0A085U8T5_YERRU	YERRU	Amino acid ABC transporter substrate-binding protein OS=Yersinia ruckeri GN=CSF007_0130 PE=3 SV=1	44.71	44.75	1	24	67.27	tr|A0A085U8T5|A0A085U8T5_YERRU
101	tr|A0A085U9T7|A0A085U9T7_YERRU	YERRU	ATP-dependent Clp protease ATP-binding protein OS=Yersinia ruckeri GN=CSF007_6845 PE=3 SV=1	44.45	44.49	1	24	43.54	tr|A0A085U9T7|A0A085U9T7_YERRU
102	tr|A0A085U2P4|A0A085U2P4_YERRU	YERRU	Phosphopentomutase OS=Yersinia ruckeri GN=deoB PE=3 SV=1	44.39	44.39	1	22	69.78	tr|A0A085U2P4|A0A085U2P4_YERRU
103	tr|A0A085U9X6|A0A085U9X6_YERRU	YERRU	Aminotransferase OS=Yersinia ruckeri GN=CSF007_7045 PE=3 SV=1	44.18	44.21	1	24	66.67	tr|A0A085U9X6|A0A085U9X6_YERRU
104	tr|A0A085UAW0|A0A085UAW0_YERRU	YERRU	Acetyl-CoA carboxylase biotin carboxylase subunit OS=Yersinia ruckeri GN=CSF007_16155 PE=4 SV=1	44.08	44.1	1	25	66.37	tr|A0A085UAW0|A0A085UAW0_YERRU
105	tr|A0A085U9X8|A0A085U9X8_YERRU	YERRU	Asparagine--tRNA ligase OS=Yersinia ruckeri GN=asnS PE=3 SV=1	44.03	44.07	1	22	56.87	tr|A0A085U9X8|A0A085U9X8_YERRU
106	tr|A0A0A8V833|A0A0A8V833_YERRU	YERRU	Glutathione reductase OS=Yersinia ruckeri GN=CSF007_0665 PE=3 SV=1	44.03	44.06	2	26	74.34	tr|A0A0A8V833|A0A0A8V833_YERRU	tr|A0A085U766|A0A085U766_YERRU
107	tr|A0A085U2Z5|A0A085U2Z5_YERRU	YERRU	30S ribosomal protein S2 OS=Yersinia ruckeri GN=rpsB PE=3 SV=1	44.01	44.02	1	36	83.82	tr|A0A085U2Z5|A0A085U2Z5_YERRU
108	tr|A0A085U3N5|A0A085U3N5_YERRU	YERRU	ATP-dependent 6-phosphofructokinase OS=Yersinia ruckeri GN=pfkA PE=3 SV=1	43.7	43.73	1	26	53.96	tr|A0A085U3N5|A0A085U3N5_YERRU
109	tr|A0A085U966|A0A085U966_YERRU	YERRU	Valine--tRNA ligase OS=Yersinia ruckeri GN=valS PE=3 SV=1	43.44	43.53	1	21	34.97	tr|A0A085U966|A0A085U966_YERRU
110	tr|A0A0A5FS73|A0A0A5FS73_YERRU	YERRU	Glycerophosphoryl diester phosphodiesterase, periplasmic OS=Yersinia ruckeri GN=CSF007_17085 PE=4 SV=1	43.22	43.24	2	25	75.98	tr|A0A0A5FS73|A0A0A5FS73_YERRU	tr|A0A085U6H4|A0A085U6H4_YERRU
111	tr|A0A085UB00|A0A085UB00_YERRU	YERRU	Glucose-6-phosphate isomerase OS=Yersinia ruckeri GN=pgi PE=3 SV=1	43.14	43.15	1	22	63.87	tr|A0A085UB00|A0A085UB00_YERRU
112	tr|A0A0A8VER2|A0A0A8VER2_YERRU	YERRU	Uncharacterized protein OS=Yersinia ruckeri GN=CSF007_11690 PE=4 SV=1	42.68	42.68	1	24	73.31	tr|A0A0A8VER2|A0A0A8VER2_YERRU
113	tr|A0A085U9Q2|A0A085U9Q2_YERRU	YERRU	L-serine dehydratase OS=Yersinia ruckeri GN=CSF007_6595 PE=4 SV=1	42.47	42.52	1	24	66.59	tr|A0A085U9Q2|A0A085U9Q2_YERRU
114	tr|A0A0A8V9S0|A0A0A8V9S0_YERRU	YERRU	Sulfite reductase [NADPH] flavoprotein alpha-component OS=Yersinia ruckeri GN=cysJ PE=3 SV=1	42.32	42.32	2	23	62.17	tr|A0A0A8V9S0|A0A0A8V9S0_YERRU	tr|A0A085U386|A0A085U386_YERRU
115	tr|A0A085U994|A0A085U994_YERRU	YERRU	ATP-dependent RNA helicase DeaD OS=Yersinia ruckeri GN=deaD PE=3 SV=1	42.27	43.09	1	24	44.82	tr|A0A085U994|A0A085U994_YERRU
116	tr|A0A085U5A7|A0A085U5A7_YERRU	YERRU	ATP-dependent Clp protease ATP-binding subunit ClpX OS=Yersinia ruckeri GN=clpX PE=3 SV=1	42.08	42.08	1	22	59.81	tr|A0A085U5A7|A0A085U5A7_YERRU
117	tr|A0A085U475|A0A085U475_YERRU	YERRU	Succinate--CoA ligase [ADP-forming] subunit beta OS=Yersinia ruckeri GN=sucC PE=3 SV=1	42.05	42.05	1	30	65.46	tr|A0A085U475|A0A085U475_YERRU
118	tr|A0A085U7U8|A0A085U7U8_YERRU	YERRU	N-ethylmaleimide reductase OS=Yersinia ruckeri GN=CSF007_9500 PE=4 SV=1	42.01	42.02	1	22	81.15	tr|A0A085U7U8|A0A085U7U8_YERRU
119	tr|A0A085U8J0|A0A085U8J0_YERRU	YERRU	Site-determining protein OS=Yersinia ruckeri GN=minD PE=3 SV=1	41.63	41.69	1	21	62.59	tr|A0A085U8J0|A0A085U8J0_YERRU
120	tr|A0A085U8L0|A0A085U8L0_YERRU	YERRU	PrkA family serine protein kinase OS=Yersinia ruckeri GN=CSF007_8345 PE=4 SV=1	41.63	41.65	1	21	46.27	tr|A0A085U8L0|A0A085U8L0_YERRU
121	tr|A0A085U479|A0A085U479_YERRU	YERRU	Succinate dehydrogenase flavoprotein subunit OS=Yersinia ruckeri GN=CSF007_5805 PE=3 SV=1	41.62	41.65	1	22	58.16	tr|A0A085U479|A0A085U479_YERRU
122	tr|A0A085U9V4|A0A085U9V4_YERRU	YERRU	Phosphoserine aminotransferase OS=Yersinia ruckeri GN=serC PE=3 SV=1	41.49	41.5	1	21	89.2	tr|A0A085U9V4|A0A085U9V4_YERRU
123	tr|A0A085U8U2|A0A085U8U2_YERRU	YERRU	Bifunctional protein GlmU OS=Yersinia ruckeri GN=glmU PE=3 SV=1	41.41	41.48	2	23	68.2	tr|A0A085U8U2|A0A085U8U2_YERRU	tr|A0A0A8VCX7|A0A0A8VCX7_YERRU
124	tr|A0A085U9F4|A0A085U9F4_YERRU	YERRU	Adenylosuccinate synthetase OS=Yersinia ruckeri GN=purA PE=3 SV=1	41.18	41.2	1	21	61.11	tr|A0A085U9F4|A0A085U9F4_YERRU
125	tr|A0A0A8VC81|A0A0A8VC81_YERRU	YERRU	Arginine--tRNA ligase OS=Yersinia ruckeri GN=argS PE=3 SV=1	40.62	40.67	2	22	50.09	tr|A0A0A8VC81|A0A0A8VC81_YERRU	tr|A0A085U8F7|A0A085U8F7_YERRU
126	tr|A0A085U7W3|A0A085U7W3_YERRU	YERRU	L,D-transpeptidase YcfS OS=Yersinia ruckeri GN=CSF007_9600 PE=4 SV=1	40.59	40.61	1	23	83.24	tr|A0A085U7W3|A0A085U7W3_YERRU
127	tr|A0A085U3P6|A0A085U3P6_YERRU	YERRU	2,3-bisphosphoglycerate-independent phosphoglycerate mutase OS=Yersinia ruckeri GN=gpmI PE=3 SV=1	40.48	40.82	1	22	71.07	tr|A0A085U3P6|A0A085U3P6_YERRU
128	tr|A0A0A8VKI1|A0A0A8VKI1_YERRU	YERRU	Glutamate synthase [NADPH] large chain OS=Yersinia ruckeri GN=CSF007_15830 PE=4 SV=1	40.31	40.36	2	20	19.66	tr|A0A0A8VKI1|A0A0A8VKI1_YERRU	tr|A0A085UAP6|A0A085UAP6_YERRU
129	tr|B6CGX1|B6CGX1_YERRU	YERRU	Chromosome (Plasmid) partitioning protein ParA OS=Yersinia ruckeri GN=parA PE=4 SV=1	40.05	40.05	1	21	86.05	tr|B6CGX1|B6CGX1_YERRU
130	tr|A0A085UAI7|A0A085UAI7_YERRU	YERRU	Outer membrane protein assembly factor BamC OS=Yersinia ruckeri GN=bamC PE=3 SV=1	40	40	1	21	74.79	tr|A0A085UAI7|A0A085UAI7_YERRU
131	tr|A0A085UAS9|A0A085UAS9_YERRU	YERRU	Trehalose-6-phosphate hydrolase OS=Yersinia ruckeri GN=CSF007_16005 PE=4 SV=1	39.51	39.52	1	22	45.83	tr|A0A085UAS9|A0A085UAS9_YERRU
132	tr|A0A085U964|A0A085U964_YERRU	YERRU	Probable cytosol aminopeptidase OS=Yersinia ruckeri GN=pepA PE=3 SV=1	39.38	39.39	1	20	56.86	tr|A0A085U964|A0A085U964_YERRU
133	tr|A0A0A8VGV7|A0A0A8VGV7_YERRU	YERRU	Periplasmic Murein Peptide-Binding Protein MppA OS=Yersinia ruckeri GN=CSF007_9275 PE=4 SV=1	39.25	41.31	2	22	55.95	tr|A0A0A8VGV7|A0A0A8VGV7_YERRU	tr|A0A085U7Q8|A0A085U7Q8_YERRU
134	tr|A0A0A8VK14|A0A0A8VK14_YERRU	YERRU	Cystine ABC transporter, periplasmic cystine-binding protein FliY OS=Yersinia ruckeri GN=CSF007_11050 PE=3 SV=1	39.18	39.21	1	22	73.31	tr|A0A0A8VK14|A0A0A8VK14_YERRU
135	tr|A0A085U6N6|A0A085U6N6_YERRU	YERRU	Xaa-Pro dipeptidase OS=Yersinia ruckeri GN=pepQ PE=3 SV=1	39.03	39.06	1	26	78.78	tr|A0A085U6N6|A0A085U6N6_YERRU
136	tr|A0A085UAU9|A0A085UAU9_YERRU	YERRU	Cytoplasmic axial filament protein CafA and Ribonuclease G OS=Yersinia ruckeri GN=CSF007_16100 PE=4 SV=1	38.9	38.91	1	21	54.81	tr|A0A085UAU9|A0A085UAU9_YERRU
137	tr|A0A085U3Q1|A0A085U3Q1_YERRU	YERRU	ADP-L-glycero-D-manno-heptose-6-epimerase OS=Yersinia ruckeri GN=hldD PE=3 SV=1	38.8	38.8	1	21	69.35	tr|A0A085U3Q1|A0A085U3Q1_YERRU
138	tr|A0A085U387|A0A085U387_YERRU	YERRU	Sulfite reductase [NADPH] hemoprotein beta-component OS=Yersinia ruckeri GN=cysI PE=3 SV=1	38.72	38.73	1	19	50.26	tr|A0A085U387|A0A085U387_YERRU
139	tr|A0A0A8VEK8|A0A0A8VEK8_YERRU	YERRU	Peptidyl-prolyl cis-trans isomerase OS=Yersinia ruckeri GN=CSF007_1310 PE=3 SV=1	38.21	38.24	2	22	60.66	tr|A0A0A8VEK8|A0A0A8VEK8_YERRU	tr|A0A085U6W7|A0A085U6W7_YERRU
140	tr|A0A085U4I3|A0A085U4I3_YERRU	YERRU	2,3-bisphosphoglycerate-dependent phosphoglycerate mutase OS=Yersinia ruckeri GN=gpmA PE=3 SV=1	38.06	38.06	1	19	66.4	tr|A0A085U4I3|A0A085U4I3_YERRU
141	tr|A0A085U9C1|A0A085U9C1_YERRU	YERRU	Malate dehydrogenase OS=Yersinia ruckeri GN=mdh PE=3 SV=1	38.03	38.03	1	26	86.86	tr|A0A085U9C1|A0A085U9C1_YERRU
142	tr|A0A085U570|A0A085U570_YERRU	YERRU	Alkyl hydroperoxide reductase subunit C-like protein OS=Yersinia ruckeri GN=CSF007_4510 PE=4 SV=1	38.03	38.03	1	40	90.5	tr|A0A085U570|A0A085U570_YERRU
143	tr|A0A085U6M9|A0A085U6M9_YERRU	YERRU	Delta-aminolevulinic acid dehydratase OS=Yersinia ruckeri GN=CSF007_16810 PE=3 SV=1	37.68	37.7	1	24	72.06	tr|A0A085U6M9|A0A085U6M9_YERRU
144	tr|A0A085U3K5|A0A085U3K5_YERRU	YERRU	Argininosuccinate synthase OS=Yersinia ruckeri GN=argG PE=3 SV=1	37.51	37.55	1	21	63.86	tr|A0A085U3K5|A0A085U3K5_YERRU
145	tr|A0A085U4U1|A0A085U4U1_YERRU	YERRU	Catalase OS=Yersinia ruckeri GN=CSF007_12285 PE=3 SV=1	37.18	37.21	1	22	68.48	tr|A0A085U4U1|A0A085U4U1_YERRU
146	tr|A0A085U252|A0A085U252_YERRU	YERRU	Phosphoglucomutase OS=Yersinia ruckeri GN=CSF007_5690 PE=3 SV=1	37.15	37.17	1	22	59.6	tr|A0A085U252|A0A085U252_YERRU
147	tr|A0A085U3H2|A0A085U3H2_YERRU	YERRU	Bifunctional protein HldE OS=Yersinia ruckeri GN=hldE PE=3 SV=1	36.59	36.59	1	18	59.66	tr|A0A085U3H2|A0A085U3H2_YERRU
148	tr|A0A0A8VK69|A0A0A8VK69_YERRU	YERRU	Signal transduction histidine kinase CheA OS=Yersinia ruckeri GN=CSF007_11350 PE=4 SV=1	36.29	36.3	2	20	47.66	tr|A0A0A8VK69|A0A0A8VK69_YERRU	tr|A0A085U929|A0A085U929_YERRU
149	tr|A0A0A8VBI6|A0A0A8VBI6_YERRU	YERRU	Dihydrolipoyllysine-residue succinyltransferase component of 2-oxoglutarate dehydrogenase complex OS=Yersinia ruckeri GN=CSF007_5820 PE=3 SV=1	36.29	36.29	2	27	54.81	tr|A0A0A8VBI6|A0A0A8VBI6_YERRU	tr|A0A085U476|A0A085U476_YERRU
150	tr|A0A0A8VBQ2|A0A0A8VBQ2_YERRU	YERRU	Outer membrane protein C OS=Yersinia ruckeri GN=CSF007_7050 PE=3 SV=1	36.24	36.25	2	27	75.96	tr|A0A0A8VBQ2|A0A0A8VBQ2_YERRU	tr|E2FHC9|E2FHC9_YERRU
151	tr|A0A085U495|A0A085U495_YERRU	YERRU	NAD-dependent malic enzyme OS=Yersinia ruckeri GN=maeA PE=3 SV=1	36.23	36.24	1	19	55.22	tr|A0A085U495|A0A085U495_YERRU
152	tr|A0A085UAE8|A0A085UAE8_YERRU	YERRU	Inosine-5'-monophosphate dehydrogenase OS=Yersinia ruckeri GN=guaB PE=3 SV=1	36.07	36.07	1	21	69.4	tr|A0A085UAE8|A0A085UAE8_YERRU
153	tr|A0A085U488|A0A085U488_YERRU	YERRU	Allophanate hydrolase 2 subunit 2 OS=Yersinia ruckeri GN=CSF007_5760 PE=4 SV=1	36.05	36.05	1	23	71.2	tr|A0A085U488|A0A085U488_YERRU
154	tr|A0A085U2U1|A0A085U2U1_YERRU	YERRU	Cysteine synthase OS=Yersinia ruckeri GN=CSF007_12915 PE=3 SV=1	36.04	36.04	1	27	81.06	tr|A0A085U2U1|A0A085U2U1_YERRU
155	tr|A0A085U8D1|A0A085U8D1_YERRU	YERRU	Ribose-phosphate pyrophosphokinase OS=Yersinia ruckeri GN=prs PE=3 SV=1	36	36	1	22	65.71	tr|A0A085U8D1|A0A085U8D1_YERRU
156	tr|A0A085U3N3|A0A085U3N3_YERRU	YERRU	Triosephosphate isomerase OS=Yersinia ruckeri GN=tpiA PE=3 SV=1	36	36	1	28	83.92	tr|A0A085U3N3|A0A085U3N3_YERRU
157	tr|A0A085U5B0|A0A085U5B0_YERRU	YERRU	Peptidylprolyl isomerase OS=Yersinia ruckeri GN=CSF007_4710 PE=4 SV=1	35.97	36.01	1	18	43.7	tr|A0A085U5B0|A0A085U5B0_YERRU
158	tr|A0A085UAE4|A0A085UAE4_YERRU	YERRU	Outer membrane protein assembly factor BamB OS=Yersinia ruckeri GN=bamB PE=3 SV=1	35.95	36	1	19	74.55	tr|A0A085UAE4|A0A085UAE4_YERRU
159	tr|A0A0A8VGL0|A0A0A8VGL0_YERRU	YERRU	Exoribonuclease 2 OS=Yersinia ruckeri GN=rnb PE=3 SV=1	35.87	35.92	2	19	34.94	tr|A0A0A8VGL0|A0A0A8VGL0_YERRU	tr|A0A085U7H4|A0A085U7H4_YERRU
160	tr|A0A085U7X4|A0A085U7X4_YERRU	YERRU	Phosphoenolpyruvate synthase OS=Yersinia ruckeri GN=CSF007_9650 PE=3 SV=1	35.36	35.43	1	18	31.23	tr|A0A085U7X4|A0A085U7X4_YERRU
161	tr|A0A085U742|A0A085U742_YERRU	YERRU	Glycerol-3-phosphate dehydrogenase OS=Yersinia ruckeri GN=CSF007_0915 PE=3 SV=1	35.24	35.34	1	20	61.71	tr|A0A085U742|A0A085U742_YERRU
162	tr|A0A085U9C4|A0A085U9C4_YERRU	YERRU	Fructose-1,6-bisphosphatase class 1 OS=Yersinia ruckeri GN=fbp PE=3 SV=1	35.16	35.18	1	20	55.86	tr|A0A085U9C4|A0A085U9C4_YERRU
163	tr|A0A085U9J7|A0A085U9J7_YERRU	YERRU	UDP-N-acetylglucosamine 2-epimerase OS=Yersinia ruckeri GN=CSF007_1720 PE=3 SV=1	34.99	35.07	1	18	63.03	tr|A0A085U9J7|A0A085U9J7_YERRU
164	tr|A0A085U3I3|A0A085U3I3_YERRU	YERRU	RNA polymerase sigma factor RpoD OS=Yersinia ruckeri GN=rpoD PE=3 SV=1	34.99	35.05	1	25	38.17	tr|A0A085U3I3|A0A085U3I3_YERRU
165	tr|A0A085U9L3|A0A085U9L3_YERRU	YERRU	Aminotransferase DegT OS=Yersinia ruckeri GN=degT PE=3 SV=1	34.75	34.8	1	16	57.44	tr|A0A085U9L3|A0A085U9L3_YERRU
166	tr|A0A085UAC5|A0A085UAC5_YERRU	YERRU	Cysteine desulfurase IscS OS=Yersinia ruckeri GN=iscS PE=3 SV=1	34.59	34.59	1	19	54.03	tr|A0A085UAC5|A0A085UAC5_YERRU
167	tr|A0A085U4V8|A0A085U4V8_YERRU	YERRU	NADH dehydrogenase subunit F OS=Yersinia ruckeri GN=CSF007_12370 PE=4 SV=1	34.5	34.5	1	19	51.87	tr|A0A085U4V8|A0A085U4V8_YERRU
168	tr|A0A0A8VKJ0|A0A0A8VKJ0_YERRU	YERRU	Outer membrane stress sensor protease DegQ, serine protease OS=Yersinia ruckeri GN=CSF007_15880 PE=4 SV=1	34.34	34.34	2	17	57.3	tr|A0A0A8VKJ0|A0A0A8VKJ0_YERRU	tr|A0A085UAQ5|A0A085UAQ5_YERRU
169	tr|A0A085U482|A0A085U482_YERRU	YERRU	Citrate synthase OS=Yersinia ruckeri GN=CSF007_5790 PE=3 SV=1	34.23	34.39	1	22	59.48	tr|A0A085U482|A0A085U482_YERRU
170	tr|A0A085U2P3|A0A085U2P3_YERRU	YERRU	Thymidine phosphorylase OS=Yersinia ruckeri GN=deoA PE=3 SV=1	34.21	34.23	1	18	64.32	tr|A0A085U2P3|A0A085U2P3_YERRU
171	tr|A0A0A8V9Q5|A0A0A8V9Q5_YERRU	YERRU	Ribonucleotide reductase of class III (Anaerobic), large subunit OS=Yersinia ruckeri GN=CSF007_2410 PE=4 SV=1	34.18	34.19	2	18	29.92	tr|A0A0A8V9Q5|A0A0A8V9Q5_YERRU	tr|A0A085U970|A0A085U970_YERRU
172	tr|A0A0A8VGL7|A0A0A8VGL7_YERRU	YERRU	Formate--tetrahydrofolate ligase OS=Yersinia ruckeri GN=fhs PE=3 SV=1	34.07	34.1	2	22	55.08	tr|A0A0A8VGL7|A0A0A8VGL7_YERRU	tr|A0A085U7I4|A0A085U7I4_YERRU
173	tr|A0A085U3F2|A0A085U3F2_YERRU	YERRU	Aldehyde oxidoreductase OS=Yersinia ruckeri GN=CSF007_15370 PE=4 SV=1	34.04	34.04	1	18	70.91	tr|A0A085U3F2|A0A085U3F2_YERRU
174	tr|A0A085U474|A0A085U474_YERRU	YERRU	Succinate--CoA ligase [ADP-forming] subunit alpha OS=Yersinia ruckeri GN=CSF007_5830 PE=3 SV=1	34	34	1	19	87.93	tr|A0A085U474|A0A085U474_YERRU
175	tr|A0A085UB43|A0A085UB43_YERRU	YERRU	S-adenosylmethionine synthase OS=Yersinia ruckeri GN=metK PE=3 SV=1	34	34	1	21	67.71	tr|A0A085UB43|A0A085UB43_YERRU
176	tr|A0A085U3Z4|A0A085U3Z4_YERRU	YERRU	Signal recognition particle protein OS=Yersinia ruckeri GN=ffh PE=3 SV=1	33.99	34.03	1	18	49.23	tr|A0A085U3Z4|A0A085U3Z4_YERRU
177	tr|A0A085U8D9|A0A085U8D9_YERRU	YERRU	2-dehydro-3-deoxyphosphooctonate aldolase OS=Yersinia ruckeri GN=kdsA PE=3 SV=1	33.99	33.99	1	20	74.65	tr|A0A085U8D9|A0A085U8D9_YERRU
178	tr|A0A085U5C9|A0A085U5C9_YERRU	YERRU	Membrane fusion protein of RND family multidrug efflux pump OS=Yersinia ruckeri GN=CSF007_4820 PE=3 SV=1	33.95	33.95	1	18	55.87	tr|A0A085U5C9|A0A085U5C9_YERRU
179	tr|A0A0A8VNF7|A0A0A8VNF7_YERRU	YERRU	UPF0261 protein CSF007_17140 OS=Yersinia ruckeri GN=CSF007_17140 PE=3 SV=1	33.75	33.79	1	22	67.24	tr|A0A0A8VNF7|A0A0A8VNF7_YERRU
180	tr|A0A085U924|A0A085U924_YERRU	YERRU	Chemotaxis response regulator protein-glutamate methylesterase OS=Yersinia ruckeri GN=cheB PE=3 SV=1	33.71	33.73	1	17	76	tr|A0A085U924|A0A085U924_YERRU
181	tr|A0A085U5F9|A0A085U5F9_YERRU	YERRU	Thioredoxin domain-containing protein EC-YbbN OS=Yersinia ruckeri GN=CSF007_4980 PE=4 SV=1	33.41	33.44	1	20	84.51	tr|A0A085U5F9|A0A085U5F9_YERRU
182	tr|A0A085U805|A0A085U805_YERRU	YERRU	Phenylalanine--tRNA ligase alpha subunit OS=Yersinia ruckeri GN=pheS PE=3 SV=1	33.37	33.39	1	17	66.36	tr|A0A085U805|A0A085U805_YERRU
183	tr|A0A085U9K2|A0A085U9K2_YERRU	YERRU	Putitive LPS biosynthesis protein OS=Yersinia ruckeri GN=CSF007_1695 PE=4 SV=1	33.12	33.15	1	16	59.95	tr|A0A085U9K2|A0A085U9K2_YERRU
184	tr|A0A085UAE1|A0A085UAE1_YERRU	YERRU	4-hydroxy-3-methylbut-2-en-1-yl diphosphate synthase (flavodoxin) OS=Yersinia ruckeri GN=ispG PE=3 SV=1	33.06	33.08	1	18	51.19	tr|A0A085UAE1|A0A085UAE1_YERRU
185	tr|A0A085UBM1|A0A085UBM1_YERRU	YERRU	Bifunctional protein PutA OS=Yersinia ruckeri GN=CSF007_11035 PE=3 SV=1	33.01	33.12	1	17	18.5	tr|A0A085UBM1|A0A085UBM1_YERRU
186	tr|A0A0A8VHW1|A0A0A8VHW1_YERRU	YERRU	Dihydroorotate dehydrogenase (quinone) OS=Yersinia ruckeri GN=pyrD PE=3 SV=1	33	33.02	2	17	68.75	tr|A0A0A8VHW1|A0A0A8VHW1_YERRU	tr|A0A085U9Y1|A0A085U9Y1_YERRU
187	tr|A0A0A8VKH0|A0A0A8VKH0_YERRU	YERRU	Fructose-specific phosphocarrier protein HPr-PTS system, fructose-specific IIA component OS=Yersinia ruckeri GN=CSF007_11820 PE=4 SV=1	32.89	32.91	2	32	74.27	tr|A0A0A8VKH0|A0A0A8VKH0_YERRU	tr|A0A085U4P3|A0A085U4P3_YERRU
188	tr|A0A085U9Z3|A0A085U9Z3_YERRU	YERRU	Membrane protein OS=Yersinia ruckeri GN=CSF007_7135 PE=3 SV=1	32.83	32.84	1	20	68.45	tr|A0A085U9Z3|A0A085U9Z3_YERRU
189	tr|A0A085UAZ6|A0A085UAZ6_YERRU	YERRU	Maltose/maltodextrin ABC transporter, substrate binding periplasmic protein MalE OS=Yersinia ruckeri GN=CSF007_16340 PE=4 SV=1	32.5	32.51	1	17	54.84	tr|A0A085UAZ6|A0A085UAZ6_YERRU
190	tr|A0A0A5FVK3|A0A0A5FVK3_YERRU	YERRU	UDP-N-acetyl-D-mannosamine dehydrogenase OS=Yersinia ruckeri GN=wecC PE=3 SV=1	32.42	32.43	2	20	67.62	tr|A0A0A5FVK3|A0A0A5FVK3_YERRU	tr|A0A085U6D9|A0A085U6D9_YERRU
191	tr|A0A085U4W0|A0A085U4W0_YERRU	YERRU	NADH-quinone oxidoreductase subunit C/D OS=Yersinia ruckeri GN=nuoC PE=3 SV=1	32.4	32.46	1	19	38.96	tr|A0A085U4W0|A0A085U4W0_YERRU
192	tr|A0A085U9J9|A0A085U9J9_YERRU	YERRU	UDP-N-acetylglucosamine 4,6-dehydratase OS=Yersinia ruckeri GN=CSF007_1710 PE=4 SV=1	32.38	32.39	1	17	56.1	tr|A0A085U9J9|A0A085U9J9_YERRU
193	tr|A0A085U3W9|A0A085U3W9_YERRU	YERRU	50S ribosomal protein L1 OS=Yersinia ruckeri GN=rplA PE=3 SV=1	32.36	32.37	1	28	56.41	tr|A0A085U3W9|A0A085U3W9_YERRU
194	tr|A0A085UAE2|A0A085UAE2_YERRU	YERRU	Histidine--tRNA ligase OS=Yersinia ruckeri GN=hisS PE=3 SV=1	32.21	32.22	2	17	51.18	tr|A0A085UAE2|A0A085UAE2_YERRU	tr|A0A0A8VKB0|A0A0A8VKB0_YERRU
195	tr|A0A085U6W1|A0A085U6W1_YERRU	YERRU	30S ribosomal protein S7 OS=Yersinia ruckeri GN=rpsG PE=3 SV=1	32.04	32.05	1	18	70.51	tr|A0A085U6W1|A0A085U6W1_YERRU
196	tr|A0A085U377|A0A085U377_YERRU	YERRU	HtrA protease/chaperone protein OS=Yersinia ruckeri GN=CSF007_3515 PE=4 SV=1	32.03	32.03	1	16	43.61	tr|A0A085U377|A0A085U377_YERRU
197	tr|A0A085U941|A0A085U941_YERRU	YERRU	Quinone oxidoreductase OS=Yersinia ruckeri GN=CSF007_11430 PE=4 SV=1	32.01	32.35	1	21	67.26	tr|A0A085U941|A0A085U941_YERRU
198	tr|A0A085U8U0|A0A085U8U0_YERRU	YERRU	Phosphate-binding protein PstS OS=Yersinia ruckeri GN=CSF007_0105 PE=3 SV=1	32	32.02	1	18	67.05	tr|A0A085U8U0|A0A085U8U0_YERRU
199	tr|A0A085UAU7|A0A085UAU7_YERRU	YERRU	Amidohydrolase OS=Yersinia ruckeri GN=CSF007_16090 PE=4 SV=1	32	32	1	16	79.02	tr|A0A085UAU7|A0A085UAU7_YERRU
200	tr|A0A085UA35|A0A085UA35_YERRU	YERRU	3-oxoacyl-[acyl-carrier-protein] synthase 2 OS=Yersinia ruckeri GN=nADLYRO1b_715 PE=3 SV=1	32	32	2	17	81.84	tr|A0A085UA35|A0A085UA35_YERRU	tr|A0A0A8VCI3|A0A0A8VCI3_YERRU
201	tr|A0A085U9A4|A0A085U9A4_YERRU	YERRU	Phosphoglucosamine mutase OS=Yersinia ruckeri GN=glmM PE=3 SV=1	31.8	31.99	1	22	60.76	tr|A0A085U9A4|A0A085U9A4_YERRU
202	tr|A0A085UAC9|A0A085UAC9_YERRU	YERRU	Chaperone protein HscA OS=Yersinia ruckeri GN=hscA PE=3 SV=1	31.8	31.84	1	18	37.34	tr|A0A085UAC9|A0A085UAC9_YERRU
203	tr|A0A085U3B4|A0A085U3B4_YERRU	YERRU	L-threonine dehydratase catabolic TdcB OS=Yersinia ruckeri GN=CSF007_15195 PE=3 SV=1	31.63	31.65	1	16	67.58	tr|A0A085U3B4|A0A085U3B4_YERRU
204	tr|A0A085U2M6|A0A085U2M6_YERRU	YERRU	Glycerol dehydrogenase OS=Yersinia ruckeri GN=CSF007_2635 PE=4 SV=1	31.51	31.54	1	24	86.81	tr|A0A085U2M6|A0A085U2M6_YERRU
205	tr|A0A085U5W7|A0A085U5W7_YERRU	YERRU	D-ribulokinase OS=Yersinia ruckeri GN=CSF007_13885 PE=4 SV=1	31.38	31.5	1	17	42.94	tr|A0A085U5W7|A0A085U5W7_YERRU
206	tr|A0A0A8VD74|A0A0A8VD74_YERRU	YERRU	Bifunctional polymyxin resistance protein ArnA OS=Yersinia ruckeri GN=arnA PE=3 SV=1	31.38	31.4	2	16	39.58	tr|A0A0A8VD74|A0A0A8VD74_YERRU	tr|A0A085U7Y9|A0A085U7Y9_YERRU
207	tr|A0A085U5P1|A0A085U5P1_YERRU	YERRU	D-alanyl-D-alanine carboxypeptidase OS=Yersinia ruckeri GN=CSF007_5450 PE=3 SV=1	31.32	31.42	1	17	51.86	tr|A0A085U5P1|A0A085U5P1_YERRU
208	tr|A0A0A8VDP9|A0A0A8VDP9_YERRU	YERRU	Acetyl-coenzyme A synthetase OS=Yersinia ruckeri GN=acs PE=3 SV=1	30.96	31.06	1	16	43.1	tr|A0A0A8VDP9|A0A0A8VDP9_YERRU
209	tr|A0A085U6E3|A0A085U6E3_YERRU	YERRU	dTDP-4-amino-4,6-dideoxygalactose transaminase OS=Yersinia ruckeri GN=wecE PE=3 SV=1	30.72	30.74	1	15	62.77	tr|A0A085U6E3|A0A085U6E3_YERRU
210	tr|A0A085UBG8|A0A085UBG8_YERRU	YERRU	Chaperone SurA OS=Yersinia ruckeri GN=surA PE=3 SV=1	30.52	30.53	1	15	50.35	tr|A0A085UBG8|A0A085UBG8_YERRU
211	tr|A0A085UBE0|A0A085UBE0_YERRU	YERRU	UDP-N-acetylmuramoyl-L-alanyl-D-glutamate--2,6-diaminopimelate ligase OS=Yersinia ruckeri GN=murE PE=3 SV=1	30.45	30.46	1	15	37.17	tr|A0A085UBE0|A0A085UBE0_YERRU
212	tr|A0A0A8VEK2|A0A0A8VEK2_YERRU	YERRU	UDP-N-acetylmuramoyl-tripeptide--D-alanyl-D-alanine ligase OS=Yersinia ruckeri GN=murF PE=3 SV=1	30.41	30.42	1	17	53.86	tr|A0A0A8VEK2|A0A0A8VEK2_YERRU
213	tr|A0A085UB36|A0A085UB36_YERRU	YERRU	Glutathione synthetase OS=Yersinia ruckeri GN=gshB PE=3 SV=1	30.03	30.03	1	16	71.79	tr|A0A085UB36|A0A085UB36_YERRU
214	tr|A0A085U9U2|A0A085U9U2_YERRU	YERRU	Thioredoxin reductase OS=Yersinia ruckeri GN=CSF007_6870 PE=3 SV=1	30.03	30.03	1	22	86.25	tr|A0A085U9U2|A0A085U9U2_YERRU
215	tr|A0A085U3P9|A0A085U3P9_YERRU	YERRU	L-threonine 3-dehydrogenase OS=Yersinia ruckeri GN=tdh PE=3 SV=1	30.03	30.03	1	21	62.17	tr|A0A085U3P9|A0A085U3P9_YERRU
216	tr|A0A085U5E6|A0A085U5E6_YERRU	YERRU	Adenylate kinase OS=Yersinia ruckeri GN=adk PE=3 SV=1	30	30	1	17	69.16	tr|A0A085U5E6|A0A085U5E6_YERRU
217	tr|A0A085U4Y4|A0A085U4Y4_YERRU	YERRU	Amino acid ABC transporter substrate-binding protein OS=Yersinia ruckeri GN=CSF007_12505 PE=3 SV=1	30	30	1	15	63.71	tr|A0A085U4Y4|A0A085U4Y4_YERRU
218	tr|A0A085U4B7|A0A085U4B7_YERRU	YERRU	Amino acid ABC transporter substrate-binding protein OS=Yersinia ruckeri GN=CSF007_6295 PE=3 SV=1	29.92	29.92	1	23	63.41	tr|A0A085U4B7|A0A085U4B7_YERRU
219	tr|A0A085UAS6|A0A085UAS6_YERRU	YERRU	Aspartate carbamoyltransferase OS=Yersinia ruckeri GN=pyrB PE=3 SV=1	29.86	29.9	1	17	71.7	tr|A0A085UAS6|A0A085UAS6_YERRU
220	tr|A0A085U832|A0A085U832_YERRU	YERRU	Carboxy-terminal protease OS=Yersinia ruckeri GN=CSF007_9955 PE=3 SV=1	29.81	29.84	1	20	35.94	tr|A0A085U832|A0A085U832_YERRU
221	tr|A0A085UAV3|A0A085UAV3_YERRU	YERRU	Rod shape-determining protein MreB OS=Yersinia ruckeri GN=mreB PE=4 SV=1	29.62	29.65	1	17	52.16	tr|A0A085UAV3|A0A085UAV3_YERRU
222	tr|A0A085UBD4|A0A085UBD4_YERRU	YERRU	UDP-N-acetylmuramate--L-alanine ligase OS=Yersinia ruckeri GN=murC PE=3 SV=1	29.36	29.38	2	18	47.25	tr|A0A085UBD4|A0A085UBD4_YERRU	tr|A0A0A8VEK7|A0A0A8VEK7_YERRU
223	tr|A0A085U6D3|A0A085U6D3_YERRU	YERRU	ATP-dependent RNA helicase RhlB OS=Yersinia ruckeri GN=rhlB PE=3 SV=1	29.31	29.37	1	17	51.98	tr|A0A085U6D3|A0A085U6D3_YERRU
224	tr|A0A085U9L1|A0A085U9L1_YERRU	YERRU	N-acetylneuraminate synthase OS=Yersinia ruckeri GN=CSF007_1650 PE=4 SV=1	29.25	29.27	1	16	56.58	tr|A0A085U9L1|A0A085U9L1_YERRU
225	tr|A0A085U6C9|A0A085U6C9_YERRU	YERRU	Ketol-acid reductoisomerase (NADP(+)) OS=Yersinia ruckeri GN=ilvC PE=3 SV=1	29.04	29.14	1	14	35.77	tr|A0A085U6C9|A0A085U6C9_YERRU
226	tr|A0A085U4P2|A0A085U4P2_YERRU	YERRU	Phosphofructokinase OS=Yersinia ruckeri GN=CSF007_11815 PE=3 SV=1	29	29.02	1	18	58.65	tr|A0A085U4P2|A0A085U4P2_YERRU
227	tr|A0A085U6H6|A0A085U6H6_YERRU	YERRU	Glycerol-3-phosphate dehydrogenase OS=Yersinia ruckeri GN=CSF007_17070 PE=3 SV=1	28.97	29.05	1	15	37.02	tr|A0A085U6H6|A0A085U6H6_YERRU
228	tr|A0A085U9D8|A0A085U9D8_YERRU	YERRU	50S ribosomal protein L9 OS=Yersinia ruckeri GN=rplI PE=3 SV=1	28.96	28.99	1	20	82.67	tr|A0A085U9D8|A0A085U9D8_YERRU
229	tr|A0A0A8VDA6|A0A0A8VDA6_YERRU	YERRU	Deoxyribose-phosphate aldolase OS=Yersinia ruckeri GN=deoC PE=3 SV=1	28.88	28.9	2	15	72.2	tr|A0A0A8VDA6|A0A0A8VDA6_YERRU	tr|A0A085U2P2|A0A085U2P2_YERRU
230	tr|A0A0A8VJ91|A0A0A8VJ91_YERRU	YERRU	NAD synthetase-Glutamine amidotransferase chain of NAD synthetase OS=Yersinia ruckeri GN=CSF007_13605 PE=4 SV=1	28.67	28.7	2	15	39.63	tr|A0A0A8VJ91|A0A0A8VJ91_YERRU	tr|A0A085UAA8|A0A085UAA8_YERRU
231	tr|A0A085U2Z8|A0A085U2Z8_YERRU	YERRU	2,3,4,5-tetrahydropyridine-2,6-dicarboxylate N-succinyltransferase OS=Yersinia ruckeri GN=dapD PE=3 SV=1	28.53	28.54	1	18	53.65	tr|A0A085U2Z8|A0A085U2Z8_YERRU
232	tr|A0A085U4Z4|A0A085U4Z4_YERRU	YERRU	Erythronate-4-phosphate dehydrogenase OS=Yersinia ruckeri GN=pdxB PE=3 SV=1	28.44	28.47	1	16	62.7	tr|A0A085U4Z4|A0A085U4Z4_YERRU
233	tr|A0A085U4A5|A0A085U4A5_YERRU	YERRU	S-(hydroxymethyl)glutathione dehydrogenase OS=Yersinia ruckeri GN=CSF007_6360 PE=3 SV=1	28.18	28.2	1	20	72.99	tr|A0A085U4A5|A0A085U4A5_YERRU
234	tr|A0A085U601|A0A085U601_YERRU	YERRU	Uncharacterized protein OS=Yersinia ruckeri GN=CSF007_5505 PE=4 SV=1	28.02	28.06	1	16	80	tr|A0A085U601|A0A085U601_YERRU
235	tr|A0A085U6V0|A0A085U6V0_YERRU	YERRU	50S ribosomal protein L22 OS=Yersinia ruckeri GN=rplV PE=3 SV=1	28.02	28.03	1	15	65.45	tr|A0A085U6V0|A0A085U6V0_YERRU
236	tr|A0A085U464|A0A085U464_YERRU	YERRU	Protein TolB OS=Yersinia ruckeri GN=tolB PE=3 SV=1	28.02	28.02	1	15	50.23	tr|A0A085U464|A0A085U464_YERRU
237	tr|A0A085U404|A0A085U404_YERRU	YERRU	Protein RecA OS=Yersinia ruckeri GN=recA PE=3 SV=1	28	28	1	16	63.2	tr|A0A085U404|A0A085U404_YERRU
238	tr|A0A085U9H2|A0A085U9H2_YERRU	YERRU	Succinate dehydrogenase iron-sulfur subunit OS=Yersinia ruckeri GN=CSF007_1855 PE=3 SV=1	28	28	1	24	74.18	tr|A0A085U9H2|A0A085U9H2_YERRU
239	tr|A0A085U7V3|A0A085U7V3_YERRU	YERRU	Superoxide dismutase OS=Yersinia ruckeri GN=CSF007_9535 PE=3 SV=1	28	28	1	20	97.92	tr|A0A085U7V3|A0A085U7V3_YERRU
240	tr|A0A085U487|A0A085U487_YERRU	YERRU	UPF0271 protein CSF007_5765 OS=Yersinia ruckeri GN=CSF007_5765 PE=3 SV=1	28	28	1	15	75.1	tr|A0A085U487|A0A085U487_YERRU
241	tr|A0A085U630|A0A085U630_YERRU	YERRU	D-alanine--D-alanine ligase OS=Yersinia ruckeri GN=ddl PE=3 SV=1	27.9	27.94	1	15	54.89	tr|A0A085U630|A0A085U630_YERRU
242	tr|A0A0A5FPE8|A0A0A5FPE8_YERRU	YERRU	Ribose ABC transport system, periplasmic ribose-binding protein RbsB OS=Yersinia ruckeri GN=CSF007_18075 PE=4 SV=1	27.9	27.93	1	19	65.08	tr|A0A0A5FPE8|A0A0A5FPE8_YERRU
243	tr|A0A085U8C7|A0A085U8C7_YERRU	YERRU	Ribosome-binding ATPase YchF OS=Yersinia ruckeri GN=ychF PE=3 SV=1	27.79	27.84	1	14	63.36	tr|A0A085U8C7|A0A085U8C7_YERRU
244	tr|A0A0A5H8W3|A0A0A5H8W3_YERRU	YERRU	Outer membrane protein C OS=Yersinia ruckeri GN=CSF007_12180 PE=3 SV=1	27.77	29.84	2	20	63.56	tr|A0A0A5H8W3|A0A0A5H8W3_YERRU	tr|A0A085U4S3|A0A085U4S3_YERRU
245	tr|A0A085U7S9|A0A085U7S9_YERRU	YERRU	Enoyl-[acyl-carrier-protein] reductase [NADH] OS=Yersinia ruckeri GN=CSF007_9390 PE=3 SV=1	27.57	27.59	1	20	69.47	tr|A0A085U7S9|A0A085U7S9_YERRU
246	tr|A0A085U5G8|A0A085U5G8_YERRU	YERRU	Cysteine--tRNA ligase OS=Yersinia ruckeri GN=cysS PE=3 SV=1	27.41	27.58	1	17	51.4	tr|A0A085U5G8|A0A085U5G8_YERRU
247	tr|A0A085UBH9|A0A085UBH9_YERRU	YERRU	Carbamoyl-phosphate synthase small chain OS=Yersinia ruckeri GN=carA PE=3 SV=1	27.35	27.42	1	16	62.27	tr|A0A085UBH9|A0A085UBH9_YERRU
248	tr|A0A085UB63|A0A085UB63_YERRU	YERRU	Aminomethyltransferase OS=Yersinia ruckeri GN=gcvT PE=3 SV=1	27.34	27.4	1	17	67.67	tr|A0A085UB63|A0A085UB63_YERRU
249	tr|A0A085U2U9|A0A085U2U9_YERRU	YERRU	Sulfate and thiosulfate binding protein CysP OS=Yersinia ruckeri GN=CSF007_12960 PE=4 SV=1	27.25	27.32	1	17	58.55	tr|A0A085U2U9|A0A085U2U9_YERRU
250	tr|A0A085UBD1|A0A085UBD1_YERRU	YERRU	Cell division protein FtsA OS=Yersinia ruckeri GN=ftsA PE=3 SV=1	27.2	27.22	1	16	66.75	tr|A0A085UBD1|A0A085UBD1_YERRU
251	tr|A0A085U702|A0A085U702_YERRU	YERRU	Tryptophan--tRNA ligase OS=Yersinia ruckeri GN=trpS PE=3 SV=1	27.02	27.05	1	15	70.29	tr|A0A085U702|A0A085U702_YERRU
252	tr|A0A085U478|A0A085U478_YERRU	YERRU	Succinate dehydrogenase iron-sulfur subunit OS=Yersinia ruckeri GN=CSF007_5810 PE=3 SV=1	27	27.03	1	15	68.07	tr|A0A085U478|A0A085U478_YERRU
253	tr|Q5UCH3|Q5UCH3_YERRU	YERRU	CAMP-regulatory protein OS=Yersinia ruckeri GN=crp PE=4 SV=1	26.87	26.93	1	17	72.38	tr|Q5UCH3|Q5UCH3_YERRU
254	tr|A0A085U6L7|A0A085U6L7_YERRU	YERRU	Uridine phosphorylase OS=Yersinia ruckeri GN=CSF007_16870 PE=3 SV=1	26.75	26.85	1	17	74.7	tr|A0A085U6L7|A0A085U6L7_YERRU
255	tr|A0A085U353|A0A085U353_YERRU	YERRU	Blue copper oxidase CueO OS=Yersinia ruckeri GN=CSF007_3385 PE=4 SV=1	26.72	26.77	1	17	54.07	tr|A0A085U353|A0A085U353_YERRU
256	tr|A0A0A5HBY8|A0A0A5HBY8_YERRU	YERRU	Transcriptional repressor protein TyrR OS=Yersinia ruckeri GN=CSF007_9295 PE=4 SV=1	26.64	26.7	2	14	32.9	tr|A0A0A5HBY8|A0A0A5HBY8_YERRU	tr|A0A085U7R2|A0A085U7R2_YERRU
257	tr|A0A085U8S0|A0A085U8S0_YERRU	YERRU	DNA polymerase III subunit beta OS=Yersinia ruckeri GN=CSF007_0210 PE=4 SV=1	26.36	26.4	1	13	38.52	tr|A0A085U8S0|A0A085U8S0_YERRU
258	tr|A0A085U6U3|A0A085U6U3_YERRU	YERRU	50S ribosomal protein L5 OS=Yersinia ruckeri GN=rplE PE=3 SV=1	26.28	26.29	1	21	64.8	tr|A0A085U6U3|A0A085U6U3_YERRU
259	tr|A0A085U545|A0A085U545_YERRU	YERRU	Gamma-glutamyl phosphate reductase OS=Yersinia ruckeri GN=proA PE=3 SV=1	26.22	26.23	1	15	42.93	tr|A0A085U545|A0A085U545_YERRU
260	tr|A0A085UA92|A0A085UA92_YERRU	YERRU	GTPase Era OS=Yersinia ruckeri GN=era PE=3 SV=1	26.18	26.19	1	14	53.8	tr|A0A085UA92|A0A085UA92_YERRU
261	tr|A0A0A8VE48|A0A0A8VE48_YERRU	YERRU	Arginine deiminase OS=Yersinia ruckeri GN=arcA PE=3 SV=1	26.1	26.13	2	13	47.88	tr|A0A0A8VE48|A0A0A8VE48_YERRU	tr|A0A085UBQ1|A0A085UBQ1_YERRU
262	tr|A0A085U7T7|A0A085U7T7_YERRU	YERRU	Glutathione S-transferase OS=Yersinia ruckeri GN=CSF007_9435 PE=3 SV=1	26.09	26.09	1	15	78.61	tr|A0A085U7T7|A0A085U7T7_YERRU
263	tr|A0A085U3V1|A0A085U3V1_YERRU	YERRU	Phosphoribosylamine--glycine ligase OS=Yersinia ruckeri GN=purD PE=3 SV=1	26.04	26.04	1	13	51.05	tr|A0A085U3V1|A0A085U3V1_YERRU
264	tr|A0A0A8VHC0|A0A0A8VHC0_YERRU	YERRU	Copper homeostasis protein CutC OS=Yersinia ruckeri GN=cutC PE=3 SV=1	26.01	26.01	2	15	75	tr|A0A0A8VHC0|A0A0A8VHC0_YERRU	tr|A0A085U8F9|A0A085U8F9_YERRU
265	tr|A0A085UA79|A0A085UA79_YERRU	YERRU	Autonomous glycyl radical cofactor OS=Yersinia ruckeri GN=grcA PE=3 SV=1	26	30	1	30	81.89	tr|A0A085UA79|A0A085UA79_YERRU
266	tr|A0A085U4Z0|A0A085U4Z0_YERRU	YERRU	Acetyl-coenzyme A carboxylase carboxyl transferase subunit beta OS=Yersinia ruckeri GN=accD PE=3 SV=1	26	26	1	13	49.83	tr|A0A085U4Z0|A0A085U4Z0_YERRU
267	tr|A0A0A5FQG7|A0A0A5FQG7_YERRU	YERRU	Acetyl-coenzyme A carboxylase carboxyl transferase subunit alpha OS=Yersinia ruckeri GN=accA PE=3 SV=1	25.93	25.96	2	16	59.56	tr|A0A0A5FQG7|A0A0A5FQG7_YERRU	tr|A0A085U2X9|A0A085U2X9_YERRU
268	tr|A0A085U2Z6|A0A085U2Z6_YERRU	YERRU	Methionine aminopeptidase OS=Yersinia ruckeri GN=map PE=3 SV=1	25.92	25.96	1	15	57.41	tr|A0A085U2Z6|A0A085U2Z6_YERRU
269	tr|A0A085U9U9|A0A085U9U9_YERRU	YERRU	Pyruvate formate-lyase-activating enzyme OS=Yersinia ruckeri GN=nADLYRO1b_629 PE=3 SV=1	25.86	25.89	1	14	75.2	tr|A0A085U9U9|A0A085U9U9_YERRU
270	tr|A0A0A8VDJ4|A0A0A8VDJ4_YERRU	YERRU	Chromosome partitioning protein ParA OS=Yersinia ruckeri GN=CSF007_p0030 PE=4 SV=1	25.78	25.81	1	16	87.98	tr|A0A0A8VDJ4|A0A0A8VDJ4_YERRU
271	tr|A0A085U530|A0A085U530_YERRU	YERRU	Na(+)-translocating NADH-quinone reductase subunit A OS=Yersinia ruckeri GN=nqrA PE=3 SV=1	25.73	25.82	1	16	39.82	tr|A0A085U530|A0A085U530_YERRU
272	tr|A0A085U2Z9|A0A085U2Z9_YERRU	YERRU	UPF0325 protein CSF007_14300 OS=Yersinia ruckeri GN=CSF007_14300 PE=3 SV=1	25.56	25.6	1	13	67.69	tr|A0A085U2Z9|A0A085U2Z9_YERRU
273	tr|A0A0A8VFI4|A0A0A8VFI4_YERRU	YERRU	Lipoprotein OS=Yersinia ruckeri GN=CSF007_14120 PE=3 SV=1	25.45	25.48	2	13	75.66	tr|A0A0A8VFI4|A0A0A8VFI4_YERRU	tr|A0A085U2W4|A0A085U2W4_YERRU
274	tr|A0A085UBJ7|A0A085UBJ7_YERRU	YERRU	Threonine synthase OS=Yersinia ruckeri GN=CSF007_2850 PE=4 SV=1	25.31	25.4	1	14	53.15	tr|A0A085UBJ7|A0A085UBJ7_YERRU
275	tr|A0A0A8VFE5|A0A0A8VFE5_YERRU	YERRU	Peptide chain release factor 3 OS=Yersinia ruckeri GN=prfC PE=3 SV=1	24.97	25.04	1	12	34.03	tr|A0A0A8VFE5|A0A0A8VFE5_YERRU
276	tr|A0A085UBM7|A0A085UBM7_YERRU	YERRU	3-oxoacyl-ACP reductase OS=Yersinia ruckeri GN=CSF007_10995 PE=4 SV=1	24.95	24.96	1	14	82.47	tr|A0A085UBM7|A0A085UBM7_YERRU
277	tr|A0A085U569|A0A085U569_YERRU	YERRU	Putative short-chain dehydrogenase OS=Yersinia ruckeri GN=CSF007_4505 PE=4 SV=1	24.84	24.89	1	16	69.91	tr|A0A085U569|A0A085U569_YERRU
278	tr|A0A085UAE5|A0A085UAE5_YERRU	YERRU	GTPase Der OS=Yersinia ruckeri GN=der PE=3 SV=1	24.81	24.85	1	13	41.73	tr|A0A085UAE5|A0A085UAE5_YERRU
279	tr|A0A0A8VDZ7|A0A0A8VDZ7_YERRU	YERRU	Promiscuous sugar phosphatase YidA, haloacid dehalogenase-like phosphatase family OS=Yersinia ruckeri GN=CSF007_0230 PE=4 SV=1	24.6	24.61	2	13	72.59	tr|A0A0A8VDZ7|A0A0A8VDZ7_YERRU	tr|A0A085U8R7|A0A085U8R7_YERRU
280	tr|A0A085U9Q1|A0A085U9Q1_YERRU	YERRU	D-alanyl-D-alanine carboxypeptidase OS=Yersinia ruckeri GN=CSF007_6590 PE=3 SV=1	24.36	25.89	1	14	40.9	tr|A0A085U9Q1|A0A085U9Q1_YERRU
281	tr|A0A0A8VHY4|A0A0A8VHY4_YERRU	YERRU	Flagellar hook protein FlgE OS=Yersinia ruckeri GN=CSF007_11235 PE=3 SV=1	24.34	24.36	2	13	66.51	tr|A0A0A8VHY4|A0A0A8VHY4_YERRU	tr|A0A085U8Z7|A0A085U8Z7_YERRU
282	tr|A0A085U3Q0|A0A085U3Q0_YERRU	YERRU	2-amino-3-ketobutyrate coenzyme A ligase OS=Yersinia ruckeri GN=kbl PE=3 SV=1	24.33	24.34	1	17	54.27	tr|A0A085U3Q0|A0A085U3Q0_YERRU
283	tr|A0A085U2G8|A0A085U2G8_YERRU	YERRU	Long-chain fatty acid outer membrane transporter OS=Yersinia ruckeri GN=CSF007_12690 PE=4 SV=1	24.32	24.33	1	12	48.24	tr|A0A085U2G8|A0A085U2G8_YERRU
284	tr|A0A085U6V6|A0A085U6V6_YERRU	YERRU	30S ribosomal protein S10 OS=Yersinia ruckeri GN=rpsJ PE=3 SV=1	24.11	24.3	1	14	68.93	tr|A0A085U6V6|A0A085U6V6_YERRU
285	tr|A0A085U749|A0A085U749_YERRU	YERRU	Aspartate-semialdehyde dehydrogenase OS=Yersinia ruckeri GN=asd PE=3 SV=1	24.06	24.06	1	14	50	tr|A0A085U749|A0A085U749_YERRU
286	tr|A0A085UBE3|A0A085UBE3_YERRU	YERRU	Ribosomal RNA small subunit methyltransferase H OS=Yersinia ruckeri GN=rsmH PE=3 SV=1	24.05	24.05	2	13	52.72	tr|A0A085UBE3|A0A085UBE3_YERRU	tr|A0A0A8VA27|A0A0A8VA27_YERRU
287	tr|A0A085U7I8|A0A085U7I8_YERRU	YERRU	Adenosine deaminase OS=Yersinia ruckeri GN=add PE=3 SV=1	24.03	24.03	1	13	66.87	tr|A0A085U7I8|A0A085U7I8_YERRU
288	tr|A0A085U6V4|A0A085U6V4_YERRU	YERRU	50S ribosomal protein L4 OS=Yersinia ruckeri GN=rplD PE=3 SV=1	24.02	24.02	1	14	61.69	tr|A0A085U6V4|A0A085U6V4_YERRU
289	tr|A0A0A8VLS1|A0A0A8VLS1_YERRU	YERRU	TldD protein OS=Yersinia ruckeri GN=CSF007_16085 PE=4 SV=1	24.02	24.02	2	15	40.96	tr|A0A0A8VLS1|A0A0A8VLS1_YERRU	tr|A0A085UAU6|A0A085UAU6_YERRU
290	tr|A0A085U671|A0A085U671_YERRU	YERRU	L-serine dehydratase OS=Yersinia ruckeri GN=nADLYRO1b_1949 PE=4 SV=1	24.01	26.03	2	15	44.93	tr|A0A085U671|A0A085U671_YERRU	tr|A0A0A8VHF9|A0A0A8VHF9_YERRU
291	tr|A0A085UAP7|A0A085UAP7_YERRU	YERRU	Glutamate synthase [NADPH] small chain OS=Yersinia ruckeri GN=CSF007_15835 PE=4 SV=1	24.01	24.03	1	12	41.31	tr|A0A085UAP7|A0A085UAP7_YERRU
292	tr|A0A085U6V9|A0A085U6V9_YERRU	YERRU	Elongation factor Tu OS=Yersinia ruckeri GN=tuf PE=3 SV=1	24	56.04	2	53	86.29	tr|A0A085U6V9|A0A085U6V9_YERRU	tr|B6RBE2|B6RBE2_YERRU
293	tr|A0A085UB33|A0A085UB33_YERRU	YERRU	N-carbamoylputrescine amidase OS=Yersinia ruckeri GN=CSF007_14890 PE=4 SV=1	24	24	1	13	69.39	tr|A0A085UB33|A0A085UB33_YERRU
294	tr|A0A085U7E3|A0A085U7E3_YERRU	YERRU	Outer membrane protein W OS=Yersinia ruckeri GN=CSF007_8660 PE=4 SV=1	24	24	1	20	60.66	tr|A0A085U7E3|A0A085U7E3_YERRU
295	tr|A0A0A8VIR5|A0A0A8VIR5_YERRU	YERRU	LysR family transcriptional regulator lrhA OS=Yersinia ruckeri GN=CSF007_12395 PE=4 SV=1	24	24	2	13	59.74	tr|A0A0A8VIR5|A0A0A8VIR5_YERRU	tr|A0A085U4W3|A0A085U4W3_YERRU
296	tr|A0A085U9V3|A0A085U9V3_YERRU	YERRU	L-asparaginase OS=Yersinia ruckeri GN=CSF007_6930 PE=3 SV=1	24	24	1	19	54.78	tr|A0A085U9V3|A0A085U9V3_YERRU
297	tr|A0A085U9E0|A0A085U9E0_YERRU	YERRU	30S ribosomal protein S6 OS=Yersinia ruckeri GN=rpsF PE=3 SV=1	24	24	1	24	87.69	tr|A0A085U9E0|A0A085U9E0_YERRU
298	tr|A0A085U9C5|A0A085U9C5_YERRU	YERRU	Inorganic pyrophosphatase OS=Yersinia ruckeri GN=ppa PE=3 SV=1	24	24	1	14	69.89	tr|A0A085U9C5|A0A085U9C5_YERRU
299	tr|A0A085U7R1|A0A085U7R1_YERRU	YERRU	Probable thiol peroxidase OS=Yersinia ruckeri GN=tpx PE=3 SV=1	24	24	1	14	98.8	tr|A0A085U7R1|A0A085U7R1_YERRU
300	tr|A0A085U7N2|A0A085U7N2_YERRU	YERRU	Protein ydgH OS=Yersinia ruckeri GN=CSF007_9135 PE=4 SV=1	24	24	1	16	54.57	tr|A0A085U7N2|A0A085U7N2_YERRU
301	tr|A0A085U7K0|A0A085U7K0_YERRU	YERRU	3-hydroxypropionate dehydrogenase OS=Yersinia ruckeri GN=CSF007_8965 PE=3 SV=1	24	24	1	13	63.86	tr|A0A085U7K0|A0A085U7K0_YERRU
302	tr|A0A085U6N4|A0A085U6N4_YERRU	YERRU	3-ketoacyl-CoA thiolase OS=Yersinia ruckeri GN=fadA PE=3 SV=1	24	24	1	12	56.07	tr|A0A085U6N4|A0A085U6N4_YERRU
303	tr|A0A085U3X1|A0A085U3X1_YERRU	YERRU	Transcription termination/antitermination protein NusG OS=Yersinia ruckeri GN=nusG PE=3 SV=1	24	24	1	14	75.69	tr|A0A085U3X1|A0A085U3X1_YERRU
304	tr|A0A085U6F1|A0A085U6F1_YERRU	YERRU	Uroporphyrinogen III C-methyltransferase OS=Yersinia ruckeri GN=nADLYRO1b_1815 PE=4 SV=1	23.85	23.91	2	13	49.2	tr|A0A085U6F1|A0A085U6F1_YERRU	tr|A0A0A8VLA5|A0A0A8VLA5_YERRU
305	tr|A0A0A8VIU6|A0A0A8VIU6_YERRU	YERRU	Fumarate hydratase class II OS=Yersinia ruckeri GN=fumC PE=3 SV=1	23.5	23.54	2	13	47.96	tr|A0A0A8VIU6|A0A0A8VIU6_YERRU	tr|A0A085U7J2|A0A085U7J2_YERRU
306	tr|A0A085U9F7|A0A085U9F7_YERRU	YERRU	Cell division protein FtsH OS=Yersinia ruckeri GN=ftsH PE=4 SV=1	23.16	23.21	1	14	48.69	tr|A0A085U9F7|A0A085U9F7_YERRU
307	tr|A0A085UAH8|A0A085UAH8_YERRU	YERRU	Uracil phosphoribosyltransferase OS=Yersinia ruckeri GN=upp PE=3 SV=1	23.15	23.27	1	13	78.37	tr|A0A085UAH8|A0A085UAH8_YERRU
308	tr|A0A085UAT8|A0A085UAT8_YERRU	YERRU	UPF0307 protein CSF007_16045 OS=Yersinia ruckeri GN=CSF007_16045 PE=3 SV=1	23.11	23.15	1	15	68.13	tr|A0A085UAT8|A0A085UAT8_YERRU
309	tr|A0A085U9P9|A0A085U9P9_YERRU	YERRU	Cystathionine beta-lyase OS=Yersinia ruckeri GN=CSF007_6580 PE=3 SV=1	23.11	23.15	1	12	66.93	tr|A0A085U9P9|A0A085U9P9_YERRU
310	tr|A0A0A8V8I4|A0A0A8V8I4_YERRU	YERRU	Methyl-accepting chemotaxis protein I (Serine chemoreceptor protein) OS=Yersinia ruckeri GN=CSF007_0375 PE=4 SV=1	23.08	23.2	2	13	26.43	tr|A0A0A8V8I4|A0A0A8V8I4_YERRU	tr|A0A085U8P1|A0A085U8P1_YERRU
311	tr|A0A085U3R6|A0A085U3R6_YERRU	YERRU	Protein YicC OS=Yersinia ruckeri GN=CSF007_17850 PE=4 SV=1	23.05	23.22	1	13	46.34	tr|A0A085U3R6|A0A085U3R6_YERRU
312	tr|A0A085UBC1|A0A085UBC1_YERRU	YERRU	GMP reductase OS=Yersinia ruckeri GN=guaC PE=3 SV=1	23	23.11	1	14	59.37	tr|A0A085UBC1|A0A085UBC1_YERRU
313	tr|A0A0A8VI50|A0A0A8VI50_YERRU	YERRU	Peptidase T OS=Yersinia ruckeri GN=pepT PE=3 SV=1	22.97	23.04	1	11	40.19	tr|A0A0A8VI50|A0A0A8VI50_YERRU
314	tr|A0A0A8VA82|A0A0A8VA82_YERRU	YERRU	Glutamate-1-semialdehyde 2,1-aminomutase OS=Yersinia ruckeri GN=hemL PE=3 SV=1	22.92	22.98	2	14	42.96	tr|A0A0A8VA82|A0A0A8VA82_YERRU	tr|A0A085U370|A0A085U370_YERRU
315	tr|A0A085U578|A0A085U578_YERRU	YERRU	Riboflavin biosynthesis protein RibD OS=Yersinia ruckeri GN=CSF007_4550 PE=3 SV=1	22.83	22.88	1	11	37.13	tr|A0A085U578|A0A085U578_YERRU
316	tr|A0A0A8VDU4|A0A0A8VDU4_YERRU	YERRU	Flagellin OS=Yersinia ruckeri GN=CSF007_11080 PE=3 SV=1	22.82	54	2	77	88.24	tr|A0A0A8VDU4|A0A0A8VDU4_YERRU	tr|R4NIZ0|R4NIZ0_YERRU
317	tr|A0A0A5FS90|A0A0A5FS90_YERRU	YERRU	Signal recognition particle receptor FtsY OS=Yersinia ruckeri GN=ftsY PE=3 SV=1	22.8	22.86	2	12	37.12	tr|A0A0A5FS90|A0A0A5FS90_YERRU	tr|A0A085U6I8|A0A085U6I8_YERRU
318	tr|A0A085U9S1|A0A085U9S1_YERRU	YERRU	Arginine ABC transporter substrate-binding protein OS=Yersinia ruckeri GN=CSF007_6760 PE=3 SV=1	22.75	22.79	1	16	69.55	tr|A0A085U9S1|A0A085U9S1_YERRU
319	tr|A0A085UBK0|A0A085UBK0_YERRU	YERRU	Aerobic respiration control protein arcA OS=Yersinia ruckeri GN=CSF007_2835 PE=4 SV=1	22.71	22.77	1	13	51.68	tr|A0A085UBK0|A0A085UBK0_YERRU
320	tr|A0A085U8Z1|A0A085U8Z1_YERRU	YERRU	Flagellar hook-associated protein 1 OS=Yersinia ruckeri GN=flgK PE=3 SV=1	22.66	22.7	1	11	32.54	tr|A0A085U8Z1|A0A085U8Z1_YERRU
321	tr|A0A085UBD7|A0A085UBD7_YERRU	YERRU	UDP-N-acetylmuramoylalanine--D-glutamate ligase OS=Yersinia ruckeri GN=murD PE=3 SV=1	22.58	22.59	1	12	42.92	tr|A0A085UBD7|A0A085UBD7_YERRU
322	tr|A0A085U6N3|A0A085U6N3_YERRU	YERRU	FMN reductase OS=Yersinia ruckeri GN=CSF007_16790 PE=4 SV=1	22.54	22.56	1	14	63.52	tr|A0A085U6N3|A0A085U6N3_YERRU
323	tr|A0A0A8VHD7|A0A0A8VHD7_YERRU	YERRU	Phosphogluconate repressor HexR, RpiR family OS=Yersinia ruckeri GN=CSF007_8175 PE=4 SV=1	22.34	24	2	13	61.46	tr|A0A0A8VHD7|A0A0A8VHD7_YERRU	tr|A0A085U8H8|A0A085U8H8_YERRU
324	tr|A0A085U4I4|A0A085U4I4_YERRU	YERRU	Phospho-2-dehydro-3-deoxyheptonate aldolase OS=Yersinia ruckeri GN=CSF007_5940 PE=3 SV=1	22.31	22.35	1	11	55.14	tr|A0A085U4I4|A0A085U4I4_YERRU
325	tr|A0A085UAQ0|A0A085UAQ0_YERRU	YERRU	Stringent starvation protein A OS=Yersinia ruckeri GN=CSF007_15850 PE=3 SV=1	22.31	22.32	1	11	56.81	tr|A0A085UAQ0|A0A085UAQ0_YERRU
326	tr|A0A085U8E4|A0A085U8E4_YERRU	YERRU	Glyoxylate reductase OS=Yersinia ruckeri GN=CSF007_7990 PE=4 SV=1	22.3	22.31	1	14	68.37	tr|A0A085U8E4|A0A085U8E4_YERRU
327	tr|A0A085UAT7|A0A085UAT7_YERRU	YERRU	Peptidase PmbA OS=Yersinia ruckeri GN=pmbA PE=4 SV=1	22.17	22.21	1	12	43.5	tr|A0A085UAT7|A0A085UAT7_YERRU
328	tr|A0A085U927|A0A085U927_YERRU	YERRU	Methyl-accepting chemotaxis protein OS=Yersinia ruckeri GN=CSF007_11340 PE=4 SV=1	22.09	22.1	1	12	34.77	tr|A0A085U927|A0A085U927_YERRU
329	tr|A0A0A8VBS0|A0A0A8VBS0_YERRU	YERRU	ATP-dependent DNA helicase OS=Yersinia ruckeri GN=CSF007_p0365 PE=4 SV=1	22.09	22.09	1	11	42.15	tr|A0A0A8VBS0|A0A0A8VBS0_YERRU
330	tr|A0A085U5U6|A0A085U5U6_YERRU	YERRU	Hypothetical tRNA/rRNA methyltransferase yfiF OS=Yersinia ruckeri GN=CSF007_14045 PE=3 SV=1	22.07	22.07	1	12	46.77	tr|A0A085U5U6|A0A085U5U6_YERRU
331	tr|A0A085U5G7|A0A085U5G7_YERRU	YERRU	Peptidyl-prolyl cis-trans isomerase OS=Yersinia ruckeri GN=CSF007_5025 PE=3 SV=1	22.06	22.06	1	17	75.61	tr|A0A085U5G7|A0A085U5G7_YERRU
332	tr|A0A085U761|A0A085U761_YERRU	YERRU	Universal stress protein OS=Yersinia ruckeri GN=CSF007_0690 PE=3 SV=1	22.05	22.05	1	29	89.73	tr|A0A085U761|A0A085U761_YERRU
333	tr|A0A085U7M2|A0A085U7M2_YERRU	YERRU	Universal stress protein E OS=Yersinia ruckeri GN=CSF007_9085 PE=4 SV=1	22.04	22.04	1	11	75.94	tr|A0A085U7M2|A0A085U7M2_YERRU
334	tr|A0A085U2P5|A0A085U2P5_YERRU	YERRU	Purine nucleoside phosphorylase DeoD-type OS=Yersinia ruckeri GN=deoD PE=3 SV=1	22.04	22.04	1	16	53.53	tr|A0A085U2P5|A0A085U2P5_YERRU
335	tr|A0A085U6G4|A0A085U6G4_YERRU	YERRU	TIM-barrel signal transduction protein OS=Yersinia ruckeri GN=CSF007_17135 PE=4 SV=1	22.03	22.03	1	16	83.33	tr|A0A085U6G4|A0A085U6G4_YERRU
336	tr|A0A085U2M8|A0A085U2M8_YERRU	YERRU	Dihydroxyacetone kinase subunit DhaL OS=Yersinia ruckeri GN=dhaL PE=4 SV=1	22.02	22.03	1	16	74.76	tr|A0A085U2M8|A0A085U2M8_YERRU
337	tr|A0A085U6T3|A0A085U6T3_YERRU	YERRU	30S ribosomal protein S13 OS=Yersinia ruckeri GN=rpsM PE=3 SV=1	22	22	1	12	71.19	tr|A0A085U6T3|A0A085U6T3_YERRU
338	tr|Q5UCH7|Q5UCH7_YERRU	YERRU	4-hydroxy-tetrahydrodipicolinate synthase OS=Yersinia ruckeri GN=dapA PE=3 SV=1	22	22	1	15	67.58	tr|Q5UCH7|Q5UCH7_YERRU
339	tr|A0A0A8VFX3|A0A0A8VFX3_YERRU	YERRU	Xaa-Pro aminopeptidase OS=Yersinia ruckeri GN=CSF007_14740 PE=4 SV=1	22	22	2	12	33.64	tr|A0A0A8VFX3|A0A0A8VFX3_YERRU	tr|A0A085UB60|A0A085UB60_YERRU
340	tr|A0A0A5FRR7|A0A0A5FRR7_YERRU	YERRU	4-Hydroxy-2-oxoglutarate aldolase-2-dehydro-3-deoxyphosphogluconate aldolase OS=Yersinia ruckeri GN=CSF007_8185 PE=4 SV=1	22	22	2	16	83.1	tr|A0A0A5FRR7|A0A0A5FRR7_YERRU	tr|A0A085U8I0|A0A085U8I0_YERRU
341	tr|A0A085U9K0|A0A085U9K0_YERRU	YERRU	Imidazole glycerol phosphate synthase OS=Yersinia ruckeri GN=CSF007_1705 PE=3 SV=1	22	22	1	13	48.11	tr|A0A085U9K0|A0A085U9K0_YERRU
342	tr|A0A085U7B1|A0A085U7B1_YERRU	YERRU	DNA-binding protein OS=Yersinia ruckeri GN=nADLYRO1b_1261 PE=3 SV=1	22	22	1	18	67.91	tr|A0A085U7B1|A0A085U7B1_YERRU
343	tr|A0A085U6U1|A0A085U6U1_YERRU	YERRU	30S ribosomal protein S8 OS=Yersinia ruckeri GN=rpsH PE=3 SV=1	22	22	1	17	70.77	tr|A0A085U6U1|A0A085U6U1_YERRU
344	tr|A0A085U4T4|A0A085U4T4_YERRU	YERRU	Ecotin OS=Yersinia ruckeri GN=eco PE=3 SV=1	22	22	1	15	72.46	tr|A0A085U4T4|A0A085U4T4_YERRU
345	tr|A0A085U3Y3|A0A085U3Y3_YERRU	YERRU	Cold-shock protein OS=Yersinia ruckeri GN=CSF007_4170 PE=4 SV=1	22	22	1	19	72.81	tr|A0A085U3Y3|A0A085U3Y3_YERRU
346	tr|A0A085U3W7|A0A085U3W7_YERRU	YERRU	50S ribosomal protein L7/L12 OS=Yersinia ruckeri GN=rplL PE=3 SV=1	22	22	1	14	84.3	tr|A0A085U3W7|A0A085U3W7_YERRU
347	tr|A0A085U2Z3|A0A085U2Z3_YERRU	YERRU	Uridylate kinase OS=Yersinia ruckeri GN=pyrH PE=3 SV=1	22	22	1	16	67.22	tr|A0A085U2Z3|A0A085U2Z3_YERRU
348	tr|A0A085U2U4|A0A085U2U4_YERRU	YERRU	PTS glucose transporter subunit IIA OS=Yersinia ruckeri GN=CSF007_12935 PE=4 SV=1	22	22	1	16	83.43	tr|A0A085U2U4|A0A085U2U4_YERRU
349	tr|A0A085U8V3|A0A085U8V3_YERRU	YERRU	tRNA uridine 5-carboxymethylaminomethyl modification enzyme MnmG OS=Yersinia ruckeri GN=mnmG PE=3 SV=1	21.93	22.02	1	11	27.5	tr|A0A085U8V3|A0A085U8V3_YERRU
350	tr|A0A0A8VH20|A0A0A8VH20_YERRU	YERRU	Penicillin-binding protein activator LpoA OS=Yersinia ruckeri GN=lpoA PE=3 SV=1	21.93	22.01	2	11	22.38	tr|A0A0A8VH20|A0A0A8VH20_YERRU	tr|A0A085UAN8|A0A085UAN8_YERRU
351	tr|A0A0A5FRW2|A0A0A5FRW2_YERRU	YERRU	4-hydroxy-tetrahydrodipicolinate reductase OS=Yersinia ruckeri GN=dapB PE=3 SV=1	21.65	21.74	2	13	50.55	tr|A0A0A5FRW2|A0A0A5FRW2_YERRU	tr|A0A085UBI0|A0A085UBI0_YERRU
352	tr|A0A0A8VBI5|A0A0A8VBI5_YERRU	YERRU	Uncharacterized protein OS=Yersinia ruckeri GN=CSF007_p0040 PE=4 SV=1	21.49	21.64	1	11	61.4	tr|A0A0A8VBI5|A0A0A8VBI5_YERRU
353	tr|A0A0A8V8R8|A0A0A8V8R8_YERRU	YERRU	WbjC OS=Yersinia ruckeri GN=CSF007_1715 PE=4 SV=1	21.49	21.64	2	11	38.96	tr|A0A0A8V8R8|A0A0A8V8R8_YERRU	tr|A0A085U9J8|A0A085U9J8_YERRU
354	tr|A0A0A8VH37|A0A0A8VH37_YERRU	YERRU	UDP-N-acetylglucosamine 1-carboxyvinyltransferase OS=Yersinia ruckeri GN=murA PE=3 SV=1	21.45	21.56	2	11	49.28	tr|A0A0A8VH37|A0A0A8VH37_YERRU	tr|A0A085UAQ7|A0A085UAQ7_YERRU
355	tr|A0A085UAI8|A0A085UAI8_YERRU	YERRU	Phosphoribosylaminoimidazole-succinocarboxamide synthase OS=Yersinia ruckeri GN=purC PE=3 SV=1	21.37	21.45	1	14	50.63	tr|A0A085UAI8|A0A085UAI8_YERRU
356	tr|A0A0A8VE22|A0A0A8VE22_YERRU	YERRU	Superoxide dismutase OS=Yersinia ruckeri GN=CSF007_0380 PE=3 SV=1	21.36	21.44	2	15	83.33	tr|A0A0A8VE22|A0A0A8VE22_YERRU	tr|A0A085U8P0|A0A085U8P0_YERRU
357	tr|A0A085U527|A0A085U527_YERRU	YERRU	Phosphoheptose isomerase OS=Yersinia ruckeri GN=gmhA PE=3 SV=1	21.35	21.42	1	12	80.31	tr|A0A085U527|A0A085U527_YERRU
358	tr|A0A0A5FQY8|A0A0A5FQY8_YERRU	YERRU	Glutamate 5-kinase OS=Yersinia ruckeri GN=proB PE=3 SV=1	21.26	21.45	2	11	45.5	tr|A0A0A5FQY8|A0A0A5FQY8_YERRU	tr|A0A085U544|A0A085U544_YERRU
359	tr|A0A085U2Q1|A0A085U2Q1_YERRU	YERRU	AMP-dependent synthetase OS=Yersinia ruckeri GN=CSF007_3705 PE=4 SV=1	21.17	21.38	1	11	36.81	tr|A0A085U2Q1|A0A085U2Q1_YERRU
360	tr|A0A085U610|A0A085U610_YERRU	YERRU	Nucleoside triphosphate hydrolase OS=Yersinia ruckeri GN=CSF007_5545 PE=4 SV=1	21.14	21.21	1	11	47.62	tr|A0A085U610|A0A085U610_YERRU
361	tr|A0A085U2N3|A0A085U2N3_YERRU	YERRU	Ribosomal RNA small subunit methyltransferase C OS=Yersinia ruckeri GN=rsmC PE=3 SV=1	21.1	21.19	1	12	50	tr|A0A085U2N3|A0A085U2N3_YERRU
362	tr|A0A085U7F8|A0A085U7F8_YERRU	YERRU	DNA topoisomerase 1 OS=Yersinia ruckeri GN=topA PE=3 SV=1	21.04	21.26	2	11	13.43	tr|A0A085U7F8|A0A085U7F8_YERRU	tr|A0A0A8VIQ6|A0A0A8VIQ6_YERRU
363	tr|A0A085U722|A0A085U722_YERRU	YERRU	Osmolarity response regulator OS=Yersinia ruckeri GN=CSF007_1025 PE=4 SV=1	21.01	21.19	1	14	61.92	tr|A0A085U722|A0A085U722_YERRU
364	tr|A0A0A8VCB1|A0A0A8VCB1_YERRU	YERRU	Transcription accessory protein (S1 RNA-binding domain) OS=Yersinia ruckeri GN=CSF007_0995 PE=4 SV=1	20.91	21.11	2	10	18.93	tr|A0A0A8VCB1|A0A0A8VCB1_YERRU	tr|A0A085U728|A0A085U728_YERRU
365	tr|A0A0A5FJ87|A0A0A5FJ87_YERRU	YERRU	Aldehyde dehydrogenase B OS=Yersinia ruckeri GN=CSF007_16060 PE=3 SV=1	20.86	20.93	2	11	40.7	tr|A0A0A5FJ87|A0A0A5FJ87_YERRU	tr|A0A085UAU1|A0A085UAU1_YERRU
366	tr|A0A085U2M9|A0A085U2M9_YERRU	YERRU	Dihydroxyacetone kinase OS=Yersinia ruckeri GN=CSF007_2650 PE=3 SV=1	20.78	20.85	1	15	36.69	tr|A0A085U2M9|A0A085U2M9_YERRU
367	tr|A0A085U708|A0A085U708_YERRU	YERRU	Shikimate kinase 1 OS=Yersinia ruckeri GN=aroK PE=3 SV=1	20.73	21.04	1	14	78.61	tr|A0A085U708|A0A085U708_YERRU
368	tr|A0A085UAS3|A0A085UAS3_YERRU	YERRU	RNase adapter protein RapZ OS=Yersinia ruckeri GN=rapZ PE=3 SV=1	20.56	20.58	1	10	50.88	tr|A0A085UAS3|A0A085UAS3_YERRU
369	tr|A0A0A8VEP7|A0A0A8VEP7_YERRU	YERRU	Pantothenate synthetase OS=Yersinia ruckeri GN=panC PE=3 SV=1	20.56	20.58	1	12	52.11	tr|A0A0A8VEP7|A0A0A8VEP7_YERRU
370	tr|A0A0A8VBB0|A0A0A8VBB0_YERRU	YERRU	Methionine--tRNA ligase OS=Yersinia ruckeri GN=metG PE=3 SV=1	20.5	20.55	2	11	21.19	tr|A0A0A8VBB0|A0A0A8VBB0_YERRU	tr|A0A085U9M7|A0A085U9M7_YERRU
371	tr|A0A085U9A9|A0A085U9A9_YERRU	YERRU	Transcription elongation factor GreA OS=Yersinia ruckeri GN=greA PE=3 SV=1	20.47	20.51	1	10	71.52	tr|A0A085U9A9|A0A085U9A9_YERRU
372	tr|A0A085UB69|A0A085UB69_YERRU	YERRU	tRNA-modifying protein YgfZ OS=Yersinia ruckeri GN=CSF007_14690 PE=3 SV=1	20.42	20.46	1	11	49.7	tr|A0A085UB69|A0A085UB69_YERRU
373	tr|A0A085UA22|A0A085UA22_YERRU	YERRU	Dihydroorotase OS=Yersinia ruckeri GN=pyrC PE=3 SV=1	20.4	20.48	1	10	43.39	tr|A0A085UA22|A0A085UA22_YERRU
374	tr|A0A085U365|A0A085U365_YERRU	YERRU	RNA polymerase-binding transcription factor DksA OS=Yersinia ruckeri GN=dksA PE=3 SV=1	20.33	20.34	1	13	75.5	tr|A0A085U365|A0A085U365_YERRU
375	tr|A0A085U4H0|A0A085U4H0_YERRU	YERRU	6-phosphogluconolactonase OS=Yersinia ruckeri GN=pgl PE=3 SV=1	20.33	20.34	1	10	55.86	tr|A0A085U4H0|A0A085U4H0_YERRU
376	tr|A0A085U6E1|A0A085U6E1_YERRU	YERRU	Glucose-1-phosphate thymidylyltransferase OS=Yersinia ruckeri GN=CSF007_17270 PE=3 SV=1	20.32	20.54	1	11	46.76	tr|A0A085U6E1|A0A085U6E1_YERRU
377	tr|A0A0A8VDZ9|A0A0A8VDZ9_YERRU	YERRU	Glutamate--cysteine ligase OS=Yersinia ruckeri GN=gshA PE=3 SV=1	20.28	20.38	2	13	32.95	tr|A0A0A8VDZ9|A0A0A8VDZ9_YERRU	tr|A0A085U3Z8|A0A085U3Z8_YERRU
378	tr|A0A085UBP8|A0A085UBP8_YERRU	YERRU	Glutamate decarboxylase OS=Yersinia ruckeri GN=CSF007_10490 PE=3 SV=1	20.23	20.24	1	10	38.97	tr|A0A085UBP8|A0A085UBP8_YERRU
379	tr|A0A085U2E6|A0A085U2E6_YERRU	YERRU	Glucokinase OS=Yersinia ruckeri GN=glk PE=3 SV=1	20.21	20.22	1	10	52.96	tr|A0A085U2E6|A0A085U2E6_YERRU
380	tr|A0A085U2M7|A0A085U2M7_YERRU	YERRU	Dihydroxyacetone kinase subunit K OS=Yersinia ruckeri GN=CSF007_2640 PE=4 SV=1	20.05	20.05	1	19	41.01	tr|A0A085U2M7|A0A085U2M7_YERRU
381	tr|A0A085U3B0|A0A085U3B0_YERRU	YERRU	Phosphofructokinase OS=Yersinia ruckeri GN=nADLYRO1b_2886 PE=3 SV=1	20.05	20.05	2	11	52.26	tr|A0A085U3B0|A0A085U3B0_YERRU	tr|A0A0A8VG81|A0A0A8VG81_YERRU
382	tr|A0A085U9V6|A0A085U9V6_YERRU	YERRU	Cytidylate kinase OS=Yersinia ruckeri GN=cmk PE=3 SV=1	20.04	20.05	1	10	57.64	tr|A0A085U9V6|A0A085U9V6_YERRU
383	tr|A0A085U6U9|A0A085U6U9_YERRU	YERRU	30S ribosomal protein S3 OS=Yersinia ruckeri GN=rpsC PE=3 SV=1	20.02	20.02	1	10	53.88	tr|A0A085U6U9|A0A085U6U9_YERRU
384	tr|A0A085U8L3|A0A085U8L3_YERRU	YERRU	Aldose 1-epimerase family protein YeaD OS=Yersinia ruckeri GN=CSF007_8365 PE=4 SV=1	20.01	20.01	1	19	67.35	tr|A0A085U8L3|A0A085U8L3_YERRU
385	tr|A0A085U2V5|A0A085U2V5_YERRU	YERRU	N-acetylneuraminate lyase OS=Yersinia ruckeri GN=CSF007_12990 PE=3 SV=1	20.01	20.01	1	12	58.11	tr|A0A085U2V5|A0A085U2V5_YERRU
386	tr|A0A085U9N8|A0A085U9N8_YERRU	YERRU	Imidazole glycerol phosphate synthase subunit HisF OS=Yersinia ruckeri GN=hisF PE=3 SV=1	20	20.02	1	10	53.1	tr|A0A085U9N8|A0A085U9N8_YERRU
387	tr|A0A085U3S6|A0A085U3S6_YERRU	YERRU	DNA-directed RNA polymerase subunit omega OS=Yersinia ruckeri GN=rpoZ PE=3 SV=1	20	20	1	12	87.91	tr|A0A085U3S6|A0A085U3S6_YERRU
388	tr|A0A085UAE3|A0A085UAE3_YERRU	YERRU	Membrane protein OS=Yersinia ruckeri GN=CSF007_13430 PE=4 SV=1	20	20	1	10	70.87	tr|A0A085UAE3|A0A085UAE3_YERRU
389	tr|A0A085U6U0|A0A085U6U0_YERRU	YERRU	50S ribosomal protein L6 OS=Yersinia ruckeri GN=rplF PE=3 SV=1	20	20	1	15	68.93	tr|A0A085U6U0|A0A085U6U0_YERRU
390	tr|A0A085U5A6|A0A085U5A6_YERRU	YERRU	ATP-dependent Clp protease proteolytic subunit OS=Yersinia ruckeri GN=clpP PE=3 SV=1	20	20	1	11	36.23	tr|A0A085U5A6|A0A085U5A6_YERRU
391	tr|A0A085U4X3|A0A085U4X3_YERRU	YERRU	Ascorbate-specific PTS system, EIIA component OS=Yersinia ruckeri GN=CSF007_12450 PE=4 SV=1	20	20	1	14	97.96	tr|A0A085U4X3|A0A085U4X3_YERRU
392	tr|A0A085U484|A0A085U484_YERRU	YERRU	Pyrrolidone-carboxylate peptidase OS=Yersinia ruckeri GN=pcp PE=3 SV=1	20	20	1	14	60.28	tr|A0A085U484|A0A085U484_YERRU
393	tr|A0A085U3U5|A0A085U3U5_YERRU	YERRU	Thiol:disulfide interchange protein OS=Yersinia ruckeri GN=CSF007_18015 PE=3 SV=1	20	20	1	13	52.66	tr|A0A085U3U5|A0A085U3U5_YERRU
394	tr|A0A085U922|A0A085U922_YERRU	YERRU	Protein phosphatase CheZ OS=Yersinia ruckeri GN=cheZ PE=3 SV=1	19.91	19.99	1	18	77	tr|A0A085U922|A0A085U922_YERRU
395	tr|A0A085U3M8|A0A085U3M8_YERRU	YERRU	Fructose-1,6-bisphosphatase OS=Yersinia ruckeri GN=CSF007_17660 PE=3 SV=1	19.84	19.93	1	11	38.39	tr|A0A085U3M8|A0A085U3M8_YERRU
396	tr|A0A085U619|A0A085U619_YERRU	YERRU	Glucosamine-6-phosphate deaminase OS=Yersinia ruckeri GN=nagB PE=3 SV=1	19.75	19.81	1	11	60.53	tr|A0A085U619|A0A085U619_YERRU
397	tr|A0A085U354|A0A085U354_YERRU	YERRU	Hypoxanthine phosphoribosyltransferase OS=Yersinia ruckeri GN=nADLYRO1b_2984 PE=4 SV=1	19.63	19.7	2	10	68.54	tr|A0A085U354|A0A085U354_YERRU	tr|A0A0A8V9N8|A0A0A8V9N8_YERRU
398	tr|A0A085U542|A0A085U542_YERRU	YERRU	UPF0255 protein CSF007_4355 OS=Yersinia ruckeri GN=CSF007_4355 PE=3 SV=1	19.52	19.58	1	10	31.59	tr|A0A085U542|A0A085U542_YERRU
399	tr|A0A085U4U4|A0A085U4U4_YERRU	YERRU	1,4-dihydroxy-2-naphthoyl-CoA synthase OS=Yersinia ruckeri GN=menB PE=3 SV=1	19.49	19.55	1	13	52.28	tr|A0A085U4U4|A0A085U4U4_YERRU
400	tr|A0A085U618|A0A085U618_YERRU	YERRU	N-acetylglucosamine-6-phosphate deacetylase OS=Yersinia ruckeri GN=CSF007_5615 PE=3 SV=1	19.46	19.5	1	13	44.06	tr|A0A085U618|A0A085U618_YERRU
401	tr|A0A085U9F1|A0A085U9F1_YERRU	YERRU	23S rRNA (guanosine-2'-O-)-methyltransferase RlmB OS=Yersinia ruckeri GN=rlmB PE=3 SV=1	19.42	19.47	1	11	51.21	tr|A0A085U9F1|A0A085U9F1_YERRU
402	tr|A0A085U4W8|A0A085U4W8_YERRU	YERRU	UPF0304 protein CSF007_12425 OS=Yersinia ruckeri GN=CSF007_12425 PE=3 SV=1	19.4	19.47	1	14	76.83	tr|A0A085U4W8|A0A085U4W8_YERRU
403	tr|A0A085U3Z7|A0A085U3Z7_YERRU	YERRU	S-ribosylhomocysteine lyase OS=Yersinia ruckeri GN=luxS PE=3 SV=1	19.39	19.47	1	11	78.36	tr|A0A085U3Z7|A0A085U3Z7_YERRU
404	tr|A0A085U7J0|A0A085U7J0_YERRU	YERRU	Mannose-6-phosphate isomerase OS=Yersinia ruckeri GN=CSF007_8905 PE=3 SV=1	19.27	19.4	1	10	30.43	tr|A0A085U7J0|A0A085U7J0_YERRU
405	tr|A0A085U7T8|A0A085U7T8_YERRU	YERRU	Pyridoxal kinase PdxY OS=Yersinia ruckeri GN=pdxY PE=3 SV=1	19.09	19.22	1	10	51.05	tr|A0A085U7T8|A0A085U7T8_YERRU
406	tr|Q20I87|Q20I87_YERRU	YERRU	Beta-lactamase OS=Yersinia ruckeri GN=ampC PE=3 SV=1	19.03	19.14	3	10	37.08	tr|Q20I87|Q20I87_YERRU	tr|A0A0A5FRP1|A0A0A5FRP1_YERRU	tr|A0A085U849|A0A085U849_YERRU
407	tr|A0A085U3K4|A0A085U3K4_YERRU	YERRU	Argininosuccinate lyase OS=Yersinia ruckeri GN=argH PE=3 SV=1	19.02	19.24	1	11	41.36	tr|A0A085U3K4|A0A085U3K4_YERRU
408	tr|A0A085U8S1|A0A085U8S1_YERRU	YERRU	Chromosomal replication initiator protein DnaA OS=Yersinia ruckeri GN=dnaA PE=3 SV=1	18.91	19.17	1	10	31.32	tr|A0A085U8S1|A0A085U8S1_YERRU
409	tr|A0A085UA33|A0A085UA33_YERRU	YERRU	3-ketoacyl-ACP reductase OS=Yersinia ruckeri GN=CSF007_7360 PE=4 SV=1	18.83	18.88	1	9	56.97	tr|A0A085UA33|A0A085UA33_YERRU
410	tr|A0A0A8VE91|A0A0A8VE91_YERRU	YERRU	Colicin protein OS=Yersinia ruckeri GN=CSF007_0760 PE=4 SV=1	18.78	18.82	1	11	31.63	tr|A0A0A8VE91|A0A0A8VE91_YERRU
411	tr|A0A085U3G6|A0A085U3G6_YERRU	YERRU	Outer membrane channel protein OS=Yersinia ruckeri GN=CSF007_15445 PE=4 SV=1	18.74	18.85	1	11	38.52	tr|A0A085U3G6|A0A085U3G6_YERRU
412	tr|A0A085U6T8|A0A085U6T8_YERRU	YERRU	30S ribosomal protein S5 OS=Yersinia ruckeri GN=rpsE PE=3 SV=1	18.71	18.74	1	17	62.87	tr|A0A085U6T8|A0A085U6T8_YERRU
413	tr|A0A0A8VBU1|A0A0A8VBU1_YERRU	YERRU	Carbonic anhydrase OS=Yersinia ruckeri GN=CSF007_7205 PE=3 SV=1	18.67	18.7	2	10	54.98	tr|A0A0A8VBU1|A0A0A8VBU1_YERRU	tr|A0A085UA06|A0A085UA06_YERRU
414	tr|A0A085U3B1|A0A085U3B1_YERRU	YERRU	2-ketobutyrate formate-lyase-Pyruvate formate-lyase OS=Yersinia ruckeri GN=CSF007_15180 PE=4 SV=1	18.62	26.35	1	15	23.69	tr|A0A085U3B1|A0A085U3B1_YERRU
415	tr|A0A085U719|A0A085U719_YERRU	YERRU	33 kDa chaperonin OS=Yersinia ruckeri GN=hslO PE=3 SV=1	18.6	18.63	1	9	53.08	tr|A0A085U719|A0A085U719_YERRU
416	tr|A0A085U579|A0A085U579_YERRU	YERRU	6,7-dimethyl-8-ribityllumazine synthase OS=Yersinia ruckeri GN=ribH PE=3 SV=1	18.58	18.6	1	14	62.18	tr|A0A085U579|A0A085U579_YERRU
417	tr|A0A085UB76|A0A085UB76_YERRU	YERRU	Peptide chain release factor 2 OS=Yersinia ruckeri GN=CSF007_14650 PE=3 SV=1	18.55	18.59	1	10	38.71	tr|A0A085UB76|A0A085UB76_YERRU
418	tr|A0A085U4I0|A0A085U4I0_YERRU	YERRU	Galactokinase OS=Yersinia ruckeri GN=galK PE=3 SV=1	18.48	18.52	1	14	38.9	tr|A0A085U4I0|A0A085U4I0_YERRU
419	tr|A0A085U923|A0A085U923_YERRU	YERRU	Chemotaxis protein CheY OS=Yersinia ruckeri GN=cheY PE=4 SV=1	18.47	18.49	1	11	83.72	tr|A0A085U923|A0A085U923_YERRU
420	tr|A0A085U9P5|A0A085U9P5_YERRU	YERRU	Nucleoside-diphosphate-sugar epimerases OS=Yersinia ruckeri GN=CSF007_6550 PE=4 SV=1	18.46	18.52	1	9	52	tr|A0A085U9P5|A0A085U9P5_YERRU
421	tr|A0A085U2K5|A0A085U2K5_YERRU	YERRU	DeoR-family regulatory protein OS=Yersinia ruckeri GN=CSF007_2525 PE=4 SV=1	18.32	18.73	1	9	48.84	tr|A0A085U2K5|A0A085U2K5_YERRU
422	tr|A0A085UB74|A0A085UB74_YERRU	YERRU	Protein-disulfide isomerase OS=Yersinia ruckeri GN=CSF007_14660 PE=4 SV=1	18.29	18.3	1	11	60.5	tr|A0A085UB74|A0A085UB74_YERRU
423	tr|A0A085UAR9|A0A085UAR9_YERRU	YERRU	Lipopolysaccharide ABC transporter ATP-binding protein OS=Yersinia ruckeri GN=CSF007_15950 PE=4 SV=1	18.21	18.31	1	10	53.94	tr|A0A085UAR9|A0A085UAR9_YERRU
424	tr|A0A0A8VBZ3|A0A0A8VBZ3_YERRU	YERRU	Malonyl CoA-acyl carrier protein transacylase OS=Yersinia ruckeri GN=CSF007_7355 PE=3 SV=1	18.2	18.25	2	14	62.33	tr|A0A0A8VBZ3|A0A0A8VBZ3_YERRU	tr|A0A085UA32|A0A085UA32_YERRU
425	tr|A0A085U823|A0A085U823_YERRU	YERRU	Ribulosamine/erythrulosamine 3-kinase potentially involved in protein deglycation OS=Yersinia ruckeri GN=CSF007_9910 PE=4 SV=1	18.19	18.21	1	12	37.98	tr|A0A085U823|A0A085U823_YERRU
426	tr|A0A085UAH7|A0A085UAH7_YERRU	YERRU	Phosphoribosylformylglycinamidine cyclo-ligase OS=Yersinia ruckeri GN=purM PE=3 SV=1	18.14	18.2	1	10	48.99	tr|A0A085UAH7|A0A085UAH7_YERRU
427	tr|A0A085U8I9|A0A085U8I9_YERRU	YERRU	Cell division topological specificity factor OS=Yersinia ruckeri GN=minE PE=3 SV=1	18.14	18.15	1	9	65.17	tr|A0A085U8I9|A0A085U8I9_YERRU
428	tr|A0A085U775|A0A085U775_YERRU	YERRU	Protein YhjJ, putative peptidase OS=Yersinia ruckeri GN=CSF007_0610 PE=4 SV=1	18.12	18.53	1	11	30.65	tr|A0A085U775|A0A085U775_YERRU
429	tr|A0A085U583|A0A085U583_YERRU	YERRU	1-deoxy-D-xylulose-5-phosphate synthase OS=Yersinia ruckeri GN=dxs PE=3 SV=1	18.11	18.18	1	10	31.5	tr|A0A085U583|A0A085U583_YERRU
430	tr|A0A085UB53|A0A085UB53_YERRU	YERRU	Uncharacterized protein OS=Yersinia ruckeri GN=CSF007_14780 PE=4 SV=1	18.06	18.06	1	12	33.2	tr|A0A085UB53|A0A085UB53_YERRU
431	tr|A0A085UA31|A0A085UA31_YERRU	YERRU	3-oxoacyl-[acyl-carrier-protein] synthase 3 OS=Yersinia ruckeri GN=fabH PE=3 SV=1	18.05	18.05	2	9	35.33	tr|A0A085UA31|A0A085UA31_YERRU	tr|A0A0A8VI37|A0A0A8VI37_YERRU
432	tr|A0A085UBQ0|A0A085UBQ0_YERRU	YERRU	Uncharacterized protein OS=Yersinia ruckeri GN=CSF007_10480 PE=4 SV=1	18.04	18.05	1	12	43.87	tr|A0A085UBQ0|A0A085UBQ0_YERRU
433	tr|A0A085U6T1|A0A085U6T1_YERRU	YERRU	30S ribosomal protein S4 OS=Yersinia ruckeri GN=rpsD PE=3 SV=1	18.03	18.08	1	10	39.32	tr|A0A085U6T1|A0A085U6T1_YERRU
434	tr|A0A085U7G9|A0A085U7G9_YERRU	YERRU	Orotidine 5'-phosphate decarboxylase OS=Yersinia ruckeri GN=pyrF PE=3 SV=1	18.02	18.03	1	9	62.86	tr|A0A085U7G9|A0A085U7G9_YERRU
435	tr|A0A085U6U4|A0A085U6U4_YERRU	YERRU	50S ribosomal protein L24 OS=Yersinia ruckeri GN=rplX PE=3 SV=1	18.02	18.03	1	9	65.38	tr|A0A085U6U4|A0A085U6U4_YERRU
436	tr|A0A085U9F8|A0A085U9F8_YERRU	YERRU	GTPase HflX OS=Yersinia ruckeri GN=hflX PE=3 SV=1	18.02	18.02	1	9	29.81	tr|A0A085U9F8|A0A085U9F8_YERRU
437	tr|A0A085U9U3|A0A085U9U3_YERRU	YERRU	AsnC family transcriptional regulator OS=Yersinia ruckeri GN=CSF007_6880 PE=4 SV=1	18.02	18.02	1	10	51.83	tr|A0A085U9U3|A0A085U9U3_YERRU
438	tr|A0A085UA77|A0A085UA77_YERRU	YERRU	Protein GrpE OS=Yersinia ruckeri GN=grpE PE=3 SV=1	18.01	18.05	1	17	75.52	tr|A0A085UA77|A0A085UA77_YERRU
439	tr|A0A085U511|A0A085U511_YERRU	YERRU	Chorismate synthase OS=Yersinia ruckeri GN=aroC PE=3 SV=1	18.01	18.01	1	10	48.48	tr|A0A085U511|A0A085U511_YERRU
440	tr|A0A085U4R5|A0A085U4R5_YERRU	YERRU	50S ribosomal protein L25 OS=Yersinia ruckeri GN=rplY PE=3 SV=1	18.01	18.01	1	11	79.79	tr|A0A085U4R5|A0A085U4R5_YERRU
441	tr|A0A0A8VHI3|A0A0A8VHI3_YERRU	YERRU	50S ribosomal protein L10 OS=Yersinia ruckeri GN=rplJ PE=3 SV=1	18	18	1	14	59.88	tr|A0A0A8VHI3|A0A0A8VHI3_YERRU
442	tr|A0A0A5FP46|A0A0A5FP46_YERRU	YERRU	Uncharacterized ABC transporter, auxiliary component YrbC OS=Yersinia ruckeri GN=CSF007_15905 PE=4 SV=1	18	18	2	10	65.87	tr|A0A0A5FP46|A0A0A5FP46_YERRU	tr|A0A085UAR0|A0A085UAR0_YERRU
443	tr|A0A085UB55|A0A085UB55_YERRU	YERRU	Ribose-5-phosphate isomerase A OS=Yersinia ruckeri GN=rpiA PE=3 SV=1	18	18	1	11	54.34	tr|A0A085UB55|A0A085UB55_YERRU
444	tr|A0A085U4P1|A0A085U4P1_YERRU	YERRU	PTS fructose transporter subunit IIBC OS=Yersinia ruckeri GN=CSF007_11810 PE=4 SV=1	18	18	1	9	31	tr|A0A085U4P1|A0A085U4P1_YERRU
445	tr|A0A085U6C4|A0A085U6C4_YERRU	YERRU	Branched-chain amino acid aminotransferase OS=Yersinia ruckeri GN=CSF007_17355 PE=3 SV=1	17.98	18.02	1	10	51.94	tr|A0A085U6C4|A0A085U6C4_YERRU
446	tr|A0A085U9K7|A0A085U9K7_YERRU	YERRU	Acylneuraminate cytidylyltransferase OS=Yersinia ruckeri GN=CSF007_1670 PE=4 SV=1	17.95	18.04	1	10	65.35	tr|A0A085U9K7|A0A085U9K7_YERRU
447	tr|A0A085U6V2|A0A085U6V2_YERRU	YERRU	50S ribosomal protein L2 OS=Yersinia ruckeri GN=rplB PE=3 SV=1	17.89	17.97	1	10	36.5	tr|A0A085U6V2|A0A085U6V2_YERRU
448	tr|A0A085U7M3|A0A085U7M3_YERRU	YERRU	L-ascorbate 6-phosphate lactonase OS=Yersinia ruckeri GN=CSF007_9090 PE=4 SV=1	17.85	17.92	1	9	38.59	tr|A0A085U7M3|A0A085U7M3_YERRU
449	tr|B6CGW8|B6CGW8_YERRU	YERRU	Protease III OS=Yersinia ruckeri GN=CSF007_14415 PE=3 SV=1	17.8	18.61	2	10	13.41	tr|B6CGW8|B6CGW8_YERRU	tr|A0A085UBB6|A0A085UBB6_YERRU
450	tr|A0A0A8VF98|A0A0A8VF98_YERRU	YERRU	Elongation factor 4 OS=Yersinia ruckeri GN=lepA PE=3 SV=1	17.79	18.31	2	10	26.84	tr|A0A0A8VF98|A0A0A8VF98_YERRU	tr|A0A085UA89|A0A085UA89_YERRU
451	tr|A0A085UAY2|A0A085UAY2_YERRU	YERRU	Quinone oxidoreductase OS=Yersinia ruckeri GN=CSF007_16265 PE=4 SV=1	17.74	17.91	1	11	54.1	tr|A0A085UAY2|A0A085UAY2_YERRU
452	tr|A0A085U7Q0|A0A085U7Q0_YERRU	YERRU	D-lactate dehydrogenase OS=Yersinia ruckeri GN=CSF007_9235 PE=3 SV=1	17.73	18.05	1	11	44.41	tr|A0A085U7Q0|A0A085U7Q0_YERRU
453	tr|A0A0A8V8C6|A0A0A8V8C6_YERRU	YERRU	Ribulose-phosphate 3-epimerase OS=Yersinia ruckeri GN=CSF007_1115 PE=3 SV=1	17.49	17.65	2	12	68.83	tr|A0A0A8V8C6|A0A0A8V8C6_YERRU	tr|A0A085U704|A0A085U704_YERRU
454	tr|A0A085U3Y2|A0A085U3Y2_YERRU	YERRU	Outer membrane protein assembly factor BamD OS=Yersinia ruckeri GN=bamD PE=3 SV=1	17.48	17.55	1	10	57.2	tr|A0A085U3Y2|A0A085U3Y2_YERRU
455	tr|Q5UCH5|Q5UCH5_YERRU	YERRU	Bacterioferritin comigratory protein OS=Yersinia ruckeri GN=CSF007_13205 PE=4 SV=1	17.46	17.51	1	12	80.13	tr|Q5UCH5|Q5UCH5_YERRU
456	tr|A0A085UAW9|A0A085UAW9_YERRU	YERRU	Carbonic anhydrase OS=Yersinia ruckeri GN=CSF007_16195 PE=3 SV=1	17.41	17.51	1	9	56.34	tr|A0A085UAW9|A0A085UAW9_YERRU
457	tr|A0A085UAX6|A0A085UAX6_YERRU	YERRU	Single-stranded DNA-binding protein OS=Yersinia ruckeri GN=CSF007_16235 PE=3 SV=1	17.39	17.44	1	11	43.72	tr|A0A085UAX6|A0A085UAX6_YERRU
458	tr|A0A085U3N0|A0A085U3N0_YERRU	YERRU	Ferredoxin--NADP(+) reductase OS=Yersinia ruckeri GN=CSF007_17670 PE=4 SV=1	17.37	17.54	1	9	57.66	tr|A0A085U3N0|A0A085U3N0_YERRU
459	tr|A0A085U6J4|A0A085U6J4_YERRU	YERRU	Glycerate kinase OS=Yersinia ruckeri GN=CSF007_16975 PE=3 SV=1	17.28	17.34	1	9	43.3	tr|A0A085U6J4|A0A085U6J4_YERRU
460	tr|A0A085UB48|A0A085UB48_YERRU	YERRU	D-erythrose-4-phosphate dehydrogenase OS=Yersinia ruckeri GN=epd PE=3 SV=1	17.26	17.48	1	9	52.07	tr|A0A085UB48|A0A085UB48_YERRU
461	tr|A0A0A8V7G4|A0A0A8V7G4_YERRU	YERRU	Uncharacterized protein OS=Yersinia ruckeri GN=CSF007_p0035 PE=4 SV=1	17.26	17.32	1	9	77.63	tr|A0A0A8V7G4|A0A0A8V7G4_YERRU
462	tr|A0A085UAC2|A0A085UAC2_YERRU	YERRU	Inositol monophosphatase OS=Yersinia ruckeri GN=CSF007_13535 PE=4 SV=1	17.25	17.32	1	9	54.68	tr|A0A085UAC2|A0A085UAC2_YERRU
463	tr|A0A085U4Q0|A0A085U4Q0_YERRU	YERRU	Mannonate dehydratase OS=Yersinia ruckeri GN=uxuA PE=3 SV=1	17.18	17.25	2	9	35.28	tr|A0A085U4Q0|A0A085U4Q0_YERRU	tr|A0A0A8VEV8|A0A0A8VEV8_YERRU
464	tr|A0A085U4A8|A0A085U4A8_YERRU	YERRU	Molybdopterin biosynthesis protein MoeA OS=Yersinia ruckeri GN=moeA PE=4 SV=1	17.11	17.18	1	10	41.75	tr|A0A085U4A8|A0A085U4A8_YERRU
465	tr|A0A085UBJ4|A0A085UBJ4_YERRU	YERRU	Molybdenum cofactor biosynthesis protein MogA OS=Yersinia ruckeri GN=mogA PE=4 SV=1	17.09	17.2	1	10	66.67	tr|A0A085UBJ4|A0A085UBJ4_YERRU
466	tr|A0A0A8VC58|A0A0A8VC58_YERRU	YERRU	3-phosphoshikimate 1-carboxyvinyltransferase OS=Yersinia ruckeri GN=aroA PE=3 SV=1	17.03	17.13	2	10	34.25	tr|A0A0A8VC58|A0A0A8VC58_YERRU	tr|A0A085U9V5|A0A085U9V5_YERRU
467	tr|A0A085U3J4|A0A085U3J4_YERRU	YERRU	Hydrogen peroxide-inducible genes activator OS=Yersinia ruckeri GN=CSF007_17475 PE=4 SV=1	16.99	17.13	1	9	38.03	tr|A0A085U3J4|A0A085U3J4_YERRU
468	tr|A0A085U833|A0A085U833_YERRU	YERRU	RNA chaperone ProQ OS=Yersinia ruckeri GN=proQ PE=3 SV=1	16.87	16.99	1	10	47.68	tr|A0A085U833|A0A085U833_YERRU
469	tr|A0A0A8VI55|A0A0A8VI55_YERRU	YERRU	Adenylosuccinate lyase OS=Yersinia ruckeri GN=CSF007_7500 PE=3 SV=1	16.82	17.31	2	10	29.61	tr|A0A0A8VI55|A0A0A8VI55_YERRU	tr|A0A085UA62|A0A085UA62_YERRU
470	tr|A0A085U9X2|A0A085U9X2_YERRU	YERRU	Chromosome partition protein MukB OS=Yersinia ruckeri GN=mukB PE=3 SV=1	16.71	16.94	1	9	7.018	tr|A0A085U9X2|A0A085U9X2_YERRU
471	tr|A0A085UA23|A0A085UA23_YERRU	YERRU	Antibiotic biosynthesis monooxygenase OS=Yersinia ruckeri GN=CSF007_7305 PE=4 SV=1	16.66	16.68	1	9	76.84	tr|A0A085UA23|A0A085UA23_YERRU
472	tr|A0A085U573|A0A085U573_YERRU	YERRU	Queuine tRNA-ribosyltransferase OS=Yersinia ruckeri GN=tgt PE=3 SV=1	16.63	16.8	1	8	30.75	tr|A0A085U573|A0A085U573_YERRU
473	tr|A0A085U4X4|A0A085U4X4_YERRU	YERRU	PTS ascorbate transporter subunit IIB OS=Yersinia ruckeri GN=CSF007_12455 PE=4 SV=1	16.6	16.61	1	10	69.47	tr|A0A085U4X4|A0A085U4X4_YERRU
474	tr|A0A085U2V9|A0A085U2V9_YERRU	YERRU	Protein ygiW OS=Yersinia ruckeri GN=CSF007_13005 PE=4 SV=1	16.59	16.61	1	16	68.61	tr|A0A085U2V9|A0A085U2V9_YERRU
475	tr|A0A085U3R4|A0A085U3R4_YERRU	YERRU	Orotate phosphoribosyltransferase OS=Yersinia ruckeri GN=pyrE PE=3 SV=1	16.56	16.59	1	9	63.85	tr|A0A085U3R4|A0A085U3R4_YERRU
476	tr|A0A085U6E0|A0A085U6E0_YERRU	YERRU	dTDP-glucose 4,6-dehydratase OS=Yersinia ruckeri GN=CSF007_17275 PE=3 SV=1	16.5	16.56	1	9	46.76	tr|A0A085U6E0|A0A085U6E0_YERRU
477	tr|A0A085U350|A0A085U350_YERRU	YERRU	S-adenosylmethionine decarboxylase proenzyme OS=Yersinia ruckeri GN=speD PE=3 SV=1	16.5	16.52	1	8	53.79	tr|A0A085U350|A0A085U350_YERRU
478	tr|A0A085U9K6|A0A085U9K6_YERRU	YERRU	Dehydrogenase OS=Yersinia ruckeri GN=CSF007_1675 PE=4 SV=1	16.48	16.51	1	8	44.88	tr|A0A085U9K6|A0A085U9K6_YERRU
479	tr|A0A085U4Y6|A0A085U4Y6_YERRU	YERRU	Amidophosphoribosyltransferase OS=Yersinia ruckeri GN=purF PE=3 SV=1	16.48	16.5	1	9	22.97	tr|A0A085U4Y6|A0A085U4Y6_YERRU
480	tr|A0A085U3R1|A0A085U3R1_YERRU	YERRU	Phosphopantothenoylcysteine decarboxylase OS=Yersinia ruckeri GN=CSF007_17825 PE=4 SV=1	16.36	16.38	1	8	37.53	tr|A0A085U3R1|A0A085U3R1_YERRU
481	tr|A0A085U6I9|A0A085U6I9_YERRU	YERRU	Cell division protein FtsE OS=Yersinia ruckeri GN=ftsE PE=4 SV=1	16.23	16.84	1	9	63.96	tr|A0A085U6I9|A0A085U6I9_YERRU
482	tr|A0A0A8VKZ5|A0A0A8VKZ5_YERRU	YERRU	Bifunctional protein FolC OS=Yersinia ruckeri GN=CSF007_12535 PE=3 SV=1	16.22	16.23	2	8	32.62	tr|A0A0A8VKZ5|A0A0A8VKZ5_YERRU	tr|A0A085U4Y9|A0A085U4Y9_YERRU
483	tr|A0A085UAA7|A0A085UAA7_YERRU	YERRU	Putative sensory histidine kinase YfhA OS=Yersinia ruckeri GN=CSF007_13610 PE=4 SV=1	16.18	16.38	1	8	23.6	tr|A0A085UAA7|A0A085UAA7_YERRU
484	tr|A0A0A8VD51|A0A0A8VD51_YERRU	YERRU	Luciferase-like monooxygenase OS=Yersinia ruckeri GN=CSF007_2300 PE=4 SV=1	16.17	16.23	2	9	44.9	tr|A0A0A8VD51|A0A0A8VD51_YERRU	tr|A0A085U993|A0A085U993_YERRU
485	tr|A0A085U4Z3|A0A085U4Z3_YERRU	YERRU	Aspartate-semialdehyde dehydrogenase OS=Yersinia ruckeri GN=CSF007_12560 PE=3 SV=1	16.17	16.18	1	9	38.69	tr|A0A085U4Z3|A0A085U4Z3_YERRU
486	tr|A0A0A5FWI2|A0A0A5FWI2_YERRU	YERRU	Ribonuclease PH OS=Yersinia ruckeri GN=rph PE=3 SV=1	16.15	16.16	2	8	52.1	tr|A0A0A5FWI2|A0A0A5FWI2_YERRU	tr|A0A085U3R5|A0A085U3R5_YERRU
487	tr|A0A085U9M8|A0A085U9M8_YERRU	YERRU	Iron-sulfur cluster carrier protein OS=Yersinia ruckeri GN=CSF007_6455 PE=3 SV=1	16.15	16.16	1	8	41.35	tr|A0A085U9M8|A0A085U9M8_YERRU
488	tr|A0A085U4B6|A0A085U4B6_YERRU	YERRU	DNA protection during starvation protein OS=Yersinia ruckeri GN=dps PE=3 SV=1	16.14	16.15	1	8	64.07	tr|A0A085U4B6|A0A085U4B6_YERRU
489	tr|A0A0A8VBK9|A0A0A8VBK9_YERRU	YERRU	Galactose-1-phosphate uridylyltransferase OS=Yersinia ruckeri GN=CSF007_5965 PE=3 SV=1	16.13	16.14	2	8	31.53	tr|A0A0A8VBK9|A0A0A8VBK9_YERRU	tr|A0A085U4H9|A0A085U4H9_YERRU
490	tr|A0A0A8VGB7|A0A0A8VGB7_YERRU	YERRU	Putative ATPase component of ABC transporter with duplicated ATPase domain OS=Yersinia ruckeri GN=CSF007_6335 PE=4 SV=1	16.12	16.21	2	9	22.98	tr|A0A0A8VGB7|A0A0A8VGB7_YERRU	tr|A0A085U4B0|A0A085U4B0_YERRU
491	tr|A0A0A8VHN9|A0A0A8VHN9_YERRU	YERRU	Low-specificity L-threonine aldolase OS=Yersinia ruckeri GN=CSF007_6795 PE=4 SV=1	16.1	16.18	2	9	37.57	tr|A0A0A8VHN9|A0A0A8VHN9_YERRU	tr|A0A085U9S7|A0A085U9S7_YERRU
492	tr|A0A0A8VGA7|A0A0A8VGA7_YERRU	YERRU	Glutamate transport ATP-binding protein OS=Yersinia ruckeri GN=CSF007_6285 PE=4 SV=1	16.08	16.09	2	10	55	tr|A0A0A8VGA7|A0A0A8VGA7_YERRU	tr|A0A085U4B9|A0A085U4B9_YERRU
493	tr|A0A085U9B3|A0A085U9B3_YERRU	YERRU	GTPase Obg OS=Yersinia ruckeri GN=cgtA PE=3 SV=1	16.05	16.05	1	9	29.23	tr|A0A085U9B3|A0A085U9B3_YERRU
494	tr|A0A085U7V9|A0A085U7V9_YERRU	YERRU	Riboflavin synthase eubacterial/eukaryotic OS=Yersinia ruckeri GN=CSF007_9560 PE=4 SV=1	16.05	16.05	1	9	57.47	tr|A0A085U7V9|A0A085U7V9_YERRU
495	tr|A0A085U7F2|A0A085U7F2_YERRU	YERRU	Uncharacterized protein OS=Yersinia ruckeri GN=CSF007_8705 PE=4 SV=1	16.02	16.02	1	9	55.34	tr|A0A085U7F2|A0A085U7F2_YERRU
496	tr|A0A085U6T6|A0A085U6T6_YERRU	YERRU	50S ribosomal protein L15 OS=Yersinia ruckeri GN=rplO PE=3 SV=1	16.01	16.01	1	10	62.5	tr|A0A085U6T6|A0A085U6T6_YERRU
497	tr|A0A0A8VC03|A0A0A8VC03_YERRU	YERRU	UPF0227 protein CSF007_7430 OS=Yersinia ruckeri GN=CSF007_7430 PE=3 SV=1	16.01	16.01	2	8	65.56	tr|A0A0A8VC03|A0A0A8VC03_YERRU	tr|A0A085UA48|A0A085UA48_YERRU
498	tr|A0A085U3M5|A0A085U3M5_YERRU	YERRU	Cell division protein ZapB OS=Yersinia ruckeri GN=zapB PE=3 SV=1	16.01	16.01	1	10	84.81	tr|A0A085U3M5|A0A085U3M5_YERRU
499	tr|A0A085U2Z2|A0A085U2Z2_YERRU	YERRU	Ribosome-recycling factor OS=Yersinia ruckeri GN=frr PE=3 SV=1	16.01	16.01	1	10	47.57	tr|A0A085U2Z2|A0A085U2Z2_YERRU
500	tr|A0A0A8VB20|A0A0A8VB20_YERRU	YERRU	Molybdenum ABC transporter, periplasmic molybdenum-binding protein ModA OS=Yersinia ruckeri GN=CSF007_6000 PE=4 SV=1	16	16	2	9	53.52	tr|A0A0A8VB20|A0A0A8VB20_YERRU	tr|A0A085U4H4|A0A085U4H4_YERRU
501	tr|A0A085U2V7|A0A085U2V7_YERRU	YERRU	Deferrochelatase/peroxidase YfeX OS=Yersinia ruckeri GN=yfeX PE=4 SV=1	16	16	1	8	37.46	tr|A0A085U2V7|A0A085U2V7_YERRU
502	tr|A0A085UAS8|A0A085UAS8_YERRU	YERRU	Endoribonuclease L-PSP OS=Yersinia ruckeri GN=CSF007_15995 PE=4 SV=1	16	16	1	14	78.91	tr|A0A085UAS8|A0A085UAS8_YERRU
503	tr|A0A085U9Q9|A0A085U9Q9_YERRU	YERRU	Glutaredoxin OS=Yersinia ruckeri GN=CSF007_6685 PE=4 SV=1	16	16	1	9	86.21	tr|A0A085U9Q9|A0A085U9Q9_YERRU
504	tr|A0A085U6V7|A0A085U6V7_YERRU	YERRU	Bacterioferritin OS=Yersinia ruckeri GN=CSF007_1360 PE=3 SV=1	16	16	1	8	67.52	tr|A0A085U6V7|A0A085U6V7_YERRU
505	tr|A0A085U3U3|A0A085U3U3_YERRU	YERRU	Probable GTP-binding protein EngB OS=Yersinia ruckeri GN=ysxC PE=3 SV=1	16	16	1	9	46.3	tr|A0A085U3U3|A0A085U3U3_YERRU
506	tr|A0A085U2Y6|A0A085U2Y6_YERRU	YERRU	Chaperone protein skp OS=Yersinia ruckeri GN=CSF007_14230 PE=3 SV=1	16	16	1	12	40	tr|A0A085U2Y6|A0A085U2Y6_YERRU
507	tr|A0A0A8VHF5|A0A0A8VHF5_YERRU	YERRU	ATP-dependent RNA helicase DbpA OS=Yersinia ruckeri GN=dbpA PE=3 SV=1	15.89	16.08	2	8	32.72	tr|A0A0A8VHF5|A0A0A8VHF5_YERRU	tr|A0A085U676|A0A085U676_YERRU
508	tr|A0A085U3V0|A0A085U3V0_YERRU	YERRU	Bifunctional purine biosynthesis protein PurH OS=Yersinia ruckeri GN=purH PE=3 SV=1	15.89	16.03	2	9	27.41	tr|A0A085U3V0|A0A085U3V0_YERRU	tr|A0A0A5FPY7|A0A0A5FPY7_YERRU
509	tr|A0A085U7H2|A0A085U7H2_YERRU	YERRU	Transaldolase OS=Yersinia ruckeri GN=CSF007_8815 PE=3 SV=1	15.89	15.92	1	8	57.47	tr|A0A085U7H2|A0A085U7H2_YERRU
510	tr|A0A085U5N8|A0A085U5N8_YERRU	YERRU	Lipoyl synthase OS=Yersinia ruckeri GN=lipA PE=3 SV=1	15.83	16.03	1	10	46.11	tr|A0A085U5N8|A0A085U5N8_YERRU
511	tr|A0A085U4X6|A0A085U4X6_YERRU	YERRU	NUDIX hydrolase OS=Yersinia ruckeri GN=CSF007_12465 PE=4 SV=1	15.82	15.92	1	8	48.35	tr|A0A085U4X6|A0A085U4X6_YERRU
512	tr|A0A085UAA9|A0A085UAA9_YERRU	YERRU	Nitrogen regulatory protein P-II OS=Yersinia ruckeri GN=CSF007_13600 PE=3 SV=1	15.8	15.85	1	9	76.79	tr|A0A085UAA9|A0A085UAA9_YERRU
513	tr|A0A085U8M5|A0A085U8M5_YERRU	YERRU	Exodeoxyribonuclease III OS=Yersinia ruckeri GN=CSF007_8425 PE=4 SV=1	15.75	15.85	1	9	54.48	tr|A0A085U8M5|A0A085U8M5_YERRU
514	tr|A0A085U9N4|A0A085U9N4_YERRU	YERRU	UTP--glucose-1-phosphate uridylyltransferase OS=Yersinia ruckeri GN=CSF007_6485 PE=3 SV=1	15.74	15.8	1	8	45.64	tr|A0A085U9N4|A0A085U9N4_YERRU
515	tr|A0A0A8VBY8|A0A0A8VBY8_YERRU	YERRU	Repressor protein OS=Yersinia ruckeri GN=CSF007_6640 PE=4 SV=1	15.7	15.77	1	9	57.45	tr|A0A0A8VBY8|A0A0A8VBY8_YERRU
516	tr|A0A085U462|A0A085U462_YERRU	YERRU	TPR repeat containing exported protein OS=Yersinia ruckeri GN=ybgF PE=4 SV=1	15.7	15.74	1	8	36.33	tr|A0A085U462|A0A085U462_YERRU
517	tr|A0A085U6D4|A0A085U6D4_YERRU	YERRU	Thioredoxin OS=Yersinia ruckeri GN=CSF007_17305 PE=3 SV=1	15.59	15.64	1	9	78.7	tr|A0A085U6D4|A0A085U6D4_YERRU
518	tr|A0A0A5FUK9|A0A0A5FUK9_YERRU	YERRU	Porphobilinogen deaminase OS=Yersinia ruckeri GN=hemC PE=3 SV=1	15.58	15.67	2	9	42.49	tr|A0A0A5FUK9|A0A0A5FUK9_YERRU	tr|A0A085U6F3|A0A085U6F3_YERRU
519	tr|A0A085U605|A0A085U605_YERRU	YERRU	Amino acid transporter OS=Yersinia ruckeri GN=CSF007_5525 PE=4 SV=1	15.55	15.6	1	8	43.96	tr|A0A085U605|A0A085U605_YERRU
520	tr|A0A085UB32|A0A085UB32_YERRU	YERRU	Putative agmatine deiminase OS=Yersinia ruckeri GN=aguA PE=3 SV=1	15.52	15.68	1	13	32.13	tr|A0A085UB32|A0A085UB32_YERRU
521	tr|A0A0A8VII0|A0A0A8VII0_YERRU	YERRU	2-deoxyglucose-6-phosphate hydrolase YniC OS=Yersinia ruckeri GN=CSF007_9920 PE=4 SV=1	15.52	15.59	2	8	47.51	tr|A0A0A8VII0|A0A0A8VII0_YERRU	tr|A0A085U825|A0A085U825_YERRU
522	tr|A0A085UBI9|A0A085UBI9_YERRU	YERRU	Chaperone protein DnaJ OS=Yersinia ruckeri GN=dnaJ PE=3 SV=1	15.45	15.56	1	9	28.12	tr|A0A085UBI9|A0A085UBI9_YERRU
523	tr|A0A085U928|A0A085U928_YERRU	YERRU	Positive regulator of CheA protein activity (CheW) OS=Yersinia ruckeri GN=CSF007_11345 PE=4 SV=1	15.45	15.52	1	9	82.42	tr|A0A085U928|A0A085U928_YERRU
524	tr|A0A085UBE6|A0A085UBE6_YERRU	YERRU	Fructose repressor FruR, LacI family OS=Yersinia ruckeri GN=CSF007_3125 PE=4 SV=1	15.38	15.49	1	10	43.11	tr|A0A085UBE6|A0A085UBE6_YERRU
525	tr|A0A085U5U7|A0A085U5U7_YERRU	YERRU	Thioredoxin OS=Yersinia ruckeri GN=nADLYRO1b_2086 PE=4 SV=1	15.37	15.43	1	8	68.53	tr|A0A085U5U7|A0A085U5U7_YERRU
526	tr|A0A0A8VBU9|A0A0A8VBU9_YERRU	YERRU	ATPase involved in DNA repair OS=Yersinia ruckeri GN=CSF007_p0565 PE=4 SV=1	15.36	15.64	1	9	11.44	tr|A0A0A8VBU9|A0A0A8VBU9_YERRU
527	tr|A0A085U3Z0|A0A085U3Z0_YERRU	YERRU	50S ribosomal protein L19 OS=Yersinia ruckeri GN=rplS PE=3 SV=1	15.36	15.43	1	9	52.54	tr|A0A085U3Z0|A0A085U3Z0_YERRU
528	tr|A0A0A8VG60|A0A0A8VG60_YERRU	YERRU	ATPase-like protein OS=Yersinia ruckeri GN=CSF007_15020 PE=4 SV=1	15.27	15.38	1	8	8.902	tr|A0A0A8VG60|A0A0A8VG60_YERRU
529	tr|A0A085U8U7|A0A085U8U7_YERRU	YERRU	ATP synthase subunit delta OS=Yersinia ruckeri GN=atpH PE=3 SV=1	15.26	15.33	1	12	71.75	tr|A0A085U8U7|A0A085U8U7_YERRU
530	tr|A0A0A5FUT0|A0A0A5FUT0_YERRU	YERRU	Ubiquinone/menaquinone biosynthesis C-methyltransferase UbiE OS=Yersinia ruckeri GN=ubiE PE=3 SV=1	15.24	15.31	2	9	44.62	tr|A0A0A5FUT0|A0A0A5FUT0_YERRU	tr|A0A085U6M2|A0A085U6M2_YERRU
531	tr|A0A085UAV5|A0A085UAV5_YERRU	YERRU	Alcohol dehydrogenase OS=Yersinia ruckeri GN=CSF007_16130 PE=4 SV=1	15.2	15.36	1	9	39.57	tr|A0A085UAV5|A0A085UAV5_YERRU
532	tr|A0A0A8VHW6|A0A0A8VHW6_YERRU	YERRU	Uncharacterized protein OS=Yersinia ruckeri GN=CSF007_7095 PE=4 SV=1	15.11	15.28	2	8	19.81	tr|A0A0A8VHW6|A0A0A8VHW6_YERRU	tr|A0A085U9Y5|A0A085U9Y5_YERRU
533	tr|A0A085U3X5|A0A085U3X5_YERRU	YERRU	Pantothenate kinase OS=Yersinia ruckeri GN=coaA PE=3 SV=1	15.1	15.53	1	8	33.54	tr|A0A085U3X5|A0A085U3X5_YERRU
534	tr|A0A0A5FRG5|A0A0A5FRG5_YERRU	YERRU	Iron-sulfur cluster assembly ATPase protein SufC OS=Yersinia ruckeri GN=CSF007_9620 PE=4 SV=1	15.06	15.13	2	8	45.97	tr|A0A0A5FRG5|A0A0A5FRG5_YERRU	tr|A0A085U7W7|A0A085U7W7_YERRU
535	tr|A0A0A8VI43|A0A0A8VI43_YERRU	YERRU	Anhydro-N-acetylmuramic acid kinase OS=Yersinia ruckeri GN=anmK PE=3 SV=1	15	15.06	2	9	36.76	tr|A0A0A8VI43|A0A0A8VI43_YERRU	tr|A0A085U7U1|A0A085U7U1_YERRU
536	tr|A0A085U7J4|A0A085U7J4_YERRU	YERRU	Transcriptional regulator OS=Yersinia ruckeri GN=CSF007_8930 PE=4 SV=1	14.96	15.01	1	8	35.15	tr|A0A085U7J4|A0A085U7J4_YERRU
537	tr|A0A085UAN7|A0A085UAN7_YERRU	YERRU	Ribosomal RNA small subunit methyltransferase I OS=Yersinia ruckeri GN=rsmI PE=3 SV=1	14.88	15.06	1	8	46.78	tr|A0A085UAN7|A0A085UAN7_YERRU
538	tr|A0A0A8V823|A0A0A8V823_YERRU	YERRU	2-dehydro-3-deoxygluconate kinase OS=Yersinia ruckeri GN=CSF007_0615 PE=4 SV=1	14.88	14.95	2	9	32.49	tr|A0A0A8V823|A0A0A8V823_YERRU	tr|A0A085U774|A0A085U774_YERRU
539	tr|A0A085U9P1|A0A085U9P1_YERRU	YERRU	Histidine biosynthesis bifunctional protein HisB OS=Yersinia ruckeri GN=hisB PE=3 SV=1	14.71	15.07	1	9	40	tr|A0A085U9P1|A0A085U9P1_YERRU
540	tr|A0A0A8VCZ9|A0A0A8VCZ9_YERRU	YERRU	3'(2'),5'-bisphosphate nucleotidase OS=Yersinia ruckeri GN=CSF007_2090 PE=4 SV=1	14.66	16.51	2	8	47.56	tr|A0A0A8VCZ9|A0A0A8VCZ9_YERRU	tr|A0A085U9D3|A0A085U9D3_YERRU
541	tr|A0A085U9F9|A0A085U9F9_YERRU	YERRU	RNA-binding protein Hfq OS=Yersinia ruckeri GN=hfq PE=3 SV=1	14.65	14.68	1	9	99.01	tr|A0A085U9F9|A0A085U9F9_YERRU
542	tr|A0A085U9M9|A0A085U9M9_YERRU	YERRU	Uridine kinase OS=Yersinia ruckeri GN=udk PE=3 SV=1	14.61	14.72	1	9	46.95	tr|A0A085U9M9|A0A085U9M9_YERRU
543	tr|A0A085U351|A0A085U351_YERRU	YERRU	Polyamine aminopropyltransferase OS=Yersinia ruckeri GN=speE PE=3 SV=1	14.52	14.55	1	9	29.62	tr|A0A085U351|A0A085U351_YERRU
544	tr|A0A085U361|A0A085U361_YERRU	YERRU	3-methyl-2-oxobutanoate hydroxymethyltransferase OS=Yersinia ruckeri GN=panB PE=3 SV=1	14.52	14.54	1	7	56.82	tr|A0A085U361|A0A085U361_YERRU
545	tr|A0A0A8VFP4|A0A0A8VFP4_YERRU	YERRU	Quinolinate phosphoribosyltransferase [decarboxylating] OS=Yersinia ruckeri GN=CSF007_3285 PE=4 SV=1	14.5	14.53	2	8	36.58	tr|A0A0A8VFP4|A0A0A8VFP4_YERRU	tr|A0A085U337|A0A085U337_YERRU
546	tr|A0A085U3Y1|A0A085U3Y1_YERRU	YERRU	Pseudouridine synthase OS=Yersinia ruckeri GN=CSF007_4180 PE=3 SV=1	14.39	14.48	1	8	37.23	tr|A0A085U3Y1|A0A085U3Y1_YERRU
547	tr|A0A085UA94|A0A085UA94_YERRU	YERRU	Pyridoxine 5'-phosphate synthase OS=Yersinia ruckeri GN=pdxJ PE=3 SV=1	14.31	14.33	1	11	68.72	tr|A0A085UA94|A0A085UA94_YERRU
548	tr|A0A085U4S9|A0A085U4S9_YERRU	YERRU	Ubiquinone biosynthesis O-methyltransferase OS=Yersinia ruckeri GN=ubiG PE=3 SV=1	14.29	14.31	1	7	39.43	tr|A0A085U4S9|A0A085U4S9_YERRU
549	tr|A0A0A8V962|A0A0A8V962_YERRU	YERRU	Methionyl-tRNA formyltransferase OS=Yersinia ruckeri GN=fmt PE=3 SV=1	14.25	14.36	2	8	37.46	tr|A0A0A8V962|A0A0A8V962_YERRU	tr|A0A085U6S3|A0A085U6S3_YERRU
550	tr|A0A085U9U5|A0A085U9U5_YERRU	YERRU	Outer-membrane lipoprotein carrier protein OS=Yersinia ruckeri GN=lolA PE=3 SV=1	14.21	14.27	1	9	41.87	tr|A0A085U9U5|A0A085U9U5_YERRU
551	tr|A0A085U9C3|A0A085U9C3_YERRU	YERRU	UDP-N-acetylmuramate--L-alanyl-gamma-D-glutamyl-meso-2,6-diaminoheptandioate ligase OS=Yersinia ruckeri GN=mpl PE=3 SV=1	14.15	14.22	1	9	23.97	tr|A0A085U9C3|A0A085U9C3_YERRU
552	tr|A0A085U6V5|A0A085U6V5_YERRU	YERRU	50S ribosomal protein L3 OS=Yersinia ruckeri GN=rplC PE=3 SV=1	14.08	14.08	1	10	39.71	tr|A0A085U6V5|A0A085U6V5_YERRU
553	tr|A0A085U399|A0A085U399_YERRU	YERRU	2-C-methyl-D-erythritol 2,4-cyclodiphosphate synthase OS=Yersinia ruckeri GN=ispF PE=3 SV=1	14.08	14.08	1	7	69.38	tr|A0A085U399|A0A085U399_YERRU
554	tr|A0A085U707|A0A085U707_YERRU	YERRU	3-dehydroquinate synthase OS=Yersinia ruckeri GN=aroB PE=3 SV=1	14.07	14.07	1	7	26.72	tr|A0A085U707|A0A085U707_YERRU
555	tr|A0A085UBA5|A0A085UBA5_YERRU	YERRU	Aldo-keto reductase OS=Yersinia ruckeri GN=CSF007_14480 PE=4 SV=1	14.07	14.07	1	7	32.95	tr|A0A085UBA5|A0A085UBA5_YERRU
556	tr|A0A085UB30|A0A085UB30_YERRU	YERRU	Uncharacterized protein OS=Yersinia ruckeri GN=CSF007_14905 PE=3 SV=1	14.05	14.06	1	7	41.35	tr|A0A085UB30|A0A085UB30_YERRU
557	tr|A0A085UA98|A0A085UA98_YERRU	YERRU	N-acetylmuramic acid 6-phosphate etherase OS=Yersinia ruckeri GN=murQ PE=2 SV=1	14.05	14.05	1	7	36.27	tr|A0A085UA98|A0A085UA98_YERRU
558	tr|A0A0A8VGN8|A0A0A8VGN8_YERRU	YERRU	Aminotransferase OS=Yersinia ruckeri GN=CSF007_16250 PE=3 SV=1	14.04	14.14	2	7	26.2	tr|A0A0A8VGN8|A0A0A8VGN8_YERRU	tr|A0A085UAX9|A0A085UAX9_YERRU
559	tr|A0A085U7B0|A0A085U7B0_YERRU	YERRU	UDP-glucose 6-dehydrogenase OS=Yersinia ruckeri GN=CSF007_8475 PE=3 SV=1	14.04	14.09	1	7	22	tr|A0A085U7B0|A0A085U7B0_YERRU
560	tr|A0A085U6D8|A0A085U6D8_YERRU	YERRU	UDP-N-acetylglucosamine 2-epimerase OS=Yersinia ruckeri GN=wecB PE=3 SV=1	14.04	14.07	2	7	32.18	tr|A0A085U6D8|A0A085U6D8_YERRU	tr|A0A0A5FS38|A0A0A5FS38_YERRU
561	tr|A0A0A8VAP1|A0A0A8VAP1_YERRU	YERRU	Bifunctional protein FolD OS=Yersinia ruckeri GN=folD PE=3 SV=1	14.03	14.03	2	7	35.42	tr|A0A0A8VAP1|A0A0A8VAP1_YERRU	tr|A0A085U5I0|A0A085U5I0_YERRU
562	tr|A0A085U3L9|A0A085U3L9_YERRU	YERRU	Transcriptional (Co)regulator CytR OS=Yersinia ruckeri GN=CSF007_17615 PE=4 SV=1	14.01	14.02	1	7	37.13	tr|A0A085U3L9|A0A085U3L9_YERRU
563	tr|A0A085U472|A0A085U472_YERRU	YERRU	Cytochrome BD oxidase subunit I OS=Yersinia ruckeri GN=CSF007_5840 PE=4 SV=1	14	14.01	1	8	21.46	tr|A0A085U472|A0A085U472_YERRU
564	tr|A0A085UAP3|A0A085UAP3_YERRU	YERRU	Isoprenoid biosynthesis protein OS=Yersinia ruckeri GN=CSF007_15815 PE=4 SV=1	14	14	1	7	71.43	tr|A0A085UAP3|A0A085UAP3_YERRU
565	tr|A0A085U7U2|A0A085U7U2_YERRU	YERRU	Outer membrane lipoprotein pcp OS=Yersinia ruckeri GN=CSF007_9460 PE=4 SV=1	14	14	1	12	70.32	tr|A0A085U7U2|A0A085U7U2_YERRU
566	tr|A0A0A8VCZ0|A0A0A8VCZ0_YERRU	YERRU	Peptidyl-prolyl cis-trans isomerase OS=Yersinia ruckeri GN=CSF007_2065 PE=3 SV=1	14	14	2	8	58.74	tr|A0A0A8VCZ0|A0A0A8VCZ0_YERRU	tr|A0A085U9D6|A0A085U9D6_YERRU
567	tr|A0A085UAN0|A0A085UAN0_YERRU	YERRU	Membrane protein OS=Yersinia ruckeri GN=CSF007_15750 PE=4 SV=1	14	14	1	7	83.17	tr|A0A085UAN0|A0A085UAN0_YERRU
568	tr|A0A085U9W3|A0A085U9W3_YERRU	YERRU	Cold shock protein CspE OS=Yersinia ruckeri GN=CSF007_6980 PE=4 SV=1	14	14	1	7	86.96	tr|A0A085U9W3|A0A085U9W3_YERRU
569	tr|A0A085U8E5|A0A085U8E5_YERRU	YERRU	Probable phosphatase CSF007_7995 OS=Yersinia ruckeri GN=CSF007_7995 PE=3 SV=1	14	14	1	7	38.78	tr|A0A085U8E5|A0A085U8E5_YERRU
570	tr|A0A085U732|A0A085U732_YERRU	YERRU	Putative exported protein OS=Yersinia ruckeri GN=CSF007_0970 PE=4 SV=1	14	14	1	7	53.93	tr|A0A085U732|A0A085U732_YERRU
571	tr|A0A085U6U8|A0A085U6U8_YERRU	YERRU	50S ribosomal protein L16 OS=Yersinia ruckeri GN=rplP PE=3 SV=1	14	14	1	8	53.68	tr|A0A085U6U8|A0A085U6U8_YERRU
572	tr|A0A085U654|A0A085U654_YERRU	YERRU	Uncharacterized protein OS=Yersinia ruckeri GN=CSF007_10225 PE=4 SV=1	14	14	1	8	75	tr|A0A085U654|A0A085U654_YERRU
573	tr|A0A085U5E3|A0A085U5E3_YERRU	YERRU	Nucleoid-associated protein CSF007_4890 OS=Yersinia ruckeri GN=CSF007_4890 PE=3 SV=1	14	14	1	7	61.82	tr|A0A085U5E3|A0A085U5E3_YERRU
574	tr|A0A085U5D6|A0A085U5D6_YERRU	YERRU	Adenine phosphoribosyltransferase OS=Yersinia ruckeri GN=apt PE=3 SV=1	14	14	1	7	63.64	tr|A0A085U5D6|A0A085U5D6_YERRU
575	tr|A0A085U4B3|A0A085U4B3_YERRU	YERRU	Attachment invasion locus protein OS=Yersinia ruckeri GN=CSF007_6315 PE=4 SV=1	14	14	1	8	56.32	tr|A0A085U4B3|A0A085U4B3_YERRU
576	tr|A0A085U3Z3|A0A085U3Z3_YERRU	YERRU	30S ribosomal protein S16 OS=Yersinia ruckeri GN=rpsP PE=3 SV=1	14	14	1	10	58.54	tr|A0A085U3Z3|A0A085U3Z3_YERRU
577	tr|A0A085U375|A0A085U375_YERRU	YERRU	5'-methylthioadenosine/S-adenosylhomocysteine nucleosidase OS=Yersinia ruckeri GN=mtnN PE=3 SV=1	14	14	1	7	46.35	tr|A0A085U375|A0A085U375_YERRU
578	tr|A0A085U559|A0A085U559_YERRU	YERRU	Recombination-associated protein RdgC OS=Yersinia ruckeri GN=rdgC PE=3 SV=1	13.95	14.07	1	7	30.69	tr|A0A085U559|A0A085U559_YERRU
579	tr|A0A085UB56|A0A085UB56_YERRU	YERRU	3-phosphoglycerate dehydrogenase OS=Yersinia ruckeri GN=CSF007_14760 PE=3 SV=1	13.92	14.01	1	8	29.3	tr|A0A085UB56|A0A085UB56_YERRU
580	tr|B6CGW7|B6CGW7_YERRU	YERRU	Putative peptidoglycan deacetylase OS=Yersinia ruckeri PE=4 SV=1	13.91	14	3	7	17.03	tr|B6CGW7|B6CGW7_YERRU	tr|A0A0A8VDS3|A0A0A8VDS3_YERRU	tr|A0A085U2P8|A0A085U2P8_YERRU
581	tr|A0A0A8VEB6|A0A0A8VEB6_YERRU	YERRU	D-mannonate oxidoreductase OS=Yersinia ruckeri GN=CSF007_11875 PE=3 SV=1	13.91	13.99	2	7	21.18	tr|A0A0A8VEB6|A0A0A8VEB6_YERRU	tr|A0A085U4Q1|A0A085U4Q1_YERRU
582	tr|A0A085U8M0|A0A085U8M0_YERRU	YERRU	Oxidoreductase OS=Yersinia ruckeri GN=CSF007_8400 PE=4 SV=1	13.86	13.93	1	7	46.99	tr|A0A085U8M0|A0A085U8M0_YERRU
583	tr|A0A085U3P2|A0A085U3P2_YERRU	YERRU	Glycerol-3-phosphate dehydrogenase [NAD(P)+] OS=Yersinia ruckeri GN=gpsA PE=3 SV=1	13.81	13.92	1	7	29.79	tr|A0A085U3P2|A0A085U3P2_YERRU
584	tr|A0A085U667|A0A085U667_YERRU	YERRU	PTS mannose transporter subunit IID OS=Yersinia ruckeri GN=CSF007_10160 PE=4 SV=1	13.77	13.82	1	9	31.56	tr|A0A085U667|A0A085U667_YERRU
585	tr|A0A085U2A1|A0A085U2A1_YERRU	YERRU	Dipeptidyl carboxypeptidase II OS=Yersinia ruckeri GN=nADLYRO1b_3323 PE=4 SV=1	13.73	14.05	2	8	19.5	tr|A0A085U2A1|A0A085U2A1_YERRU	tr|A0A0A8VC19|A0A0A8VC19_YERRU
586	tr|A0A085U9S3|A0A085U9S3_YERRU	YERRU	Lipoprotein OS=Yersinia ruckeri GN=CSF007_6770 PE=4 SV=1	13.7	13.75	1	7	59.02	tr|A0A085U9S3|A0A085U9S3_YERRU
587	tr|A0A0A8VE49|A0A0A8VE49_YERRU	YERRU	FAD:protein FMN transferase OS=Yersinia ruckeri GN=CSF007_4325 PE=3 SV=1	13.6	13.68	2	7	30.59	tr|A0A0A8VE49|A0A0A8VE49_YERRU	tr|A0A085U536|A0A085U536_YERRU
588	tr|A0A085U4M2|A0A085U4M2_YERRU	YERRU	Ferric iron ABC transporter, iron-binding protein OS=Yersinia ruckeri GN=CSF007_11545 PE=4 SV=1	13.6	13.66	1	7	28.28	tr|A0A085U4M2|A0A085U4M2_YERRU
589	tr|A0A085U6H8|A0A085U6H8_YERRU	YERRU	Anaerobic glycerol-3-phosphate dehydrogenase subunit C OS=Yersinia ruckeri GN=CSF007_17060 PE=4 SV=1	13.52	13.64	1	7	28.57	tr|A0A085U6H8|A0A085U6H8_YERRU
590	tr|A0A085U999|A0A085U999_YERRU	YERRU	Ribosome-binding factor A OS=Yersinia ruckeri GN=rbfA PE=3 SV=1	13.46	13.51	1	10	60.29	tr|A0A085U999|A0A085U999_YERRU
591	tr|A0A085U593|A0A085U593_YERRU	YERRU	UPF0234 protein CSF007_4625 OS=Yersinia ruckeri GN=CSF007_4625 PE=3 SV=1	13.44	13.54	1	9	59.51	tr|A0A085U593|A0A085U593_YERRU
592	tr|A0A085U8D5|A0A085U8D5_YERRU	YERRU	Peptide chain release factor 1 OS=Yersinia ruckeri GN=prfA PE=3 SV=1	13.43	13.51	1	7	30.28	tr|A0A085U8D5|A0A085U8D5_YERRU
593	tr|A0A085U9X1|A0A085U9X1_YERRU	YERRU	Chromosome partition protein MukE OS=Yersinia ruckeri GN=mukE PE=3 SV=1	13.43	13.49	1	9	40.08	tr|A0A085U9X1|A0A085U9X1_YERRU
594	tr|A0A0A8VKK1|A0A0A8VKK1_YERRU	YERRU	Arabinose 5-phosphate isomerase OS=Yersinia ruckeri GN=CSF007_15930 PE=3 SV=1	13.41	13.52	2	9	33.84	tr|A0A0A8VKK1|A0A0A8VKK1_YERRU	tr|A0A085UAR5|A0A085UAR5_YERRU
595	tr|A0A085UAL7|A0A085UAL7_YERRU	YERRU	Oxidoreductase OS=Yersinia ruckeri GN=CSF007_15680 PE=4 SV=1	13.36	13.56	1	8	33.74	tr|A0A085UAL7|A0A085UAL7_YERRU
596	tr|A0A085U489|A0A085U489_YERRU	YERRU	Allophanate hydrolase 2 subunit 1 OS=Yersinia ruckeri GN=CSF007_5755 PE=4 SV=1	13.34	13.4	1	9	72.02	tr|A0A085U489|A0A085U489_YERRU
597	tr|A0A085UAJ4|A0A085UAJ4_YERRU	YERRU	Succinyl-diaminopimelate desuccinylase OS=Yersinia ruckeri GN=dapE PE=3 SV=1	13.33	13.48	1	7	31.47	tr|A0A085UAJ4|A0A085UAJ4_YERRU
598	tr|A0A085U888|A0A085U888_YERRU	YERRU	Acetylornithine/succinyldiaminopimelate aminotransferase OS=Yersinia ruckeri GN=argD PE=3 SV=1	13.32	13.45	1	7	29.51	tr|A0A085U888|A0A085U888_YERRU
599	tr|A0A085UBC3|A0A085UBC3_YERRU	YERRU	Cell division protein ZapD OS=Yersinia ruckeri GN=zapD PE=3 SV=1	13.31	13.45	1	8	38.4	tr|A0A085UBC3|A0A085UBC3_YERRU
600	tr|A0A085U5P2|A0A085U5P2_YERRU	YERRU	Rare lipoprotein A OS=Yersinia ruckeri GN=CSF007_5455 PE=3 SV=1	13.3	13.48	1	7	36.03	tr|A0A085U5P2|A0A085U5P2_YERRU
601	tr|A0A085U3P1|A0A085U3P1_YERRU	YERRU	Serine acetyltransferase OS=Yersinia ruckeri GN=CSF007_17725 PE=4 SV=1	13.27	13.34	1	7	37.73	tr|A0A085U3P1|A0A085U3P1_YERRU
602	tr|A0A085U9K9|A0A085U9K9_YERRU	YERRU	Alcohol dehydrogenase OS=Yersinia ruckeri GN=CSF007_1660 PE=4 SV=1	13.21	13.38	1	7	27.35	tr|A0A085U9K9|A0A085U9K9_YERRU
603	tr|A0A085U9Z9|A0A085U9Z9_YERRU	YERRU	Methylglyoxal synthase OS=Yersinia ruckeri GN=mgsA PE=3 SV=1	13.21	13.28	1	7	61.18	tr|A0A085U9Z9|A0A085U9Z9_YERRU
604	tr|A0A085U9B0|A0A085U9B0_YERRU	YERRU	D-alanyl-D-alanine carboxypeptidase OS=Yersinia ruckeri GN=CSF007_2205 PE=4 SV=1	13.2	13.35	1	7	24.69	tr|A0A085U9B0|A0A085U9B0_YERRU
605	tr|A0A085U4D3|A0A085U4D3_YERRU	YERRU	Uncharacterized protein OS=Yersinia ruckeri GN=CSF007_6215 PE=4 SV=1	13.14	13.28	1	7	41.67	tr|A0A085U4D3|A0A085U4D3_YERRU
606	tr|A0A085U6U5|A0A085U6U5_YERRU	YERRU	50S ribosomal protein L14 OS=Yersinia ruckeri GN=rplN PE=3 SV=1	13.1	13.17	1	9	52.85	tr|A0A085U6U5|A0A085U6U5_YERRU
607	tr|A0A085U703|A0A085U703_YERRU	YERRU	Phosphoglycolate phosphatase OS=Yersinia ruckeri GN=CSF007_1120 PE=3 SV=1	13.01	13.08	1	7	43.97	tr|A0A085U703|A0A085U703_YERRU
608	tr|A0A085U765|A0A085U765_YERRU	YERRU	Ribosomal RNA large subunit methyltransferase J OS=Yersinia ruckeri GN=rlmJ PE=3 SV=1	13	13.25	1	7	30.71	tr|A0A085U765|A0A085U765_YERRU
609	tr|A0A085UA82|A0A085UA82_YERRU	YERRU	ATP-dependent RNA helicase SrmB OS=Yersinia ruckeri GN=srmB PE=3 SV=1	12.96	13.18	1	8	22.88	tr|A0A085UA82|A0A085UA82_YERRU
610	tr|A0A085U2Q0|A0A085U2Q0_YERRU	YERRU	3-oxoacyl-[acyl-carrier protein] reductase OS=Yersinia ruckeri GN=CSF007_3710 PE=4 SV=1	12.95	13.02	1	7	55.42	tr|A0A085U2Q0|A0A085U2Q0_YERRU
611	tr|A0A085UAY6|A0A085UAY6_YERRU	YERRU	LexA repressor OS=Yersinia ruckeri GN=lexA PE=3 SV=1	12.93	13.02	1	7	43.56	tr|A0A085UAY6|A0A085UAY6_YERRU
612	tr|A0A085U258|A0A085U258_YERRU	YERRU	Ferric uptake regulation protein FUR OS=Yersinia ruckeri GN=CSF007_5655 PE=3 SV=1	12.91	12.98	1	9	67.57	tr|A0A085U258|A0A085U258_YERRU
613	tr|A0A085U6V1|A0A085U6V1_YERRU	YERRU	30S ribosomal protein S19 OS=Yersinia ruckeri GN=rpsS PE=3 SV=1	12.91	12.98	1	9	58.7	tr|A0A085U6V1|A0A085U6V1_YERRU
614	tr|A0A085U5X2|A0A085U5X2_YERRU	YERRU	Dienelactone hydrolase and related enzymes OS=Yersinia ruckeri GN=CSF007_13920 PE=4 SV=1	12.86	12.95	1	7	33.22	tr|A0A085U5X2|A0A085U5X2_YERRU
615	tr|A0A085U4T0|A0A085U4T0_YERRU	YERRU	Ribonucleoside-diphosphate reductase OS=Yersinia ruckeri GN=CSF007_12220 PE=3 SV=1	12.8	13.02	1	8	15.11	tr|A0A085U4T0|A0A085U4T0_YERRU
616	tr|A0A0A8VB60|A0A0A8VB60_YERRU	YERRU	Osmoprotectant ABC transporter binding protein YehZ OS=Yersinia ruckeri GN=CSF007_6225 PE=4 SV=1	12.78	12.85	2	8	44.52	tr|A0A0A8VB60|A0A0A8VB60_YERRU	tr|A0A085U4D1|A0A085U4D1_YERRU
617	tr|A0A085U4X9|A0A085U4X9_YERRU	YERRU	Glutathione S-transferase OS=Yersinia ruckeri GN=CSF007_12480 PE=3 SV=1	12.72	12.8	1	7	68.9	tr|A0A085U4X9|A0A085U4X9_YERRU
618	tr|A0A085U5G0|A0A085U5G0_YERRU	YERRU	Oxidoreductase OS=Yersinia ruckeri GN=CSF007_4985 PE=3 SV=1	12.66	12.71	1	7	54.65	tr|A0A085U5G0|A0A085U5G0_YERRU
619	tr|A0A085U4W1|A0A085U4W1_YERRU	YERRU	NADH-quinone oxidoreductase subunit B OS=Yersinia ruckeri GN=nuoB PE=3 SV=1	12.62	12.77	1	8	61.78	tr|A0A085U4W1|A0A085U4W1_YERRU
620	tr|A0A0A8V8E8|A0A0A8V8E8_YERRU	YERRU	tRNA modification GTPase MnmE OS=Yersinia ruckeri GN=mnmE PE=3 SV=1	12.51	12.54	2	6	19.6	tr|A0A0A8V8E8|A0A0A8V8E8_YERRU	tr|A0A085U8S6|A0A085U8S6_YERRU
621	tr|A0A085U8W4|A0A085U8W4_YERRU	YERRU	Ribokinase OS=Yersinia ruckeri GN=rbsK PE=3 SV=1	12.45	12.49	1	6	39.29	tr|A0A085U8W4|A0A085U8W4_YERRU
622	tr|A0A085U5F3|A0A085U5F3_YERRU	YERRU	Cys-tRNA(Pro)/Cys-tRNA(Cys) deacylase OS=Yersinia ruckeri GN=CSF007_4950 PE=3 SV=1	12.44	12.47	1	6	48.43	tr|A0A085U5F3|A0A085U5F3_YERRU
623	tr|A0A085U7U0|A0A085U7U0_YERRU	YERRU	Pyridoxine/pyridoxamine 5'-phosphate oxidase OS=Yersinia ruckeri GN=pdxH PE=3 SV=1	12.43	12.53	1	8	41.47	tr|A0A085U7U0|A0A085U7U0_YERRU
624	tr|A0A0A8VC02|A0A0A8VC02_YERRU	YERRU	Formate dehydrogenase O alpha subunit, selenocysteine-containing OS=Yersinia ruckeri GN=CSF007_0390 PE=3 SV=1	12.42	12.54	2	7	11.33	tr|A0A0A8VC02|A0A0A8VC02_YERRU	tr|A0A085U8N7|A0A085U8N7_YERRU
625	tr|A0A085U3H0|A0A085U3H0_YERRU	YERRU	3,4-dihydroxy-2-butanone 4-phosphate synthase OS=Yersinia ruckeri GN=ribB PE=3 SV=1	12.4	12.43	1	8	54.38	tr|A0A085U3H0|A0A085U3H0_YERRU
626	tr|A0A0A5HC64|A0A0A5HC64_YERRU	YERRU	UDP-4-amino-4-deoxy-L-arabinose--oxoglutarate aminotransferase OS=Yersinia ruckeri GN=arnB PE=3 SV=1	12.36	12.49	2	7	29.17	tr|A0A0A5HC64|A0A0A5HC64_YERRU	tr|A0A085U7Z1|A0A085U7Z1_YERRU
627	tr|A0A085U8E6|A0A085U8E6_YERRU	YERRU	Molecular chaperone OS=Yersinia ruckeri GN=CSF007_8000 PE=4 SV=1	12.35	12.37	1	6	55.85	tr|A0A085U8E6|A0A085U8E6_YERRU
628	tr|A0A085UAV9|A0A085UAV9_YERRU	YERRU	Acetyl-CoA carboxylase biotin carboxyl carrier protein OS=Yersinia ruckeri GN=CSF007_16150 PE=4 SV=1	12.34	12.36	1	13	70.78	tr|A0A085UAV9|A0A085UAV9_YERRU
629	tr|A0A085U9W6|A0A085U9W6_YERRU	YERRU	3-deoxy-manno-octulosonate cytidylyltransferase OS=Yersinia ruckeri GN=kdsB PE=3 SV=1	12.32	12.39	1	7	36.11	tr|A0A085U9W6|A0A085U9W6_YERRU
630	tr|A0A0A8VJ96|A0A0A8VJ96_YERRU	YERRU	Phosphoribosylformylglycinamidine synthase OS=Yersinia ruckeri GN=purL PE=3 SV=1	12.29	13.82	2	8	8.41	tr|A0A0A8VJ96|A0A0A8VJ96_YERRU	tr|A0A085UAA3|A0A085UAA3_YERRU
631	tr|A0A085U3N8|A0A085U3N8_YERRU	YERRU	Copper-sensing two-component system response regulator CpxR OS=Yersinia ruckeri GN=CSF007_17710 PE=4 SV=1	12.26	12.28	1	6	27.59	tr|A0A085U3N8|A0A085U3N8_YERRU
632	tr|A0A085UB62|A0A085UB62_YERRU	YERRU	2-octaprenyl-6-methoxyphenyl hydroxylase OS=Yersinia ruckeri GN=CSF007_14730 PE=4 SV=1	12.25	12.27	1	6	19.55	tr|A0A085UB62|A0A085UB62_YERRU
633	tr|A0A0A8VDV4|A0A0A8VDV4_YERRU	YERRU	Chromosome (Plasmid) partitioning protein ParA OS=Yersinia ruckeri GN=CSF007_p0505 PE=4 SV=1	12.25	12.27	1	6	18.3	tr|A0A0A8VDV4|A0A0A8VDV4_YERRU
634	tr|A0A085U6Z0|A0A085U6Z0_YERRU	YERRU	Peptidyl-prolyl cis-trans isomerase OS=Yersinia ruckeri GN=CSF007_1180 PE=3 SV=1	12.2	12.22	1	6	55.03	tr|A0A085U6Z0|A0A085U6Z0_YERRU
635	tr|A0A085U4H8|A0A085U4H8_YERRU	YERRU	UDP-N-acetylglucosamine 4-epimerase-UDP-glucose 4-epimerase OS=Yersinia ruckeri GN=CSF007_5970 PE=4 SV=1	12.19	12.21	1	6	27.22	tr|A0A085U4H8|A0A085U4H8_YERRU
636	tr|A0A0A8VAG1|A0A0A8VAG1_YERRU	YERRU	Hypothetical lipoprotein YajG OS=Yersinia ruckeri GN=CSF007_4670 PE=4 SV=1	12.18	12.2	2	10	60.94	tr|A0A0A8VAG1|A0A0A8VAG1_YERRU	tr|A0A085U5A2|A0A085U5A2_YERRU
637	tr|A0A085U9Q5|A0A085U9Q5_YERRU	YERRU	Deoxyribose-phosphate aldolase OS=Yersinia ruckeri GN=deoC PE=3 SV=1	12.18	12.19	1	8	47.09	tr|A0A085U9Q5|A0A085U9Q5_YERRU
638	tr|A0A085U3J3|A0A085U3J3_YERRU	YERRU	Soluble pyridine nucleotide transhydrogenase OS=Yersinia ruckeri GN=sthA PE=3 SV=1	12.17	12.19	1	6	22.75	tr|A0A085U3J3|A0A085U3J3_YERRU
639	tr|A0A085U4S6|A0A085U4S6_YERRU	YERRU	Transcriptional regulatory protein RcsB OS=Yersinia ruckeri GN=rcsB PE=3 SV=1	12.17	12.19	1	8	50.46	tr|A0A085U4S6|A0A085U4S6_YERRU
640	tr|A0A085UB29|A0A085UB29_YERRU	YERRU	Pyrroline-5-carboxylate reductase OS=Yersinia ruckeri GN=proC PE=3 SV=1	12.07	12.17	1	8	52.38	tr|A0A085UB29|A0A085UB29_YERRU
641	tr|A0A085UAX8|A0A085UAX8_YERRU	YERRU	Protein yjbR OS=Yersinia ruckeri GN=CSF007_16245 PE=4 SV=1	12.07	12.08	1	7	95.73	tr|A0A085UAX8|A0A085UAX8_YERRU
642	tr|A0A0A8VKA6|A0A0A8VKA6_YERRU	YERRU	Shikimate 5-dehydrogenase I gamma OS=Yersinia ruckeri GN=CSF007_15275 PE=4 SV=1	12.06	12.13	2	6	27.21	tr|A0A0A8VKA6|A0A0A8VKA6_YERRU	tr|A0A085U3D1|A0A085U3D1_YERRU
643	tr|A0A085U2L4|A0A085U2L4_YERRU	YERRU	2-deoxy-D-gluconate 3-dehydrogenase OS=Yersinia ruckeri GN=CSF007_2570 PE=4 SV=1	12.02	12.02	1	6	37.45	tr|A0A085U2L4|A0A085U2L4_YERRU
644	tr|A0A0A8VEW5|A0A0A8VEW5_YERRU	YERRU	Uncharacterized protein OS=Yersinia ruckeri GN=CSF007_12770 PE=4 SV=1	12.01	12.1	2	8	65.07	tr|A0A0A8VEW5|A0A0A8VEW5_YERRU	tr|A0A085U2F3|A0A085U2F3_YERRU
645	tr|A0A085UBL7|A0A085UBL7_YERRU	YERRU	D-cysteine desulfhydrase OS=Yersinia ruckeri GN=dcyD PE=3 SV=1	12.01	12.01	1	8	35.56	tr|A0A085UBL7|A0A085UBL7_YERRU
646	tr|A0A085U9I8|A0A085U9I8_YERRU	YERRU	10 kDa chaperonin OS=Yersinia ruckeri GN=groS PE=3 SV=1	12.01	12.01	1	9	79.38	tr|A0A085U9I8|A0A085U9I8_YERRU
647	tr|A0A085U5N2|A0A085U5N2_YERRU	YERRU	Cold shock protein OS=Yersinia ruckeri GN=CSF007_5410 PE=4 SV=1	12	14	1	10	86.96	tr|A0A085U5N2|A0A085U5N2_YERRU
648	tr|A0A085U3V3|A0A085U3V3_YERRU	YERRU	DNA-binding protein HU-alpha OS=Yersinia ruckeri GN=CSF007_16595 PE=3 SV=1	12	12.01	1	10	63.33	tr|A0A085U3V3|A0A085U3V3_YERRU
649	tr|A0A0A8VMS7|A0A0A8VMS7_YERRU	YERRU	PTS system nitrogen-specific IIA component, PtsN OS=Yersinia ruckeri GN=CSF007_15970 PE=4 SV=1	12	12	2	7	56.71	tr|A0A0A8VMS7|A0A0A8VMS7_YERRU	tr|A0A085UAS2|A0A085UAS2_YERRU
650	tr|A0A0A5FU76|A0A0A5FU76_YERRU	YERRU	Phosphatase NagD OS=Yersinia ruckeri GN=CSF007_5605 PE=4 SV=1	12	12	2	6	44	tr|A0A0A5FU76|A0A0A5FU76_YERRU	tr|A0A085U616|A0A085U616_YERRU
651	tr|A0A085U463|A0A085U463_YERRU	YERRU	Peptidoglycan-associated outer membrane lipoprotein OS=Yersinia ruckeri GN=CSF007_5885 PE=3 SV=1	12	12	1	8	58.08	tr|A0A085U463|A0A085U463_YERRU
652	tr|A0A0A8VJQ2|A0A0A8VJQ2_YERRU	YERRU	Acid stress chaperone HdeB OS=Yersinia ruckeri GN=hdeB PE=3 SV=1	12	12	2	12	54.72	tr|A0A0A8VJQ2|A0A0A8VJQ2_YERRU	tr|A0A085U631|A0A085U631_YERRU
653	tr|A0A0A5FU24|A0A0A5FU24_YERRU	YERRU	Arsenate reductase OS=Yersinia ruckeri GN=CSF007_5245 PE=3 SV=1	12	12	2	6	81.56	tr|A0A0A5FU24|A0A0A5FU24_YERRU	tr|A0A085U5K3|A0A085U5K3_YERRU
654	tr|A0A085UAS1|A0A085UAS1_YERRU	YERRU	Ribosome hibernation promoting factor HPF OS=Yersinia ruckeri GN=CSF007_15960 PE=4 SV=1	12	12	1	11	81.05	tr|A0A085UAS1|A0A085UAS1_YERRU
655	tr|A0A085UAQ4|A0A085UAQ4_YERRU	YERRU	Putative cytochrome d ubiquinol oxidase subunit III OS=Yersinia ruckeri GN=CSF007_15875 PE=4 SV=1	12	12	1	6	59.7	tr|A0A085UAQ4|A0A085UAQ4_YERRU
656	tr|A0A085UAP1|A0A085UAP1_YERRU	YERRU	21 kDa hemolysin OS=Yersinia ruckeri GN=CSF007_15805 PE=4 SV=1	12	12	1	9	53.65	tr|A0A085UAP1|A0A085UAP1_YERRU
657	tr|A0A085UAD7|A0A085UAD7_YERRU	YERRU	Nucleoside diphosphate kinase OS=Yersinia ruckeri GN=ndk PE=3 SV=1	12	12	1	6	75.89	tr|A0A085UAD7|A0A085UAD7_YERRU
658	tr|A0A085UAC6|A0A085UAC6_YERRU	YERRU	Iron-sulfur cluster assembly scaffold protein IscU OS=Yersinia ruckeri GN=iscU PE=3 SV=1	12	12	1	6	71.88	tr|A0A085UAC6|A0A085UAC6_YERRU
659	tr|A0A085U9B5|A0A085U9B5_YERRU	YERRU	50S ribosomal protein L27 OS=Yersinia ruckeri GN=rpmA PE=3 SV=1	12	12	1	6	51.76	tr|A0A085U9B5|A0A085U9B5_YERRU
660	tr|A0A085U6W9|A0A085U6W9_YERRU	YERRU	Peptidyl-prolyl cis-trans isomerase OS=Yersinia ruckeri GN=CSF007_1300 PE=3 SV=1	12	12	1	9	46.15	tr|A0A085U6W9|A0A085U6W9_YERRU
661	tr|A0A085U6H9|A0A085U6H9_YERRU	YERRU	DcrB protein OS=Yersinia ruckeri GN=CSF007_17055 PE=4 SV=1	12	12	1	6	50.57	tr|A0A085U6H9|A0A085U6H9_YERRU
662	tr|A0A085U8J9|A0A085U8J9_YERRU	YERRU	Fatty acid metabolism regulator protein OS=Yersinia ruckeri GN=fadR PE=3 SV=1	11.9	12.02	1	6	36.4	tr|A0A085U8J9|A0A085U8J9_YERRU
663	tr|A0A0A8VDR4|A0A0A8VDR4_YERRU	YERRU	DNA mismatch repair protein MutS OS=Yersinia ruckeri GN=mutS PE=3 SV=1	11.89	12.01	2	6	10.43	tr|A0A0A8VDR4|A0A0A8VDR4_YERRU	tr|A0A085U3A5|A0A085U3A5_YERRU
664	tr|A0A0A5FK73|A0A0A5FK73_YERRU	YERRU	Uncharacterized oxidoreductase ydgJ OS=Yersinia ruckeri GN=CSF007_8885 PE=4 SV=1	11.84	12.08	2	7	31.32	tr|A0A0A5FK73|A0A0A5FK73_YERRU	tr|A0A085U7I6|A0A085U7I6_YERRU
665	tr|A0A085U388|A0A085U388_YERRU	YERRU	Phosphoadenosine phosphosulfate reductase OS=Yersinia ruckeri GN=cysH PE=3 SV=1	11.84	12.02	1	10	40.16	tr|A0A085U388|A0A085U388_YERRU
666	tr|A0A085UA60|A0A085UA60_YERRU	YERRU	PhoP family transcriptional regulator OS=Yersinia ruckeri GN=CSF007_7490 PE=4 SV=1	11.81	11.97	1	7	48.88	tr|A0A085UA60|A0A085UA60_YERRU
667	tr|A0A085U4L3|A0A085U4L3_YERRU	YERRU	Citrate lyase alpha chain OS=Yersinia ruckeri GN=CSF007_11500 PE=4 SV=1	11.79	11.98	1	8	17.69	tr|A0A085U4L3|A0A085U4L3_YERRU
668	tr|A0A085U4W4|A0A085U4W4_YERRU	YERRU	Aminotransferase AlaT OS=Yersinia ruckeri GN=alaT PE=4 SV=1	11.74	11.88	1	7	22.03	tr|A0A085U4W4|A0A085U4W4_YERRU
669	tr|A0A085U580|A0A085U580_YERRU	YERRU	N utilization substance protein B homolog OS=Yersinia ruckeri GN=nusB PE=3 SV=1	11.74	11.83	1	7	60.14	tr|A0A085U580|A0A085U580_YERRU
670	tr|A0A0A5FIK8|A0A0A5FIK8_YERRU	YERRU	Protein FdhE homolog OS=Yersinia ruckeri GN=fdhE PE=3 SV=1	11.7	11.8	2	6	38.83	tr|A0A0A5FIK8|A0A0A5FIK8_YERRU	tr|A0A085U8N3|A0A085U8N3_YERRU
671	tr|A0A085U581|A0A085U581_YERRU	YERRU	Thiamine-monophosphate kinase OS=Yersinia ruckeri GN=thiL PE=3 SV=1	11.67	11.8	1	6	31.52	tr|A0A085U581|A0A085U581_YERRU
672	tr|A0A0A8VEX9|A0A0A8VEX9_YERRU	YERRU	DNA ligase OS=Yersinia ruckeri GN=ligA PE=3 SV=1	11.66	11.85	2	6	18.55	tr|A0A0A8VEX9|A0A0A8VEX9_YERRU	tr|A0A085U2T8|A0A085U2T8_YERRU
673	tr|A0A085U5L5|A0A085U5L5_YERRU	YERRU	Anti-sigma factor antagonist OS=Yersinia ruckeri GN=nADLYRO1b_2286 PE=3 SV=1	11.66	11.74	1	6	72.17	tr|A0A085U5L5|A0A085U5L5_YERRU
674	tr|A0A085U498|A0A085U498_YERRU	YERRU	Galactose/methyl galactoside import ATP-binding protein MglA OS=Yersinia ruckeri GN=mglA PE=3 SV=1	11.62	12.39	1	7	17.39	tr|A0A085U498|A0A085U498_YERRU
675	tr|A0A0A8V7Q7|A0A0A8V7Q7_YERRU	YERRU	PHP N-terminal domain protein OS=Yersinia ruckeri GN=CSF007_p0360 PE=4 SV=1	11.6	11.9	1	6	9.371	tr|A0A0A8V7Q7|A0A0A8V7Q7_YERRU
676	tr|A0A085UAS7|A0A085UAS7_YERRU	YERRU	Aspartate carbamoyltransferase regulatory chain OS=Yersinia ruckeri GN=pyrI PE=3 SV=1	11.58	12	1	8	64.71	tr|A0A085UAS7|A0A085UAS7_YERRU
677	tr|A0A085U8L1|A0A085U8L1_YERRU	YERRU	MltA-interacting protein OS=Yersinia ruckeri GN=mipA PE=4 SV=1	11.53	11.67	1	6	30.52	tr|A0A085U8L1|A0A085U8L1_YERRU
678	tr|A0A085U541|A0A085U541_YERRU	YERRU	Xanthine phosphoribosyltransferase OS=Yersinia ruckeri GN=gpt PE=3 SV=1	11.42	11.51	1	6	46.71	tr|A0A085U541|A0A085U541_YERRU
679	tr|A0A0A8VA35|A0A0A8VA35_YERRU	YERRU	D-alanine--D-alanine ligase OS=Yersinia ruckeri GN=ddl PE=3 SV=1	11.4	11.51	2	6	24.18	tr|A0A0A8VA35|A0A0A8VA35_YERRU	tr|A0A085UBD3|A0A085UBD3_YERRU
680	tr|A0A085UA58|A0A085UA58_YERRU	YERRU	Uncharacterized protein OS=Yersinia ruckeri GN=CSF007_7480 PE=4 SV=1	11.25	11.34	1	7	32.17	tr|A0A085UA58|A0A085UA58_YERRU
681	tr|A0A085U715|A0A085U715_YERRU	YERRU	ADP compounds hydrolase NudE OS=Yersinia ruckeri GN=CSF007_1060 PE=4 SV=1	11.24	11.33	1	6	43.65	tr|A0A085U715|A0A085U715_YERRU
682	tr|A0A0A8VIU4|A0A0A8VIU4_YERRU	YERRU	Secreted protein, suppressor for copper-sensitivity ScsC OS=Yersinia ruckeri GN=CSF007_12595 PE=4 SV=1	11.18	11.27	1	6	45.42	tr|A0A0A8VIU4|A0A0A8VIU4_YERRU
683	tr|A0A085U7E6|A0A085U7E6_YERRU	YERRU	Tryptophan synthase beta chain OS=Yersinia ruckeri GN=trpB PE=3 SV=1	11.03	11.16	1	8	30.56	tr|A0A085U7E6|A0A085U7E6_YERRU
684	tr|A0A085UAQ1|A0A085UAQ1_YERRU	YERRU	30S ribosomal protein S9 OS=Yersinia ruckeri GN=rpsI PE=3 SV=1	10.99	11.08	1	7	46.92	tr|A0A085UAQ1|A0A085UAQ1_YERRU
685	tr|A0A085U6T2|A0A085U6T2_YERRU	YERRU	30S ribosomal protein S11 OS=Yersinia ruckeri GN=rpsK PE=3 SV=1	10.98	11.1	1	8	60.47	tr|A0A085U6T2|A0A085U6T2_YERRU
686	tr|A0A085U4V5|A0A085U4V5_YERRU	YERRU	NADH-quinone oxidoreductase subunit I OS=Yersinia ruckeri GN=nuoI PE=3 SV=1	10.95	11.08	1	6	46.67	tr|A0A085U4V5|A0A085U4V5_YERRU
687	tr|A0A085U3A3|A0A085U3A3_YERRU	YERRU	Lipoprotein NlpD OS=Yersinia ruckeri GN=CSF007_3660 PE=4 SV=1	10.94	11.17	1	6	24.76	tr|A0A085U3A3|A0A085U3A3_YERRU
688	tr|A0A0A8VMW6|A0A0A8VMW6_YERRU	YERRU	Ribosomal protein L11 methyltransferase OS=Yersinia ruckeri GN=prmA PE=3 SV=1	10.91	11.04	2	6	25.6	tr|A0A0A8VMW6|A0A0A8VMW6_YERRU	tr|A0A085UAW3|A0A085UAW3_YERRU
689	tr|A0A085U6T7|A0A085U6T7_YERRU	YERRU	50S ribosomal protein L30 OS=Yersinia ruckeri GN=rpmD PE=3 SV=1	10.89	10.97	1	8	64.41	tr|A0A085U6T7|A0A085U6T7_YERRU
690	tr|A0A0A5FPG2|A0A0A5FPG2_YERRU	YERRU	Glutamate dehydrogenase OS=Yersinia ruckeri GN=CSF007_0685 PE=3 SV=1	10.84	11.1	2	6	21.7	tr|A0A0A5FPG2|A0A0A5FPG2_YERRU	tr|A0A085U762|A0A085U762_YERRU
691	tr|A0A085UB37|A0A085UB37_YERRU	YERRU	Ribosomal RNA small subunit methyltransferase E OS=Yersinia ruckeri GN=CSF007_14870 PE=3 SV=1	10.83	10.94	1	6	44.03	tr|A0A085UB37|A0A085UB37_YERRU
692	tr|A0A085U9H5|A0A085U9H5_YERRU	YERRU	Outer membrane lipoprotein Blc OS=Yersinia ruckeri GN=CSF007_1840 PE=4 SV=1	10.8	10.89	1	6	37.91	tr|A0A085U9H5|A0A085U9H5_YERRU
693	tr|A0A0A8V8B5|A0A0A8V8B5_YERRU	YERRU	Chromosome (Plasmid) partitioning protein ParB OS=Yersinia ruckeri GN=CSF007_p0500 PE=3 SV=1	10.78	10.87	1	6	20.19	tr|A0A0A8V8B5|A0A0A8V8B5_YERRU
694	tr|A0A0A8V9X0|A0A0A8V9X0_YERRU	YERRU	UPF0246 protein CSF007_2855 OS=Yersinia ruckeri GN=CSF007_2855 PE=3 SV=1	10.78	10.85	2	6	31.21	tr|A0A0A8V9X0|A0A0A8V9X0_YERRU	tr|A0A085UBJ6|A0A085UBJ6_YERRU
695	tr|A0A085U9G6|A0A085U9G6_YERRU	YERRU	Oligoribonuclease OS=Yersinia ruckeri GN=orn PE=3 SV=1	10.74	10.82	1	6	41.44	tr|A0A085U9G6|A0A085U9G6_YERRU
696	tr|A0A085U997|A0A085U997_YERRU	YERRU	30S ribosomal protein S15 OS=Yersinia ruckeri GN=rpsO PE=3 SV=1	10.74	10.82	1	6	58.43	tr|A0A085U997|A0A085U997_YERRU
697	tr|A0A0A8VH21|A0A0A8VH21_YERRU	YERRU	GTP cyclohydrolase 1 type 2 homolog OS=Yersinia ruckeri GN=CSF007_5750 PE=3 SV=1	10.7	10.9	2	6	34.36	tr|A0A0A8VH21|A0A0A8VH21_YERRU	tr|A0A085U490|A0A085U490_YERRU
698	tr|A0A085U6H3|A0A085U6H3_YERRU	YERRU	HMP-PP hydrolase (Pyridoxal phosphatase) Cof OS=Yersinia ruckeri GN=CSF007_17090 PE=4 SV=1	10.68	10.78	1	5	36.33	tr|A0A085U6H3|A0A085U6H3_YERRU
699	tr|A0A0A5FRM2|A0A0A5FRM2_YERRU	YERRU	Peptidyl-tRNA hydrolase OS=Yersinia ruckeri GN=pth PE=3 SV=1	10.67	10.74	2	7	46.43	tr|A0A0A5FRM2|A0A0A5FRM2_YERRU	tr|A0A085U8C9|A0A085U8C9_YERRU
700	tr|A0A085U4V9|A0A085U4V9_YERRU	YERRU	NADH dehydrogenase subunit E OS=Yersinia ruckeri GN=CSF007_12375 PE=4 SV=1	10.66	10.73	1	6	48.66	tr|A0A085U4V9|A0A085U4V9_YERRU
701	tr|A0A0A8VKX2|A0A0A8VKX2_YERRU	YERRU	Uroporphyrinogen decarboxylase OS=Yersinia ruckeri GN=hemE PE=3 SV=1	10.62	10.66	2	6	26.84	tr|A0A0A8VKX2|A0A0A8VKX2_YERRU	tr|A0A085U3V6|A0A085U3V6_YERRU
702	tr|A0A085U8Q4|A0A085U8Q4_YERRU	YERRU	Glycine--tRNA ligase alpha subunit OS=Yersinia ruckeri GN=glyQ PE=3 SV=1	10.58	10.78	1	7	28.95	tr|A0A085U8Q4|A0A085U8Q4_YERRU
703	tr|A0A0A8VLS7|A0A0A8VLS7_YERRU	YERRU	Nitrogen regulation protein NR(I) OS=Yersinia ruckeri GN=CSF007_17985 PE=4 SV=1	10.53	10.88	2	6	13.83	tr|A0A0A8VLS7|A0A0A8VLS7_YERRU	tr|A0A085U3U0|A0A085U3U0_YERRU
704	tr|A0A085U678|A0A085U678_YERRU	YERRU	UPF0267 protein CSF007_10105 OS=Yersinia ruckeri GN=CSF007_10105 PE=3 SV=1	10.51	10.54	1	6	69.61	tr|A0A085U678|A0A085U678_YERRU
705	tr|A0A085U5G5|A0A085U5G5_YERRU	YERRU	N5-carboxyaminoimidazole ribonucleotide mutase OS=Yersinia ruckeri GN=CSF007_5010 PE=4 SV=1	10.47	10.5	1	7	77.01	tr|A0A085U5G5|A0A085U5G5_YERRU
706	tr|A0A085U5U3|A0A085U5U3_YERRU	YERRU	Transcription repressor of tripartite multidrug resistance system OS=Yersinia ruckeri GN=CSF007_14025 PE=4 SV=1	10.39	10.42	1	5	56.47	tr|A0A085U5U3|A0A085U5U3_YERRU
707	tr|A0A085U9V8|A0A085U9V8_YERRU	YERRU	Integration host factor subunit beta OS=Yersinia ruckeri GN=ihfB PE=3 SV=1	10.34	10.4	1	6	47.87	tr|A0A085U9V8|A0A085U9V8_YERRU
708	tr|A0A085UAL4|A0A085UAL4_YERRU	YERRU	Ribosomal RNA large subunit methyltransferase G OS=Yersinia ruckeri GN=rlmG PE=3 SV=1	10.31	10.4	1	7	16.16	tr|A0A085UAL4|A0A085UAL4_YERRU
709	tr|A0A0A8V9N1|A0A0A8V9N1_YERRU	YERRU	ATP-dependent zinc metalloprotease FtsH OS=Yersinia ruckeri GN=ftsH PE=3 SV=1	10.3	10.34	2	5	11.96	tr|A0A0A8V9N1|A0A0A8V9N1_YERRU	tr|A0A085U9A6|A0A085U9A6_YERRU
710	tr|A0A085U9P4|A0A085U9P4_YERRU	YERRU	ATP phosphoribosyltransferase OS=Yersinia ruckeri GN=hisG PE=3 SV=1	10.24	10.29	1	5	28.43	tr|A0A085U9P4|A0A085U9P4_YERRU
711	tr|A0A0A5H997|A0A0A5H997_YERRU	YERRU	Arsenate reductase OS=Yersinia ruckeri GN=CSF007_13220 PE=3 SV=1	10.24	10.25	2	5	55.56	tr|A0A0A5H997|A0A0A5H997_YERRU	tr|A0A085UAI1|A0A085UAI1_YERRU
712	tr|A0A0A8VJV2|A0A0A8VJV2_YERRU	YERRU	Uncharacterized protein OS=Yersinia ruckeri GN=CSF007_10680 PE=4 SV=1	10.2	10.28	1	5	41.21	tr|A0A0A8VJV2|A0A0A8VJV2_YERRU
713	tr|A0A085UAM3|A0A085UAM3_YERRU	YERRU	Uronate isomerase OS=Yersinia ruckeri GN=uxaC PE=3 SV=1	10.17	11.14	1	7	21.32	tr|A0A085UAM3|A0A085UAM3_YERRU
714	tr|A0A0A8VKY9|A0A0A8VKY9_YERRU	YERRU	Cell division inhibitor OS=Yersinia ruckeri GN=CSF007_12485 PE=4 SV=1	10.16	10.18	2	5	21.85	tr|A0A0A8VKY9|A0A0A8VKY9_YERRU	tr|A0A085U4Y0|A0A085U4Y0_YERRU
715	tr|A0A085U6W6|A0A085U6W6_YERRU	YERRU	Uncharacterized protein OS=Yersinia ruckeri GN=CSF007_1315 PE=4 SV=1	10.1	10.11	1	6	32.5	tr|A0A085U6W6|A0A085U6W6_YERRU
716	tr|A0A085UA91|A0A085UA91_YERRU	YERRU	Ribonuclease 3 OS=Yersinia ruckeri GN=rnc PE=3 SV=1	10.09	10.2	1	6	37.61	tr|A0A085UA91|A0A085UA91_YERRU
717	tr|A0A085U304|A0A085U304_YERRU	YERRU	NADPH-dependent 7-cyano-7-deazaguanine reductase OS=Yersinia ruckeri GN=queF PE=3 SV=1	10.09	10.1	1	5	28.47	tr|A0A085U304|A0A085U304_YERRU
718	tr|A0A085UAF6|A0A085UAF6_YERRU	YERRU	Uncharacterized protein OS=Yersinia ruckeri GN=CSF007_13355 PE=4 SV=1	10.06	10.06	1	10	69.64	tr|A0A085UAF6|A0A085UAF6_YERRU
719	tr|A0A085U9H0|A0A085U9H0_YERRU	YERRU	Elongation factor P--(R)-beta-lysine ligase OS=Yersinia ruckeri GN=epmA PE=3 SV=1	10.05	10.06	1	5	25.23	tr|A0A085U9H0|A0A085U9H0_YERRU
720	tr|A0A085U9F6|A0A085U9F6_YERRU	YERRU	Protein HflC OS=Yersinia ruckeri GN=CSF007_1955 PE=3 SV=1	10.03	10.04	1	5	26.65	tr|A0A085U9F6|A0A085U9F6_YERRU
721	tr|A0A085U584|A0A085U584_YERRU	YERRU	Dimethylallyltransferase-(2E,6E)-farnesyl diphosphate synthase OS=Yersinia ruckeri GN=CSF007_4580 PE=3 SV=1	10.03	10.04	1	5	29.81	tr|A0A085U584|A0A085U584_YERRU
722	tr|A0A0A8V9S6|A0A0A8V9S6_YERRU	YERRU	4-deoxy-L-threo-5-hexosulose-uronate ketol-isomerase OS=Yersinia ruckeri GN=kduI PE=3 SV=1	10.03	10.04	2	5	27.17	tr|A0A0A8V9S6|A0A0A8V9S6_YERRU	tr|A0A085U2L3|A0A085U2L3_YERRU
723	tr|A0A085U356|A0A085U356_YERRU	YERRU	ABC-type multidrug transport system, ATPase component OS=Yersinia ruckeri GN=CSF007_3400 PE=4 SV=1	10.02	10.34	1	6	29.87	tr|A0A085U356|A0A085U356_YERRU
724	tr|A0A085U6S2|A0A085U6S2_YERRU	YERRU	Peptide deformylase OS=Yersinia ruckeri GN=def PE=3 SV=1	10.02	10.02	1	5	37.65	tr|A0A085U6S2|A0A085U6S2_YERRU
725	tr|A0A085U3X0|A0A085U3X0_YERRU	YERRU	50S ribosomal protein L11 OS=Yersinia ruckeri GN=rplK PE=3 SV=1	10.02	10.02	1	8	31.69	tr|A0A085U3X0|A0A085U3X0_YERRU
726	tr|A0A085UAY0|A0A085UAY0_YERRU	YERRU	Alanine racemase OS=Yersinia ruckeri GN=CSF007_16255 PE=3 SV=1	10.01	10.02	1	5	24.51	tr|A0A085UAY0|A0A085UAY0_YERRU
727	tr|A0A0A8VB61|A0A0A8VB61_YERRU	YERRU	Lead, cadmium, zinc and mercury transporting ATPase Copper-translocating P-type ATPase OS=Yersinia ruckeri GN=CSF007_4960 PE=3 SV=1	10.01	10.01	2	7	11.42	tr|A0A0A8VB61|A0A0A8VB61_YERRU	tr|A0A085U5F5|A0A085U5F5_YERRU
728	tr|A0A085U4H1|A0A085U4H1_YERRU	YERRU	Putative phosphatase OS=Yersinia ruckeri GN=CSF007_6015 PE=4 SV=1	10.01	10.01	1	5	28.94	tr|A0A085U4H1|A0A085U4H1_YERRU
729	tr|A0A085U650|A0A085U650_YERRU	YERRU	Cold shock protein CspC OS=Yersinia ruckeri GN=cspC PE=4 SV=1	10	12	1	15	86.96	tr|A0A085U650|A0A085U650_YERRU
730	tr|A0A085U3X7|A0A085U3X7_YERRU	YERRU	UDP-N-acetylenolpyruvoylglucosamine reductase OS=Yersinia ruckeri GN=murB PE=3 SV=1	10	10.01	1	5	19.42	tr|A0A085U3X7|A0A085U3X7_YERRU
731	tr|A0A085U5A9|A0A085U5A9_YERRU	YERRU	DNA-binding protein HU-beta OS=Yersinia ruckeri GN=CSF007_4705 PE=3 SV=1	10	10	1	5	68.89	tr|A0A085U5A9|A0A085U5A9_YERRU
732	tr|A0A085U9K8|A0A085U9K8_YERRU	YERRU	Legionaminic acid biosynthesis protein PtmF OS=Yersinia ruckeri GN=CSF007_1665 PE=4 SV=1	10	10	1	5	21.88	tr|A0A085U9K8|A0A085U9K8_YERRU
733	tr|A0A085U4K8|A0A085U4K8_YERRU	YERRU	Protein MtfA OS=Yersinia ruckeri GN=mtfA PE=3 SV=1	10	10	1	5	25	tr|A0A085U4K8|A0A085U4K8_YERRU
734	tr|A0A085U3H1|A0A085U3H1_YERRU	YERRU	Uncharacterized protein OS=Yersinia ruckeri GN=CSF007_15475 PE=4 SV=1	10	10	1	5	57.29	tr|A0A085U3H1|A0A085U3H1_YERRU
735	tr|A0A0A8VJ89|A0A0A8VJ89_YERRU	YERRU	Citrate lyase beta chain OS=Yersinia ruckeri GN=CSF007_11505 PE=3 SV=1	10	10	2	6	27.85	tr|A0A0A8VJ89|A0A0A8VJ89_YERRU	tr|A0A085U4L4|A0A085U4L4_YERRU
736	tr|A0A0A8VI49|A0A0A8VI49_YERRU	YERRU	Putative aldo/keto reductase OS=Yersinia ruckeri GN=CSF007_9480 PE=4 SV=1	10	10	2	5	21.48	tr|A0A0A8VI49|A0A0A8VI49_YERRU	tr|A0A085U7U4|A0A085U7U4_YERRU
737	tr|A0A085UAY5|A0A085UAY5_YERRU	YERRU	Transcriptional regulator OS=Yersinia ruckeri GN=nADLYRO1b_386 PE=3 SV=1	10	10	1	5	44.97	tr|A0A085UAY5|A0A085UAY5_YERRU
738	tr|A0A085UAR8|A0A085UAR8_YERRU	YERRU	Lipopolysaccharide export system protein LptA OS=Yersinia ruckeri GN=lptA PE=3 SV=1	10	10	1	6	47.51	tr|A0A085UAR8|A0A085UAR8_YERRU
739	tr|A0A085UAQ2|A0A085UAQ2_YERRU	YERRU	50S ribosomal protein L13 OS=Yersinia ruckeri GN=rplM PE=3 SV=1	10	10	1	6	43.66	tr|A0A085UAQ2|A0A085UAQ2_YERRU
740	tr|A0A085U9T8|A0A085U9T8_YERRU	YERRU	Translation initiation factor IF-1 OS=Yersinia ruckeri GN=infA PE=3 SV=1	10	10	1	6	77.78	tr|A0A085U9T8|A0A085U9T8_YERRU
741	tr|A0A085U8V4|A0A085U8V4_YERRU	YERRU	FMN-binding protein MioC OS=Yersinia ruckeri GN=mioC PE=4 SV=1	10	10	1	5	93.15	tr|A0A085U8V4|A0A085U8V4_YERRU
742	tr|A0A085U8G7|A0A085U8G7_YERRU	YERRU	Probable transcriptional regulatory protein CSF007_8120 OS=Yersinia ruckeri GN=CSF007_8120 PE=3 SV=1	10	10	1	5	44.94	tr|A0A085U8G7|A0A085U8G7_YERRU
743	tr|A0A085U803|A0A085U803_YERRU	YERRU	Integration host factor subunit alpha OS=Yersinia ruckeri GN=ihfA PE=3 SV=1	10	10	1	6	42.86	tr|A0A085U803|A0A085U803_YERRU
744	tr|A0A085U7U9|A0A085U7U9_YERRU	YERRU	Glyoxalase I OS=Yersinia ruckeri GN=nADLYRO1b_1449 PE=4 SV=1	10	10	1	5	31.85	tr|A0A085U7U9|A0A085U7U9_YERRU
745	tr|A0A085U686|A0A085U686_YERRU	YERRU	Ferritin OS=Yersinia ruckeri GN=CSF007_10065 PE=3 SV=1	10	10	1	6	59.65	tr|A0A085U686|A0A085U686_YERRU
746	tr|A0A085U3Q9|A0A085U3Q9_YERRU	YERRU	50S ribosomal protein L28 OS=Yersinia ruckeri GN=rpmB PE=3 SV=1	10	10	1	5	35.9	tr|A0A085U3Q9|A0A085U3Q9_YERRU
747	tr|A0A085U3P3|A0A085U3P3_YERRU	YERRU	Protein-export protein SecB OS=Yersinia ruckeri GN=secB PE=3 SV=1	10	10	1	6	55.77	tr|A0A085U3P3|A0A085U3P3_YERRU
748	tr|A0A085U3M4|A0A085U3M4_YERRU	YERRU	Regulator of ribonuclease activity A OS=Yersinia ruckeri GN=rraA PE=3 SV=1	10	10	1	6	65.84	tr|A0A085U3M4|A0A085U3M4_YERRU
749	tr|A0A085U7E5|A0A085U7E5_YERRU	YERRU	Tryptophan synthase alpha chain OS=Yersinia ruckeri GN=trpA PE=3 SV=1	9.93	10.06	1	5	34.33	tr|A0A085U7E5|A0A085U7E5_YERRU
750	tr|A0A085UB64|A0A085UB64_YERRU	YERRU	Glycine cleavage system H protein OS=Yersinia ruckeri GN=gcvH PE=3 SV=1	9.93	10.01	1	5	31.25	tr|A0A085UB64|A0A085UB64_YERRU
751	tr|A0A085U8F1|A0A085U8F1_YERRU	YERRU	UPF0502 protein CSF007_8030 OS=Yersinia ruckeri GN=CSF007_8030 PE=3 SV=1	9.9	10.1	1	6	49.3	tr|A0A085U8F1|A0A085U8F1_YERRU
752	tr|A0A0A8VC95|A0A0A8VC95_YERRU	YERRU	Ribosomal RNA large subunit methyltransferase K/L OS=Yersinia ruckeri GN=rlmL PE=3 SV=1	9.89	10.09	2	5	9.348	tr|A0A0A8VC95|A0A0A8VC95_YERRU	tr|A0A085U9Y4|A0A085U9Y4_YERRU
753	tr|A0A085UBD5|A0A085UBD5_YERRU	YERRU	UDP-N-acetylglucosamine--N-acetylmuramyl-(pentapeptide) pyrophosphoryl-undecaprenol N-acetylglucosamine transferase OS=Yersinia ruckeri GN=murG PE=3 SV=1	9.86	10.04	1	5	16.9	tr|A0A085UBD5|A0A085UBD5_YERRU
754	tr|A0A085UA03|A0A085UA03_YERRU	YERRU	Ribosomal RNA large subunit methyltransferase I OS=Yersinia ruckeri GN=rlmI PE=3 SV=1	9.84	10.71	1	6	20.76	tr|A0A085UA03|A0A085UA03_YERRU
755	tr|A0A085U7V5|A0A085U7V5_YERRU	YERRU	HTH-type transcriptional repressor PurR OS=Yersinia ruckeri GN=purR PE=3 SV=1	9.74	9.99	1	5	20.23	tr|A0A085U7V5|A0A085U7V5_YERRU
756	tr|A0A085U9P6|A0A085U9P6_YERRU	YERRU	Glutathione S-transferase OS=Yersinia ruckeri GN=CSF007_6555 PE=3 SV=1	9.7	9.88	1	6	37.86	tr|A0A085U9P6|A0A085U9P6_YERRU
757	tr|A0A085U735|A0A085U735_YERRU	YERRU	Fe/S biogenesis protein NfuA OS=Yersinia ruckeri GN=nfuA PE=3 SV=1	9.7	9.82	1	5	56.02	tr|A0A085U735|A0A085U735_YERRU
758	tr|A0A085U2W1|A0A085U2W1_YERRU	YERRU	D,D-heptose 1,7-bisphosphate phosphatase OS=Yersinia ruckeri GN=CSF007_14105 PE=3 SV=1	9.66	9.77	1	5	54.79	tr|A0A085U2W1|A0A085U2W1_YERRU
759	tr|A0A0A8VNX3|A0A0A8VNX3_YERRU	YERRU	GNAT family acetyltransferase YiiD OS=Yersinia ruckeri GN=CSF007_17950 PE=4 SV=1	9.63	9.79	2	5	19.22	tr|A0A0A8VNX3|A0A0A8VNX3_YERRU	tr|A0A085U3T3|A0A085U3T3_YERRU
760	tr|A0A085U679|A0A085U679_YERRU	YERRU	Putative membrane protein OS=Yersinia ruckeri GN=CSF007_10100 PE=4 SV=1	9.59	9.71	1	5	55.37	tr|A0A085U679|A0A085U679_YERRU
761	tr|A0A085U341|A0A085U341_YERRU	YERRU	Transcriptional regulator OS=Yersinia ruckeri GN=CSF007_3320 PE=4 SV=1	9.58	9.85	1	6	29.92	tr|A0A085U341|A0A085U341_YERRU
762	tr|A0A085U3V4|A0A085U3V4_YERRU	YERRU	Uncharacterized protein OS=Yersinia ruckeri GN=CSF007_16600 PE=4 SV=1	9.57	9.97	1	6	41.33	tr|A0A085U3V4|A0A085U3V4_YERRU
763	tr|A0A085U3I1|A0A085U3I1_YERRU	YERRU	30S ribosomal protein S21 OS=Yersinia ruckeri GN=rpsU PE=3 SV=1	9.55	9.73	1	5	46.48	tr|A0A085U3I1|A0A085U3I1_YERRU
764	tr|A0A085U995|A0A085U995_YERRU	YERRU	Lipoprotein NlpI OS=Yersinia ruckeri GN=nlpI PE=4 SV=1	9.46	9.55	1	5	23.47	tr|A0A085U995|A0A085U995_YERRU
765	tr|A0A0A8VFX7|A0A0A8VFX7_YERRU	YERRU	Thymidylate kinase OS=Yersinia ruckeri GN=tmk PE=3 SV=1	9.37	9.52	2	5	41.98	tr|A0A0A8VFX7|A0A0A8VFX7_YERRU	tr|A0A085UA38|A0A085UA38_YERRU
766	tr|A0A0A8VCQ6|A0A0A8VCQ6_YERRU	YERRU	Outer-membrane lipoprotein LolB OS=Yersinia ruckeri GN=lolB PE=3 SV=1	9.35	9.46	2	5	35.75	tr|A0A0A8VCQ6|A0A0A8VCQ6_YERRU	tr|A0A085U8D3|A0A085U8D3_YERRU
767	tr|A0A0A5FQB4|A0A0A5FQB4_YERRU	YERRU	Superoxide dismutase [Cu-Zn] OS=Yersinia ruckeri GN=CSF007_9160 PE=4 SV=1	9.31	9.46	2	5	39.53	tr|A0A0A5FQB4|A0A0A5FQB4_YERRU	tr|A0A085U7N8|A0A085U7N8_YERRU
768	tr|A0A085U8U3|A0A085U8U3_YERRU	YERRU	ATP synthase epsilon chain OS=Yersinia ruckeri GN=atpC PE=3 SV=1	9.31	9.42	1	7	59.29	tr|A0A085U8U3|A0A085U8U3_YERRU
769	tr|A0A085U7Q1|A0A085U7Q1_YERRU	YERRU	Heat-inducible protein OS=Yersinia ruckeri GN=nADLYRO1b_1401 PE=4 SV=1	9.25	9.36	2	5	62.07	tr|A0A085U7Q1|A0A085U7Q1_YERRU	tr|A0A0A8VJ19|A0A0A8VJ19_YERRU
770	tr|A0A085U9P3|A0A085U9P3_YERRU	YERRU	Histidinol dehydrogenase OS=Yersinia ruckeri GN=hisD PE=3 SV=1	9.24	9.44	1	5	18.37	tr|A0A085U9P3|A0A085U9P3_YERRU
771	tr|A0A085U819|A0A085U819_YERRU	YERRU	Manganese ABC transporter, periplasmic-binding protein SitA OS=Yersinia ruckeri GN=CSF007_9890 PE=3 SV=1	9.23	9.35	1	5	25.62	tr|A0A085U819|A0A085U819_YERRU
772	tr|A0A0A8VGC7|A0A0A8VGC7_YERRU	YERRU	Adenylate cyclase OS=Yersinia ruckeri GN=CSF007_15495 PE=4 SV=1	9.22	9.33	2	5	17.89	tr|A0A0A8VGC7|A0A0A8VGC7_YERRU	tr|A0A085U3H4|A0A085U3H4_YERRU
773	tr|A0A085U3J5|A0A085U3J5_YERRU	YERRU	Glutathione amide-dependent peroxidase OS=Yersinia ruckeri GN=CSF007_17480 PE=4 SV=1	9.19	9.31	1	5	25.1	tr|A0A085U3J5|A0A085U3J5_YERRU
774	tr|A0A085UA43|A0A085UA43_YERRU	YERRU	Purine nucleoside phosphoramidase OS=Yersinia ruckeri GN=CSF007_7405 PE=4 SV=1	9.15	9.24	1	5	66.67	tr|A0A085UA43|A0A085UA43_YERRU
775	tr|A0A085U733|A0A085U733_YERRU	YERRU	Pimeloyl-[acyl-carrier protein] methyl ester esterase OS=Yersinia ruckeri GN=bioH PE=3 SV=1	9.12	9.22	1	5	26.15	tr|A0A085U733|A0A085U733_YERRU
776	tr|A0A0A8VBV5|A0A0A8VBV5_YERRU	YERRU	Ribosomal RNA small subunit methyltransferase G OS=Yersinia ruckeri GN=rsmG PE=3 SV=1	9.05	9.38	2	6	30.58	tr|A0A0A8VBV5|A0A0A8VBV5_YERRU	tr|A0A085U8V2|A0A085U8V2_YERRU
777	tr|A0A085U389|A0A085U389_YERRU	YERRU	Uncharacterized protein OS=Yersinia ruckeri GN=CSF007_3580 PE=4 SV=1	9.05	9.18	1	5	32.59	tr|A0A085U389|A0A085U389_YERRU
778	tr|A0A085UBK3|A0A085UBK3_YERRU	YERRU	Probable phosphoglycerate mutase GpmB OS=Yersinia ruckeri GN=gpmB PE=3 SV=1	9.04	9.14	1	6	38.14	tr|A0A085UBK3|A0A085UBK3_YERRU
779	tr|A0A085U8T6|A0A085U8T6_YERRU	YERRU	Phosphate-specific transport system accessory protein PhoU OS=Yersinia ruckeri GN=CSF007_0125 PE=3 SV=1	9.02	9.51	1	6	40.5	tr|A0A085U8T6|A0A085U8T6_YERRU
780	tr|A0A085U2M4|A0A085U2M4_YERRU	YERRU	Putative Co/Zn/Cd efflux system membrane fusion protein OS=Yersinia ruckeri GN=CSF007_2625 PE=3 SV=1	8.99	9.18	1	5	21.94	tr|A0A085U2M4|A0A085U2M4_YERRU
781	tr|A0A0A8VLB3|A0A0A8VLB3_YERRU	YERRU	Putative inner membrane protein OS=Yersinia ruckeri GN=CSF007_15030 PE=4 SV=1	8.97	9.08	1	5	34.15	tr|A0A0A8VLB3|A0A0A8VLB3_YERRU
782	tr|A0A0A8VDE9|A0A0A8VDE9_YERRU	YERRU	FMN-dependent NADH-azoreductase OS=Yersinia ruckeri GN=azoR PE=3 SV=1	8.94	9.21	2	5	40.3	tr|A0A0A8VDE9|A0A0A8VDE9_YERRU	tr|A0A085U7P5|A0A085U7P5_YERRU
783	tr|A0A0A5HCC8|A0A0A5HCC8_YERRU	YERRU	Proline iminopeptidase OS=Yersinia ruckeri GN=CSF007_10075 PE=3 SV=1	8.91	9.03	2	8	24.68	tr|A0A0A5HCC8|A0A0A5HCC8_YERRU	tr|A0A085U684|A0A085U684_YERRU
784	tr|A0A085U8P3|A0A085U8P3_YERRU	YERRU	Uncharacterized protein OS=Yersinia ruckeri GN=CSF007_0365 PE=4 SV=1	8.82	8.92	1	5	45.76	tr|A0A085U8P3|A0A085U8P3_YERRU
785	tr|A0A085U8T7|A0A085U8T7_YERRU	YERRU	Phosphate import ATP-binding protein PstB OS=Yersinia ruckeri GN=pstB PE=3 SV=1	8.8	9.19	1	5	33.33	tr|A0A085U8T7|A0A085U8T7_YERRU
786	tr|A0A085UAJ9|A0A085UAJ9_YERRU	YERRU	Uncharacterized protein OS=Yersinia ruckeri GN=CSF007_13120 PE=4 SV=1	8.79	8.9	1	5	71.74	tr|A0A085UAJ9|A0A085UAJ9_YERRU
787	tr|A0A0A8VGQ8|A0A0A8VGQ8_YERRU	YERRU	Uncharacterized protein OS=Yersinia ruckeri GN=CSF007_15010 PE=4 SV=1	8.75	8.87	1	5	18.5	tr|A0A0A8VGQ8|A0A0A8VGQ8_YERRU
788	tr|A0A085UB19|A0A085UB19_YERRU	YERRU	Probable Fe(2+)-trafficking protein OS=Yersinia ruckeri GN=CSF007_14965 PE=3 SV=1	8.7	8.79	1	5	66.67	tr|A0A085UB19|A0A085UB19_YERRU
789	tr|A0A0A8VEL2|A0A0A8VEL2_YERRU	YERRU	UDP-3-O-acyl-N-acetylglucosamine deacetylase OS=Yersinia ruckeri GN=lpxC PE=3 SV=1	8.66	8.87	2	5	22.51	tr|A0A0A8VEL2|A0A0A8VEL2_YERRU	tr|A0A085UBC9|A0A085UBC9_YERRU
790	tr|A0A085U9N9|A0A085U9N9_YERRU	YERRU	1-(5-phosphoribosyl)-5-[(5-phosphoribosylamino)methylideneamino] imidazole-4-carboxamide isomerase OS=Yersinia ruckeri GN=hisA PE=3 SV=1	8.66	8.86	1	5	32.65	tr|A0A085U9N9|A0A085U9N9_YERRU
791	tr|A0A0A8VGS7|A0A0A8VGS7_YERRU	YERRU	Uncharacterized protein OS=Yersinia ruckeri GN=CSF007_15135 PE=4 SV=1	8.62	8.95	1	5	55.79	tr|A0A0A8VGS7|A0A0A8VGS7_YERRU
792	tr|A0A085U8J3|A0A085U8J3_YERRU	YERRU	Fumarylacetoacetate hydrolase OS=Yersinia ruckeri GN=CSF007_8260 PE=4 SV=1	8.6	8.64	1	6	42.66	tr|A0A085U8J3|A0A085U8J3_YERRU
793	tr|A0A0A5FKE4|A0A0A5FKE4_YERRU	YERRU	Ferredoxin, 2Fe-2S OS=Yersinia ruckeri GN=CSF007_13495 PE=4 SV=1	8.54	8.57	2	6	75.68	tr|A0A0A5FKE4|A0A0A5FKE4_YERRU	tr|A0A085UAD0|A0A085UAD0_YERRU
794	tr|A0A085UB24|A0A085UB24_YERRU	YERRU	Uncharacterized protein OS=Yersinia ruckeri GN=CSF007_14935 PE=4 SV=1	8.53	8.57	1	5	30.54	tr|A0A085UB24|A0A085UB24_YERRU
795	tr|A0A085U512|A0A085U512_YERRU	YERRU	50S ribosomal protein L3 glutamine methyltransferase OS=Yersinia ruckeri GN=prmB PE=3 SV=1	8.53	8.56	1	6	23.55	tr|A0A085U512|A0A085U512_YERRU
796	tr|A0A085UA40|A0A085UA40_YERRU	YERRU	DNAse OS=Yersinia ruckeri GN=CSF007_7395 PE=4 SV=1	8.52	9.05	1	4	21.48	tr|A0A085UA40|A0A085UA40_YERRU
797	tr|A0A085U8W8|A0A085U8W8_YERRU	YERRU	Flagellar hook-associated protein 2 OS=Yersinia ruckeri GN=fliD PE=3 SV=1	8.51	8.78	1	6	16.63	tr|A0A085U8W8|A0A085U8W8_YERRU
798	tr|A0A0A8VGI3|A0A0A8VGI3_YERRU	YERRU	Uncharacterized protein OS=Yersinia ruckeri GN=CSF007_6635 PE=4 SV=1	8.51	8.74	1	5	13.6	tr|A0A0A8VGI3|A0A0A8VGI3_YERRU
799	tr|A0A085UAP8|A0A085UAP8_YERRU	YERRU	Putative exported protein OS=Yersinia ruckeri GN=CSF007_15840 PE=4 SV=1	8.49	8.53	1	5	37.04	tr|A0A085UAP8|A0A085UAP8_YERRU
800	tr|A0A085UAC8|A0A085UAC8_YERRU	YERRU	Co-chaperone protein HscB OS=Yersinia ruckeri GN=hscB PE=3 SV=1	8.43	8.47	1	5	35.06	tr|A0A085UAC8|A0A085UAC8_YERRU
801	tr|A0A0A8VCW7|A0A0A8VCW7_YERRU	YERRU	Aspartate--ammonia ligase OS=Yersinia ruckeri GN=asnA PE=3 SV=1	8.35	8.46	2	5	21.52	tr|A0A0A8VCW7|A0A0A8VCW7_YERRU	tr|A0A085U8V6|A0A085U8V6_YERRU
802	tr|A0A0A5FQI7|A0A0A5FQI7_YERRU	YERRU	Phospho-2-dehydro-3-deoxyheptonate aldolase OS=Yersinia ruckeri GN=CSF007_9665 PE=3 SV=1	8.34	8.52	2	5	27.87	tr|A0A0A5FQI7|A0A0A5FQI7_YERRU	tr|A0A085U7X6|A0A085U7X6_YERRU
803	tr|A0A085U808|A0A085U808_YERRU	YERRU	Translation initiation factor 3 OS=Yersinia ruckeri GN=CSF007_9835 PE=3 SV=1	8.34	8.36	1	7	49.14	tr|A0A085U808|A0A085U808_YERRU
804	tr|A0A0A5FVK7|A0A0A5FVK7_YERRU	YERRU	ADP-heptose--lipooligosaccharide heptosyltransferase II OS=Yersinia ruckeri GN=CSF007_17780 PE=4 SV=1	8.29	8.4	2	5	16.62	tr|A0A0A5FVK7|A0A0A5FVK7_YERRU	tr|A0A085U3Q2|A0A085U3Q2_YERRU
805	tr|A0A085U2U2|A0A085U2U2_YERRU	YERRU	PTS sugar transporter OS=Yersinia ruckeri GN=CSF007_12925 PE=4 SV=1	8.28	8.3	1	12	70.59	tr|A0A085U2U2|A0A085U2U2_YERRU
806	tr|A0A085U9C6|A0A085U9C6_YERRU	YERRU	Uncharacterized protein OS=Yersinia ruckeri GN=CSF007_2125 PE=4 SV=1	8.24	8.27	1	4	41.53	tr|A0A085U9C6|A0A085U9C6_YERRU
807	tr|A0A0A8VCV9|A0A0A8VCV9_YERRU	YERRU	Uncharacterized protein OS=Yersinia ruckeri GN=CSF007_p0545 PE=4 SV=1	8.19	8.3	1	5	53.27	tr|A0A0A8VCV9|A0A0A8VCV9_YERRU
808	tr|A0A0A8VD00|A0A0A8VD00_YERRU	YERRU	16 kDa heat shock protein A OS=Yersinia ruckeri GN=CSF007_0245 PE=3 SV=1	8.16	8.18	1	4	26.28	tr|A0A0A8VD00|A0A0A8VD00_YERRU
809	tr|A0A085U8Q2|A0A085U8Q2_YERRU	YERRU	Putative exported protein OS=Yersinia ruckeri GN=CSF007_0315 PE=4 SV=1	8.14	9.62	1	5	28.03	tr|A0A085U8Q2|A0A085U8Q2_YERRU
810	tr|A0A085U9W5|A0A085U9W5_YERRU	YERRU	UPF0434 protein CSF007_6990 OS=Yersinia ruckeri GN=CSF007_6990 PE=3 SV=1	8.14	8.16	1	4	78.33	tr|A0A085U9W5|A0A085U9W5_YERRU
811	tr|A0A085U8L7|A0A085U8L7_YERRU	YERRU	Nicotinamidase OS=Yersinia ruckeri GN=CSF007_8385 PE=4 SV=1	8.07	8.09	1	4	26.51	tr|A0A085U8L7|A0A085U8L7_YERRU
812	tr|A0A085U6C5|A0A085U6C5_YERRU	YERRU	Dihydroxy-acid dehydratase OS=Yersinia ruckeri GN=ilvD PE=3 SV=1	8.06	8.1	1	4	8.766	tr|A0A085U6C5|A0A085U6C5_YERRU
813	tr|A0A085U405|A0A085U405_YERRU	YERRU	C-terminal domain of CinA like protein, YdeJ OS=Yersinia ruckeri GN=CSF007_4035 PE=4 SV=1	8.05	8.06	1	4	43.64	tr|A0A085U405|A0A085U405_YERRU
814	tr|A0A085U3N7|A0A085U3N7_YERRU	YERRU	P pilus assembly/Cpx signaling pathway, periplasmic inhibitor/zinc-resistance associated protein OS=Yersinia ruckeri GN=CSF007_17705 PE=4 SV=1	8.05	8.05	1	4	29.27	tr|A0A085U3N7|A0A085U3N7_YERRU
815	tr|A0A085UBK1|A0A085UBK1_YERRU	YERRU	Protein CreA OS=Yersinia ruckeri GN=CSF007_2830 PE=4 SV=1	8.04	8.05	1	4	33.33	tr|A0A085UBK1|A0A085UBK1_YERRU
816	tr|A0A085UA53|A0A085UA53_YERRU	YERRU	Lipoprotein-releasing system ATP-binding protein LolD OS=Yersinia ruckeri GN=lolD PE=3 SV=1	8.02	8.11	1	4	30.34	tr|A0A085UA53|A0A085UA53_YERRU
817	tr|A0A085UA45|A0A085UA45_YERRU	YERRU	Penicillin-binding protein activator LpoB OS=Yersinia ruckeri GN=lpoB PE=3 SV=1	8.02	8.03	1	5	21.03	tr|A0A085UA45|A0A085UA45_YERRU
818	tr|A0A0A8V896|A0A0A8V896_YERRU	YERRU	Uncharacterized protein OS=Yersinia ruckeri GN=CSF007_p0375 PE=4 SV=1	8.01	8.1	1	4	6.116	tr|A0A0A8V896|A0A0A8V896_YERRU
819	tr|A0A085U2N7|A0A085U2N7_YERRU	YERRU	Osmotically inducible protein OsmY OS=Yersinia ruckeri GN=CSF007_2715 PE=4 SV=1	8.01	8.03	1	4	29.41	tr|A0A085U2N7|A0A085U2N7_YERRU
820	tr|A0A085U3B2|A0A085U3B2_YERRU	YERRU	Propionate kinase OS=Yersinia ruckeri GN=tdcD PE=3 SV=1	8.01	8.02	1	4	15.27	tr|A0A085U3B2|A0A085U3B2_YERRU
821	tr|A0A085UAC4|A0A085UAC4_YERRU	YERRU	HTH-type transcriptional regulator IscR OS=Yersinia ruckeri GN=iscR PE=3 SV=1	8.01	8.01	1	5	37.8	tr|A0A085UAC4|A0A085UAC4_YERRU
822	tr|A0A085U2W8|A0A085U2W8_YERRU	YERRU	Copper homeostasis protein CutF / Lipoprotein NlpE involeved in surface adhesion OS=Yersinia ruckeri GN=CSF007_14140 PE=4 SV=1	8.01	8.01	1	4	27.31	tr|A0A085U2W8|A0A085U2W8_YERRU
823	tr|A0A085U3I8|A0A085U3I8_YERRU	YERRU	Glutamate racemase OS=Yersinia ruckeri GN=murI PE=3 SV=1	8.01	8.01	2	4	20.91	tr|A0A085U3I8|A0A085U3I8_YERRU	tr|A0A0A8VHZ2|A0A0A8VHZ2_YERRU
824	tr|A0A085U741|A0A085U741_YERRU	YERRU	Glycerol-3-phosphate regulon repressor, DeoR family OS=Yersinia ruckeri GN=CSF007_0920 PE=4 SV=1	8	8.01	1	4	29.37	tr|A0A085U741|A0A085U741_YERRU
825	tr|A0A085U6S9|A0A085U6S9_YERRU	YERRU	50S ribosomal protein L17 OS=Yersinia ruckeri GN=rplQ PE=3 SV=1	8	8.01	1	4	26.56	tr|A0A085U6S9|A0A085U6S9_YERRU
826	tr|A0A0A8VLR6|A0A0A8VLR6_YERRU	YERRU	Guanylate kinase OS=Yersinia ruckeri GN=gmk PE=3 SV=1	8	8.01	2	4	25.12	tr|A0A0A8VLR6|A0A0A8VLR6_YERRU	tr|A0A085U3S5|A0A085U3S5_YERRU
827	tr|A0A085U8R3|A0A085U8R3_YERRU	YERRU	Small heat shock protein IbpB OS=Yersinia ruckeri GN=ibpB PE=3 SV=1	8	8.01	1	5	40.13	tr|A0A085U8R3|A0A085U8R3_YERRU
828	tr|A0A085U4M6|A0A085U4M6_YERRU	YERRU	UPF0265 protein nADLYRO1b_2395 OS=Yersinia ruckeri GN=nADLYRO1b_2395 PE=3 SV=1	8	8	2	6	50.48	tr|A0A085U4M6|A0A085U4M6_YERRU	tr|A0A0A8VES5|A0A0A8VES5_YERRU
829	tr|A0A0A5FJM7|A0A0A5FJM7_YERRU	YERRU	Hypothetical flavoprotein clustered with tRNA pseudouridine synthase C OS=Yersinia ruckeri GN=CSF007_14305 PE=4 SV=1	8	8	2	5	63.09	tr|A0A0A5FJM7|A0A0A5FJM7_YERRU	tr|A0A085U300|A0A085U300_YERRU
830	tr|A0A085UBF6|A0A085UBF6_YERRU	YERRU	Uncharacterized protein OS=Yersinia ruckeri GN=CSF007_3060 PE=4 SV=1	8	8	1	5	73.68	tr|A0A085UBF6|A0A085UBF6_YERRU
831	tr|A0A085UAP0|A0A085UAP0_YERRU	YERRU	DnaA initiator-associating protein DiaA OS=Yersinia ruckeri GN=diaA PE=3 SV=1	8	8	1	4	40.31	tr|A0A085UAP0|A0A085UAP0_YERRU
832	tr|A0A085U7P1|A0A085U7P1_YERRU	YERRU	Kinase inhibitor OS=Yersinia ruckeri GN=CSF007_9180 PE=4 SV=1	8	8	1	4	32.79	tr|A0A085U7P1|A0A085U7P1_YERRU
833	tr|A0A0A8VMQ4|A0A0A8VMQ4_YERRU	YERRU	Stringent starvation protein B OS=Yersinia ruckeri GN=CSF007_15845 PE=4 SV=1	8	8	2	6	52.44	tr|A0A0A8VMQ4|A0A0A8VMQ4_YERRU	tr|A0A085UAP9|A0A085UAP9_YERRU
834	tr|A0A0A8VFB3|A0A0A8VFB3_YERRU	YERRU	Outer membrane protein assembly factor BamE OS=Yersinia ruckeri GN=bamE PE=3 SV=1	8	8	1	4	69.03	tr|A0A0A8VFB3|A0A0A8VFB3_YERRU
835	tr|A0A085UBR1|A0A085UBR1_YERRU	YERRU	PTS N'-diacetylchitobiose transporter subunit IIA OS=Yersinia ruckeri GN=CSF007_10415 PE=4 SV=1	8	8	1	4	58.26	tr|A0A085UBR1|A0A085UBR1_YERRU
836	tr|A0A085U9Z0|A0A085U9Z0_YERRU	YERRU	3-hydroxydecanoyl-[acyl-carrier-protein] dehydratase OS=Yersinia ruckeri GN=fabA PE=3 SV=1	8	8	1	4	23.26	tr|A0A085U9Z0|A0A085U9Z0_YERRU
837	tr|A0A085U9D9|A0A085U9D9_YERRU	YERRU	30S ribosomal protein S18 OS=Yersinia ruckeri GN=rpsR PE=3 SV=1	8	8	1	4	40	tr|A0A085U9D9|A0A085U9D9_YERRU
838	tr|A0A085U9C2|A0A085U9C2_YERRU	YERRU	Arginine repressor OS=Yersinia ruckeri GN=argR PE=3 SV=1	8	8	1	5	50	tr|A0A085U9C2|A0A085U9C2_YERRU
839	tr|A0A085U7E4|A0A085U7E4_YERRU	YERRU	Transport-associated protein OS=Yersinia ruckeri GN=CSF007_8665 PE=4 SV=1	8	8	1	4	41.35	tr|A0A085U7E4|A0A085U7E4_YERRU
840	tr|A0A085U6Z2|A0A085U6Z2_YERRU	YERRU	LacI family transcription regulator OS=Yersinia ruckeri GN=CSF007_1170 PE=4 SV=1	8	8	1	4	19.47	tr|A0A085U6Z2|A0A085U6Z2_YERRU
841	tr|A0A085U6C0|A0A085U6C0_YERRU	YERRU	Protein yifE OS=Yersinia ruckeri GN=CSF007_17375 PE=4 SV=1	8	8	1	4	54.46	tr|A0A085U6C0|A0A085U6C0_YERRU
842	tr|A0A085U5D1|A0A085U5D1_YERRU	YERRU	Putative ACR protein OS=Yersinia ruckeri GN=CSF007_4830 PE=4 SV=1	8	8	1	4	55.56	tr|A0A085U5D1|A0A085U5D1_YERRU
843	tr|A0A085U558|A0A085U558_YERRU	YERRU	UPF0345 protein CSF007_4440 OS=Yersinia ruckeri GN=CSF007_4440 PE=3 SV=1	8	8	1	6	91.58	tr|A0A085U558|A0A085U558_YERRU
844	tr|A0A085U3R2|A0A085U3R2_YERRU	YERRU	Deoxyuridine 5'-triphosphate nucleotidohydrolase OS=Yersinia ruckeri GN=dut PE=3 SV=1	8	8	1	4	62.5	tr|A0A085U3R2|A0A085U3R2_YERRU
845	tr|A0A085U253|A0A085U253_YERRU	YERRU	Negative modulator of initiation of replication OS=Yersinia ruckeri GN=seqA PE=3 SV=1	8	8	1	4	29.94	tr|A0A085U253|A0A085U253_YERRU
846	tr|A0A085UBH0|A0A085UBH0_YERRU	YERRU	Ribosomal RNA small subunit methyltransferase A OS=Yersinia ruckeri GN=rsmA PE=3 SV=1	7.96	8	1	5	22.14	tr|A0A085UBH0|A0A085UBH0_YERRU
847	tr|A0A085U577|A0A085U577_YERRU	YERRU	Transcriptional repressor NrdR OS=Yersinia ruckeri GN=nrdR PE=3 SV=1	7.93	8.1	1	4	36.91	tr|A0A085U577|A0A085U577_YERRU
848	tr|A0A085U2X2|A0A085U2X2_YERRU	YERRU	Rho-binding antiterminator OS=Yersinia ruckeri GN=nADLYRO1b_3080 PE=4 SV=1	7.86	8.06	2	5	76.74	tr|A0A085U2X2|A0A085U2X2_YERRU	tr|A0A0A8VG45|A0A0A8VG45_YERRU
849	tr|A0A0A8VGI1|A0A0A8VGI1_YERRU	YERRU	tRNA sulfurtransferase OS=Yersinia ruckeri GN=thiI PE=3 SV=1	7.69	7.86	2	4	12.87	tr|A0A0A8VGI1|A0A0A8VGI1_YERRU	tr|A0A085U586|A0A085U586_YERRU
850	tr|A0A0A5FU00|A0A0A5FU00_YERRU	YERRU	Ribosome maturation factor RimP OS=Yersinia ruckeri GN=rimP PE=3 SV=1	7.63	7.75	2	4	39.33	tr|A0A0A5FU00|A0A0A5FU00_YERRU	tr|A0A085U9A2|A0A085U9A2_YERRU
851	tr|A0A0A5FUC0|A0A0A5FUC0_YERRU	YERRU	4-hydroxy-3-methylbut-2-enyl diphosphate reductase OS=Yersinia ruckeri GN=ispH PE=3 SV=1	7.57	7.75	2	5	32.18	tr|A0A0A5FUC0|A0A0A5FUC0_YERRU	tr|A0A085UBI1|A0A085UBI1_YERRU
852	tr|A0A085U305|A0A085U305_YERRU	YERRU	Decarboxylase family protein OS=Yersinia ruckeri GN=CSF007_14330 PE=4 SV=1	7.56	9.66	1	5	16.52	tr|A0A085U305|A0A085U305_YERRU
853	tr|A0A085U9N5|A0A085U9N5_YERRU	YERRU	UTP--glucose-1-phosphate uridylyltransferase OS=Yersinia ruckeri GN=CSF007_6490 PE=4 SV=1	7.56	7.71	1	4	19.19	tr|A0A085U9N5|A0A085U9N5_YERRU
854	tr|A0A0A8V7S1|A0A0A8V7S1_YERRU	YERRU	Uncharacterized protein OS=Yersinia ruckeri GN=CSF007_p0460 PE=4 SV=1	7.52	7.63	1	4	40	tr|A0A0A8V7S1|A0A0A8V7S1_YERRU
855	tr|A0A0A8VF03|A0A0A8VF03_YERRU	YERRU	Aldose 1-epimerase OS=Yersinia ruckeri GN=CSF007_5955 PE=3 SV=1	7.51	7.82	2	5	34.29	tr|A0A0A8VF03|A0A0A8VF03_YERRU	tr|A0A085U4I1|A0A085U4I1_YERRU
856	tr|A0A0A5FUS3|A0A0A5FUS3_YERRU	YERRU	Putative carboxymethylenebutenolidase OS=Yersinia ruckeri GN=CSF007_16875 PE=4 SV=1	7.51	7.62	2	5	21.07	tr|A0A0A5FUS3|A0A0A5FUS3_YERRU	tr|A0A085U6L6|A0A085U6L6_YERRU
857	tr|A0A0A5FW50|A0A0A5FW50_YERRU	YERRU	Phosphatidylserine decarboxylase proenzyme OS=Yersinia ruckeri GN=psd PE=3 SV=1	7.47	7.61	2	4	21.84	tr|A0A0A5FW50|A0A0A5FW50_YERRU	tr|A0A085U9G8|A0A085U9G8_YERRU
858	tr|A0A0A5FQB0|A0A0A5FQB0_YERRU	YERRU	Replicative DNA helicase OS=Yersinia ruckeri GN=CSF007_16260 PE=3 SV=1	7.45	7.56	2	4	11.11	tr|A0A0A5FQB0|A0A0A5FQB0_YERRU	tr|A0A085UAY1|A0A085UAY1_YERRU
859	tr|A0A085U8M1|A0A085U8M1_YERRU	YERRU	Selenide, water dikinase OS=Yersinia ruckeri GN=selD PE=3 SV=1	7.44	7.61	1	5	29.89	tr|A0A085U8M1|A0A085U8M1_YERRU
860	tr|A0A0A5FHM8|A0A0A5FHM8_YERRU	YERRU	Uncharacterized protein OS=Yersinia ruckeri GN=CSF007_13015 PE=4 SV=1	7.4	7.51	2	4	24.68	tr|A0A0A5FHM8|A0A0A5FHM8_YERRU	tr|A0A085U2J2|A0A085U2J2_YERRU
861	tr|A0A0A5FL49|A0A0A5FL49_YERRU	YERRU	Uncharacterized protein conserved in bacteria OS=Yersinia ruckeri GN=CSF007_0370 PE=4 SV=1	7.39	7.64	2	4	26.55	tr|A0A0A5FL49|A0A0A5FL49_YERRU	tr|A0A085U8P2|A0A085U8P2_YERRU
862	tr|A0A0A8VNH8|A0A0A8VNH8_YERRU	YERRU	UDP-N-acetyl-D-mannosaminuronic acid transferase OS=Yersinia ruckeri GN=wecG PE=3 SV=1	7.39	7.5	2	4	19.11	tr|A0A0A8VNH8|A0A0A8VNH8_YERRU	tr|A0A085U6E7|A0A085U6E7_YERRU
863	tr|A0A085U9J4|A0A085U9J4_YERRU	YERRU	Transcriptional regulator OS=Yersinia ruckeri GN=CSF007_1740 PE=4 SV=1	7.37	7.68	1	5	38.74	tr|A0A085U9J4|A0A085U9J4_YERRU
864	tr|A0A085U9X5|A0A085U9X5_YERRU	YERRU	Hypothetical metal-binding protein, YcbL-like protein OS=Yersinia ruckeri GN=CSF007_7040 PE=4 SV=1	7.31	7.41	1	4	22.79	tr|A0A085U9X5|A0A085U9X5_YERRU
865	tr|A0A085U7V0|A0A085U7V0_YERRU	YERRU	Ribonuclease T OS=Yersinia ruckeri GN=rnt PE=3 SV=1	7.27	7.44	1	4	30.88	tr|A0A085U7V0|A0A085U7V0_YERRU
866	tr|A0A085UA01|A0A085UA01_YERRU	YERRU	Succinyl-CoA synthetase, alpha subunit-related enzymes OS=Yersinia ruckeri GN=CSF007_7175 PE=4 SV=1	7.27	7.37	1	5	67.88	tr|A0A085UA01|A0A085UA01_YERRU
867	tr|A0A085U5C2|A0A085U5C2_YERRU	YERRU	Acyl-CoA thioesterase OS=Yersinia ruckeri GN=CSF007_4770 PE=4 SV=1	7.24	7.57	1	6	20.21	tr|A0A085U5C2|A0A085U5C2_YERRU
868	tr|A0A085U7F7|A0A085U7F7_YERRU	YERRU	Uncharacterized protein OS=Yersinia ruckeri GN=CSF007_8735 PE=4 SV=1	7.24	7.35	1	4	51.81	tr|A0A085U7F7|A0A085U7F7_YERRU
869	tr|A0A085UAV8|A0A085UAV8_YERRU	YERRU	3-dehydroquinate dehydratase OS=Yersinia ruckeri GN=aroQ PE=3 SV=1	7.23	7.38	1	4	44	tr|A0A085UAV8|A0A085UAV8_YERRU
870	tr|A0A0A5HFV1|A0A0A5HFV1_YERRU	YERRU	tRNA pseudouridine synthase B OS=Yersinia ruckeri GN=truB PE=3 SV=1	7.2	7.31	2	4	17.83	tr|A0A0A5HFV1|A0A0A5HFV1_YERRU	tr|A0A085U998|A0A085U998_YERRU
871	tr|A0A085U3A0|A0A085U3A0_YERRU	YERRU	tRNA pseudouridine synthase D OS=Yersinia ruckeri GN=truD PE=3 SV=1	7.17	7.28	1	4	14.9	tr|A0A085U3A0|A0A085U3A0_YERRU
872	tr|A0A085UB58|A0A085UB58_YERRU	YERRU	Cell division protein ZapA OS=Yersinia ruckeri GN=zapA PE=3 SV=1	7.17	7.28	1	6	55.96	tr|A0A085UB58|A0A085UB58_YERRU
873	tr|A0A0A5FRU4|A0A0A5FRU4_YERRU	YERRU	Soluble lytic murein transglycosylase OS=Yersinia ruckeri GN=CSF007_2805 PE=4 SV=1	7.14	7.5	2	5	12.21	tr|A0A0A5FRU4|A0A0A5FRU4_YERRU	tr|A0A085UBK6|A0A085UBK6_YERRU
874	tr|A0A0A8VB71|A0A0A8VB71_YERRU	YERRU	Anthranilate phosphoribosyltransferase like OS=Yersinia ruckeri GN=CSF007_6275 PE=4 SV=1	7.13	7.5	2	5	21.07	tr|A0A0A8VB71|A0A0A8VB71_YERRU	tr|A0A085U4C1|A0A085U4C1_YERRU
875	tr|A0A085U381|A0A085U381_YERRU	YERRU	Nucleoside triphosphate pyrophosphohydrolase OS=Yersinia ruckeri GN=CSF007_3535 PE=4 SV=1	7.13	7.24	1	4	23.21	tr|A0A085U381|A0A085U381_YERRU
876	tr|A0A085U4T1|A0A085U4T1_YERRU	YERRU	Ribonucleotide reductase of class Ia (Aerobic), beta subunit OS=Yersinia ruckeri GN=CSF007_12225 PE=4 SV=1	7.08	7.19	1	4	8.511	tr|A0A085U4T1|A0A085U4T1_YERRU
877	tr|A0A085UAC3|A0A085UAC3_YERRU	YERRU	tRNA (cytidine/uridine-2'-O-)-methyltransferase TrmJ OS=Yersinia ruckeri GN=trmJ PE=4 SV=1	7.06	7.26	1	5	24.12	tr|A0A085UAC3|A0A085UAC3_YERRU
878	tr|A0A085UA87|A0A085UA87_YERRU	YERRU	Anti-sigma E factor OS=Yersinia ruckeri GN=CSF007_13710 PE=4 SV=1	7.05	7.26	1	4	15.41	tr|A0A085UA87|A0A085UA87_YERRU
879	tr|A0A085U5P5|A0A085U5P5_YERRU	YERRU	Ribosomal RNA large subunit methyltransferase H OS=Yersinia ruckeri GN=rlmH PE=3 SV=1	7.02	9.26	1	5	40.38	tr|A0A085U5P5|A0A085U5P5_YERRU
880	tr|A0A085U3F4|A0A085U3F4_YERRU	YERRU	2,5-diketo-D-gluconic acid reductase OS=Yersinia ruckeri GN=CSF007_15380 PE=4 SV=1	7.02	7.3	1	5	23.44	tr|A0A085U3F4|A0A085U3F4_YERRU
881	tr|A0A085U656|A0A085U656_YERRU	YERRU	ArsR family transcriptional regulator OS=Yersinia ruckeri GN=nADLYRO1b_1934 PE=4 SV=1	7.01	7.49	2	5	26.01	tr|A0A085U656|A0A085U656_YERRU	tr|A0A0A8VHG9|A0A0A8VHG9_YERRU
882	tr|A0A0A5FVS7|A0A0A5FVS7_YERRU	YERRU	Protein tyrosine phosphatase OS=Yersinia ruckeri GN=CSF007_16865 PE=4 SV=1	7.01	7.12	2	4	20.77	tr|A0A0A5FVS7|A0A0A5FVS7_YERRU	tr|A0A085U6L8|A0A085U6L8_YERRU
883	tr|A0A085U3L6|A0A085U3L6_YERRU	YERRU	Met repressor OS=Yersinia ruckeri GN=metJ PE=3 SV=1	6.99	7.1	1	4	60.95	tr|A0A085U3L6|A0A085U3L6_YERRU
884	tr|A0A085U7V1|A0A085U7V1_YERRU	YERRU	Glutaredoxin OS=Yersinia ruckeri GN=CSF007_9520 PE=3 SV=1	6.98	7.09	1	5	46.09	tr|A0A085U7V1|A0A085U7V1_YERRU
885	tr|A0A0A5FPE6|A0A0A5FPE6_YERRU	YERRU	Oligopeptide ABC transporter, periplasmic oligopeptide-binding protein OppA OS=Yersinia ruckeri GN=CSF007_8515 PE=4 SV=1	6.88	7.9	2	6	13.97	tr|A0A0A5FPE6|A0A0A5FPE6_YERRU	tr|A0A085U7B6|A0A085U7B6_YERRU
886	tr|A0A0A8VBD2|A0A0A8VBD2_YERRU	YERRU	LPS-assembly lipoprotein LptE OS=Yersinia ruckeri GN=lptE PE=3 SV=1	6.83	6.92	2	4	25	tr|A0A0A8VBD2|A0A0A8VBD2_YERRU	tr|A0A085U5Z9|A0A085U5Z9_YERRU
887	tr|A0A0A8VI42|A0A0A8VI42_YERRU	YERRU	PTS system, glucose-specific IIB component-PTS system, glucose-specific IIC component OS=Yersinia ruckeri GN=CSF007_7400 PE=4 SV=1	6.8	7.03	2	4	14.65	tr|A0A0A8VI42|A0A0A8VI42_YERRU	tr|A0A085UA41|A0A085UA41_YERRU
888	tr|A0A085U5T1|A0A085U5T1_YERRU	YERRU	Uncharacterized protein OS=Yersinia ruckeri GN=nADLYRO1b_2352 PE=4 SV=1	6.76	6.84	1	4	34.01	tr|A0A085U5T1|A0A085U5T1_YERRU
889	tr|A0A0A8VDS2|A0A0A8VDS2_YERRU	YERRU	Imidazole glycerol phosphate synthase subunit HisH OS=Yersinia ruckeri GN=hisH PE=3 SV=1	6.68	6.79	2	4	21.15	tr|A0A0A8VDS2|A0A0A8VDS2_YERRU	tr|A0A085U9K1|A0A085U9K1_YERRU
890	tr|A0A0A8V9D5|A0A0A8V9D5_YERRU	YERRU	Putative ribosome biogenesis GTPase RsgA OS=Yersinia ruckeri GN=rsgA PE=3 SV=1	6.67	6.91	2	4	15.19	tr|A0A0A8V9D5|A0A0A8V9D5_YERRU	tr|A0A085U9G7|A0A085U9G7_YERRU
891	tr|A0A085U9P0|A0A085U9P0_YERRU	YERRU	Imidazole glycerol phosphate synthase subunit HisH OS=Yersinia ruckeri GN=hisH PE=3 SV=1	6.66	6.74	1	4	33.16	tr|A0A085U9P0|A0A085U9P0_YERRU
892	tr|A0A085UA47|A0A085UA47_YERRU	YERRU	Beta-hexosaminidase OS=Yersinia ruckeri GN=nagZ PE=3 SV=1	6.63	7.45	2	5	17.78	tr|A0A085UA47|A0A085UA47_YERRU	tr|A0A0A8VI45|A0A0A8VI45_YERRU
893	tr|A0A085U8E7|A0A085U8E7_YERRU	YERRU	Lipoprotein OS=Yersinia ruckeri GN=CSF007_8005 PE=4 SV=1	6.63	6.71	1	4	31.05	tr|A0A085U8E7|A0A085U8E7_YERRU
894	tr|A0A085U3G8|A0A085U3G8_YERRU	YERRU	Similarity with glutathionylspermidine synthase, group 1 OS=Yersinia ruckeri GN=CSF007_15455 PE=4 SV=1	6.62	6.93	1	5	17.36	tr|A0A085U3G8|A0A085U3G8_YERRU
895	tr|A0A085U7M1|A0A085U7M1_YERRU	YERRU	Fumarate and nitrate reduction regulatory protein OS=Yersinia ruckeri GN=CSF007_9080 PE=4 SV=1	6.62	6.66	1	4	26	tr|A0A085U7M1|A0A085U7M1_YERRU
896	tr|A0A085U372|A0A085U372_YERRU	YERRU	Iron-sulfur cluster insertion protein ErpA OS=Yersinia ruckeri GN=erpA PE=3 SV=1	6.61	6.65	1	5	58.77	tr|A0A085U372|A0A085U372_YERRU
897	tr|A0A085U8L6|A0A085U8L6_YERRU	YERRU	Transcriptional regulator OS=Yersinia ruckeri GN=CSF007_8380 PE=4 SV=1	6.59	6.65	1	4	63.33	tr|A0A085U8L6|A0A085U8L6_YERRU
898	tr|A0A0A8VF83|A0A0A8VF83_YERRU	YERRU	Dihydropteroate synthase OS=Yersinia ruckeri GN=CSF007_2230 PE=3 SV=1	6.53	9.05	2	5	26.35	tr|A0A0A8VF83|A0A0A8VF83_YERRU	tr|A0A085U9A5|A0A085U9A5_YERRU
899	tr|A0A085U3U7|A0A085U3U7_YERRU	YERRU	Protein yihD OS=Yersinia ruckeri GN=CSF007_18025 PE=4 SV=1	6.52	6.57	1	7	72.22	tr|A0A085U3U7|A0A085U3U7_YERRU
900	tr|A0A085U2Y5|A0A085U2Y5_YERRU	YERRU	UDP-3-O-(3-hydroxymyristoyl)glucosamine N-acyltransferase OS=Yersinia ruckeri GN=lpxD PE=3 SV=1	6.48	6.53	1	4	15.88	tr|A0A085U2Y5|A0A085U2Y5_YERRU
901	tr|A0A085U2Y2|A0A085U2Y2_YERRU	YERRU	Lipid-A-disaccharide synthase OS=Yersinia ruckeri GN=lpxB PE=3 SV=1	6.43	6.57	1	4	18.04	tr|A0A085U2Y2|A0A085U2Y2_YERRU
902	tr|A0A085U3P4|A0A085U3P4_YERRU	YERRU	Glutaredoxin OS=Yersinia ruckeri GN=CSF007_17740 PE=4 SV=1	6.43	6.47	1	5	59.76	tr|A0A085U3P4|A0A085U3P4_YERRU
903	tr|A0A085U8R6|A0A085U8R6_YERRU	YERRU	Biopolymer transporter Tol OS=Yersinia ruckeri GN=CSF007_0235 PE=4 SV=1	6.39	6.47	1	4	18.22	tr|A0A085U8R6|A0A085U8R6_YERRU
904	tr|A0A085UAI2|A0A085UAI2_YERRU	YERRU	Beta-barrel assembly-enhancing protease OS=Yersinia ruckeri GN=bepA PE=3 SV=1	6.36	6.42	1	3	9.816	tr|A0A085UAI2|A0A085UAI2_YERRU
905	tr|A0A085UBM0|A0A085UBM0_YERRU	YERRU	Amino acid ABC transporter ATP-binding protein OS=Yersinia ruckeri GN=CSF007_11040 PE=4 SV=1	6.35	6.47	1	4	20.32	tr|A0A085UBM0|A0A085UBM0_YERRU
906	tr|A0A0A8V968|A0A0A8V968_YERRU	YERRU	Shikimate dehydrogenase (NADP(+)) OS=Yersinia ruckeri GN=aroE PE=3 SV=1	6.34	6.45	2	4	22.34	tr|A0A0A8V968|A0A0A8V968_YERRU	tr|A0A085U6R7|A0A085U6R7_YERRU
907	tr|A0A0A8VDG6|A0A0A8VDG6_YERRU	YERRU	L-alanine-DL-glutamate epimerase OS=Yersinia ruckeri GN=CSF007_9285 PE=4 SV=1	6.33	6.36	2	3	11.42	tr|A0A0A8VDG6|A0A0A8VDG6_YERRU	tr|A0A085U7R0|A0A085U7R0_YERRU
908	tr|A0A085U6D0|A0A085U6D0_YERRU	YERRU	Peptidyl-prolyl cis-trans isomerase OS=Yersinia ruckeri GN=CSF007_17325 PE=4 SV=1	6.32	6.36	1	4	60.22	tr|A0A085U6D0|A0A085U6D0_YERRU
909	tr|A0A085UAN4|A0A085UAN4_YERRU	YERRU	LysR family transcripitonal regulator OS=Yersinia ruckeri GN=CSF007_15770 PE=4 SV=1	6.31	6.37	1	3	12.75	tr|A0A085UAN4|A0A085UAN4_YERRU
910	tr|A0A0A8VFA2|A0A0A8VFA2_YERRU	YERRU	L-aspartate oxidase OS=Yersinia ruckeri GN=CSF007_13725 PE=3 SV=1	6.28	6.43	2	4	9.756	tr|A0A0A8VFA2|A0A0A8VFA2_YERRU	tr|A0A085UA84|A0A085UA84_YERRU
911	tr|A0A085U2Z1|A0A085U2Z1_YERRU	YERRU	1-deoxy-D-xylulose 5-phosphate reductoisomerase OS=Yersinia ruckeri GN=dxr PE=3 SV=1	6.26	6.3	1	3	12.31	tr|A0A085U2Z1|A0A085U2Z1_YERRU
912	tr|A0A085U2P9|A0A085U2P9_YERRU	YERRU	Uncharacterized protein OS=Yersinia ruckeri GN=CSF007_3715 PE=4 SV=1	6.24	6.27	2	3	14.72	tr|A0A085U2P9|A0A085U2P9_YERRU	tr|B6CGW3|B6CGW3_YERRU
913	tr|A0A085U257|A0A085U257_YERRU	YERRU	Flavodoxin OS=Yersinia ruckeri GN=CSF007_5660 PE=3 SV=1	6.22	6.25	1	3	36	tr|A0A085U257|A0A085U257_YERRU
914	tr|A0A0A8VAB0|A0A0A8VAB0_YERRU	YERRU	Sulfate adenylyltransferase subunit 1 OS=Yersinia ruckeri GN=cysN PE=3 SV=1	6.17	6.19	2	3	7.484	tr|A0A0A8VAB0|A0A0A8VAB0_YERRU	tr|A0A085U394|A0A085U394_YERRU
915	tr|A0A085U3P5|A0A085U3P5_YERRU	YERRU	Rhodanese-related sulfurtransferase OS=Yersinia ruckeri GN=CSF007_17745 PE=4 SV=1	6.12	6.15	1	4	33.33	tr|A0A085U3P5|A0A085U3P5_YERRU
916	tr|A0A085UA65|A0A085UA65_YERRU	YERRU	Nudix-like NDP and NTP phosphohydrolase YmfB OS=Yersinia ruckeri GN=CSF007_7520 PE=3 SV=1	6.11	6.23	1	4	25.68	tr|A0A085UA65|A0A085UA65_YERRU
917	tr|A0A0A8VER4|A0A0A8VER4_YERRU	YERRU	Putative cold-shock protein OS=Yersinia ruckeri GN=CSF007_5405 PE=4 SV=1	6.11	6.22	2	3	27.5	tr|A0A0A8VER4|A0A0A8VER4_YERRU	tr|A0A085U5N1|A0A085U5N1_YERRU
918	tr|A0A0A8VEU5|A0A0A8VEU5_YERRU	YERRU	N-acetylglucosamine-6P-responsive transcriptional repressor NagC, ROK family OS=Yersinia ruckeri GN=CSF007_5610 PE=4 SV=1	6.11	6.13	2	3	10.1	tr|A0A0A8VEU5|A0A0A8VEU5_YERRU	tr|A0A085U617|A0A085U617_YERRU
919	tr|A0A0A8VK96|A0A0A8VK96_YERRU	YERRU	Putative protease OS=Yersinia ruckeri GN=CSF007_13360 PE=4 SV=1	6.1	6.18	2	4	12.11	tr|A0A0A8VK96|A0A0A8VK96_YERRU	tr|A0A085UAF5|A0A085UAF5_YERRU
920	tr|A0A085U687|A0A085U687_YERRU	YERRU	Copper resistance protein C OS=Yersinia ruckeri GN=CSF007_10060 PE=4 SV=1	6.09	6.11	1	3	57.03	tr|A0A085U687|A0A085U687_YERRU
921	tr|A0A085U2X1|A0A085U2X1_YERRU	YERRU	UPF0253 protein CSF007_14155 OS=Yersinia ruckeri GN=CSF007_14155 PE=3 SV=1	6.08	6.09	1	3	71.21	tr|A0A085U2X1|A0A085U2X1_YERRU
922	tr|A0A0A8VJH6|A0A0A8VJH6_YERRU	YERRU	Pseudouridine synthase OS=Yersinia ruckeri GN=CSF007_11935 PE=3 SV=1	6.07	6.48	2	4	34.89	tr|A0A0A8VJH6|A0A0A8VJH6_YERRU	tr|A0A085U4R3|A0A085U4R3_YERRU
923	tr|A0A085UAA6|A0A085UAA6_YERRU	YERRU	Uncharacterized protein OS=Yersinia ruckeri GN=nADLYRO1b_446 PE=4 SV=1	6.07	6.08	2	3	10.33	tr|A0A085UAA6|A0A085UAA6_YERRU	tr|A0A0A8VFU1|A0A0A8VFU1_YERRU
924	tr|A0A085U6S4|A0A085U6S4_YERRU	YERRU	Ribosomal RNA small subunit methyltransferase B OS=Yersinia ruckeri GN=rsmB PE=3 SV=1	6.06	6.07	1	3	7.925	tr|A0A085U6S4|A0A085U6S4_YERRU
925	tr|A0A085U5B3|A0A085U5B3_YERRU	YERRU	7-cyano-7-deazaguanine synthase OS=Yersinia ruckeri GN=queC PE=3 SV=1	6.05	6.15	1	4	21.55	tr|A0A085U5B3|A0A085U5B3_YERRU
926	tr|A0A085U6U7|A0A085U6U7_YERRU	YERRU	50S ribosomal protein L29 OS=Yersinia ruckeri GN=rpmC PE=3 SV=1	6.05	6.05	1	9	49.21	tr|A0A085U6U7|A0A085U6U7_YERRU
927	tr|A0A085UB26|A0A085UB26_YERRU	YERRU	Non-canonical purine NTP pyrophosphatase OS=Yersinia ruckeri GN=CSF007_14925 PE=3 SV=1	6.03	6.03	1	3	28.93	tr|A0A085UB26|A0A085UB26_YERRU
928	tr|A0A0A5FMH7|A0A0A5FMH7_YERRU	YERRU	Deoxycytidine triphosphate deaminase OS=Yersinia ruckeri GN=dcd PE=3 SV=1	6.02	6.03	2	3	23.83	tr|A0A0A5FMH7|A0A0A5FMH7_YERRU	tr|A0A085U9N0|A0A085U9N0_YERRU
929	tr|A0A085U8N6|A0A085U8N6_YERRU	YERRU	Formate dehydrogenase O beta subunit OS=Yersinia ruckeri GN=CSF007_0395 PE=4 SV=1	6.02	6.03	1	3	12.46	tr|A0A085U8N6|A0A085U8N6_YERRU
930	tr|A0A085U585|A0A085U585_YERRU	YERRU	Exodeoxyribonuclease 7 small subunit OS=Yersinia ruckeri GN=xseB PE=3 SV=1	6.02	6.03	1	4	53.76	tr|A0A085U585|A0A085U585_YERRU
931	tr|A0A0A8V803|A0A0A8V803_YERRU	YERRU	Uncharacterized protein OS=Yersinia ruckeri GN=CSF007_p0025 PE=4 SV=1	6.02	6.02	1	3	49.47	tr|A0A0A8V803|A0A0A8V803_YERRU
932	tr|A0A0A8VBV9|A0A0A8VBV9_YERRU	YERRU	ATP synthase subunit b OS=Yersinia ruckeri GN=atpF PE=3 SV=1	6.01	6.02	2	3	32.28	tr|A0A0A8VBV9|A0A0A8VBV9_YERRU	tr|A0A085U8U8|A0A085U8U8_YERRU
933	tr|A0A085U8L5|A0A085U8L5_YERRU	YERRU	Peptide methionine sulfoxide reductase MsrB OS=Yersinia ruckeri GN=msrB PE=3 SV=1	6.01	6.02	1	3	42.34	tr|A0A085U8L5|A0A085U8L5_YERRU
934	tr|A0A085U9M3|A0A085U9M3_YERRU	YERRU	Cytidine deaminase OS=Yersinia ruckeri GN=cdd PE=3 SV=1	6.01	6.02	1	3	22.79	tr|A0A085U9M3|A0A085U9M3_YERRU
935	tr|B2KSI7|B2KSI7_YERRU	YERRU	ZnuA OS=Yersinia ruckeri GN=znuA PE=4 SV=1	6.01	6.01	3	3	12.62	tr|B2KSI7|B2KSI7_YERRU	tr|A0A0A5FRR2|A0A0A5FRR2_YERRU	tr|A0A085U8H4|A0A085U8H4_YERRU
936	tr|A0A0A5FVN0|A0A0A5FVN0_YERRU	YERRU	Tryptophan synthase beta chain like OS=Yersinia ruckeri GN=CSF007_17130 PE=4 SV=1	6.01	6.01	2	3	27.39	tr|A0A0A5FVN0|A0A0A5FVN0_YERRU	tr|A0A085U6G5|A0A085U6G5_YERRU
937	tr|A0A085U5P6|A0A085U5P6_YERRU	YERRU	Ribosomal silencing factor RsfS OS=Yersinia ruckeri GN=rsfS PE=3 SV=1	6.01	6.01	1	4	51.43	tr|A0A085U5P6|A0A085U5P6_YERRU
938	tr|A0A0A8VFS4|A0A0A8VFS4_YERRU	YERRU	Uncharacterized protein OS=Yersinia ruckeri GN=CSF007_5185 PE=4 SV=1	6.01	6.01	1	3	37.42	tr|A0A0A8VFS4|A0A0A8VFS4_YERRU
939	tr|A0A085U6V3|A0A085U6V3_YERRU	YERRU	50S ribosomal protein L23 OS=Yersinia ruckeri GN=rplW PE=3 SV=1	6.01	6.01	1	4	38	tr|A0A085U6V3|A0A085U6V3_YERRU
940	tr|A0A085U677|A0A085U677_YERRU	YERRU	Uncharacterized protein OS=Yersinia ruckeri GN=CSF007_10110 PE=4 SV=1	6.01	6.01	1	3	40.19	tr|A0A085U677|A0A085U677_YERRU
941	tr|A0A085U401|A0A085U401_YERRU	YERRU	Carbon storage regulator homolog OS=Yersinia ruckeri GN=csrA PE=3 SV=1	6	6.01	1	3	52.46	tr|A0A085U401|A0A085U401_YERRU
942	tr|A0A0A8VJI0|A0A0A8VJI0_YERRU	YERRU	UPF0352 protein CSF007_11960 OS=Yersinia ruckeri GN=CSF007_11960 PE=3 SV=1	6	6	2	3	38.37	tr|A0A0A8VJI0|A0A0A8VJI0_YERRU	tr|A0A085U4R7|A0A085U4R7_YERRU
943	tr|A0A085U6W2|A0A085U6W2_YERRU	YERRU	30S ribosomal protein S12 OS=Yersinia ruckeri GN=rpsL PE=3 SV=1	6	6	1	3	37.9	tr|A0A085U6W2|A0A085U6W2_YERRU
944	tr|A0A085U572|A0A085U572_YERRU	YERRU	S-adenosylmethionine:tRNA ribosyltransferase-isomerase OS=Yersinia ruckeri GN=queA PE=3 SV=1	6	6	1	3	11.52	tr|A0A085U572|A0A085U572_YERRU
945	tr|A0A0A5FRZ9|A0A0A5FRZ9_YERRU	YERRU	Carboxy-S-adenosyl-L-methionine synthase OS=Yersinia ruckeri GN=cmoA PE=3 SV=1	6	6	2	3	17.78	tr|A0A0A5FRZ9|A0A0A5FRZ9_YERRU	tr|A0A085U8G1|A0A085U8G1_YERRU
946	tr|A0A085UBM8|A0A085UBM8_YERRU	YERRU	Uncharacterized protein OS=Yersinia ruckeri GN=CSF007_10990 PE=4 SV=1	6	6	1	3	55.41	tr|A0A085UBM8|A0A085UBM8_YERRU
947	tr|A0A085UAJ5|A0A085UAJ5_YERRU	YERRU	A glutathione-dependent thiol reductase OS=Yersinia ruckeri GN=CSF007_13145 PE=3 SV=1	6	6	1	3	23.62	tr|A0A085UAJ5|A0A085UAJ5_YERRU
948	tr|A0A085U689|A0A085U689_YERRU	YERRU	Putative membrane protein YebY OS=Yersinia ruckeri GN=CSF007_10050 PE=4 SV=1	6	6	1	3	48.67	tr|A0A085U689|A0A085U689_YERRU
949	tr|A0A085U5A0|A0A085U5A0_YERRU	YERRU	Ion channel protein Tsx OS=Yersinia ruckeri GN=CSF007_4660 PE=4 SV=1	6	6	1	3	15.06	tr|A0A085U5A0|A0A085U5A0_YERRU
950	tr|A0A085U3M1|A0A085U3M1_YERRU	YERRU	ATP-dependent protease subunit HslV OS=Yersinia ruckeri GN=hslV PE=3 SV=1	6	6	1	3	29.55	tr|A0A085U3M1|A0A085U3M1_YERRU
951	tr|A0A085U3G5|A0A085U3G5_YERRU	YERRU	ADP-ribose pyrophosphatase OS=Yersinia ruckeri GN=CSF007_15435 PE=4 SV=1	6	6	1	3	30.19	tr|A0A085U3G5|A0A085U3G5_YERRU
952	tr|A0A085U393|A0A085U393_YERRU	YERRU	Sulfate adenylyltransferase subunit 2 OS=Yersinia ruckeri GN=cysD PE=3 SV=1	6	6	1	3	11.59	tr|A0A085U393|A0A085U393_YERRU
953	tr|A0A0A8VKD0|A0A0A8VKD0_YERRU	YERRU	UPF0441 protein CSF007_15450 OS=Yersinia ruckeri GN=CSF007_15450 PE=3 SV=1	6	6	2	3	19.91	tr|A0A0A8VKD0|A0A0A8VKD0_YERRU	tr|A0A085U3G7|A0A085U3G7_YERRU
954	tr|A0A0A8VDY8|A0A0A8VDY8_YERRU	YERRU	Membrane protein insertase YidC OS=Yersinia ruckeri GN=yidC PE=3 SV=1	6	6	2	3	6.994	tr|A0A0A8VDY8|A0A0A8VDY8_YERRU	tr|A0A085U8S5|A0A085U8S5_YERRU
955	tr|A0A085UB21|A0A085UB21_YERRU	YERRU	tRNA (guanine-N(7)-)-methyltransferase OS=Yersinia ruckeri GN=trmB PE=3 SV=1	6	6	1	3	15.9	tr|A0A085UB21|A0A085UB21_YERRU
956	tr|A0A085UAW6|A0A085UAW6_YERRU	YERRU	DNA-binding protein Fis OS=Yersinia ruckeri GN=fis PE=3 SV=1	6	6	1	5	36.73	tr|A0A085UAW6|A0A085UAW6_YERRU
957	tr|A0A085UAT5|A0A085UAT5_YERRU	YERRU	Regulator of nucleoside diphosphate kinase OS=Yersinia ruckeri GN=rnk PE=3 SV=1	6	6	1	3	28.68	tr|A0A085UAT5|A0A085UAT5_YERRU
958	tr|A0A085UAQ8|A0A085UAQ8_YERRU	YERRU	Uncharacterized protein OS=Yersinia ruckeri GN=CSF007_15895 PE=3 SV=1	6	6	1	3	45.24	tr|A0A085UAQ8|A0A085UAQ8_YERRU
959	tr|A0A085UA34|A0A085UA34_YERRU	YERRU	Acyl carrier protein OS=Yersinia ruckeri GN=acpP PE=3 SV=1	6	6	1	7	33.33	tr|A0A085UA34|A0A085UA34_YERRU
960	tr|A0A085UA29|A0A085UA29_YERRU	YERRU	50S ribosomal protein L32 OS=Yersinia ruckeri GN=rpmF PE=3 SV=1	6	6	1	3	45.45	tr|A0A085UA29|A0A085UA29_YERRU
961	tr|A0A085UA28|A0A085UA28_YERRU	YERRU	Uncharacterized protein OS=Yersinia ruckeri GN=CSF007_7335 PE=4 SV=1	6	6	1	3	14.94	tr|A0A085UA28|A0A085UA28_YERRU
962	tr|A0A085U9N7|A0A085U9N7_YERRU	YERRU	Histidine biosynthesis bifunctional protein HisIE OS=Yersinia ruckeri GN=hisI PE=3 SV=1	6	6	1	3	15.69	tr|A0A085U9N7|A0A085U9N7_YERRU
963	tr|A0A085U9I4|A0A085U9I4_YERRU	YERRU	Elongation factor P OS=Yersinia ruckeri GN=efp PE=3 SV=1	6	6	1	3	23.94	tr|A0A085U9I4|A0A085U9I4_YERRU
964	tr|A0A085U9A8|A0A085U9A8_YERRU	YERRU	RNA binding protein OS=Yersinia ruckeri GN=yhbY PE=4 SV=1	6	6	1	3	68.04	tr|A0A085U9A8|A0A085U9A8_YERRU
965	tr|A0A085U806|A0A085U806_YERRU	YERRU	50S ribosomal protein L20 OS=Yersinia ruckeri GN=rplT PE=3 SV=1	6	6	1	3	22.88	tr|A0A085U806|A0A085U806_YERRU
966	tr|A0A085U7W2|A0A085U7W2_YERRU	YERRU	Major outer membrane lipoprotein OS=Yersinia ruckeri GN=CSF007_9595 PE=4 SV=1	6	6	1	4	42.31	tr|A0A085U7W2|A0A085U7W2_YERRU
967	tr|A0A085U7A6|A0A085U7A6_YERRU	YERRU	Formyltetrahydrofolate deformylase OS=Yersinia ruckeri GN=purU PE=3 SV=1	6	6	1	3	17.02	tr|A0A085U7A6|A0A085U7A6_YERRU
968	tr|A0A085U6W8|A0A085U6W8_YERRU	YERRU	Protein SlyX OS=Yersinia ruckeri GN=slyX PE=3 SV=1	6	6	1	3	72.22	tr|A0A085U6W8|A0A085U6W8_YERRU
969	tr|A0A085U609|A0A085U609_YERRU	YERRU	Endoribonuclease YbeY OS=Yersinia ruckeri GN=ybeY PE=3 SV=1	6	6	1	3	33.12	tr|A0A085U609|A0A085U609_YERRU
970	tr|A0A085U348|A0A085U348_YERRU	YERRU	UPF0231 protein CSF007_3360 OS=Yersinia ruckeri GN=CSF007_3360 PE=3 SV=1	6	6	1	3	26.67	tr|A0A085U348|A0A085U348_YERRU
971	tr|A0A0A8V9P3|A0A0A8V9P3_YERRU	YERRU	Polysaccharide deacetylase OS=Yersinia ruckeri GN=CSF007_3415 PE=4 SV=1	5.8	6	2	3	13.38	tr|A0A0A8V9P3|A0A0A8V9P3_YERRU	tr|A0A085U358|A0A085U358_YERRU
972	tr|A0A085U8S2|A0A085U8S2_YERRU	YERRU	50S ribosomal protein L34 OS=Yersinia ruckeri GN=rpmH PE=3 SV=1	5.8	5.96	1	3	21.74	tr|A0A085U8S2|A0A085U8S2_YERRU
973	tr|A0A085U3I0|A0A085U3I0_YERRU	YERRU	tRNA N6-adenosine threonylcarbamoyltransferase OS=Yersinia ruckeri GN=tsaD PE=3 SV=1	5.78	6.05	1	3	16.02	tr|A0A085U3I0|A0A085U3I0_YERRU
974	tr|Q5UCH6|Q5UCH6_YERRU	YERRU	Glycine cleavage system transcriptional repressor OS=Yersinia ruckeri GN=gcvR PE=4 SV=1	5.77	5.92	2	3	36.27	tr|Q5UCH6|Q5UCH6_YERRU	tr|A0A0A5FP60|A0A0A5FP60_YERRU
975	tr|A0A085U507|A0A085U507_YERRU	YERRU	Uncharacterized protein OS=Yersinia ruckeri GN=CSF007_12635 PE=4 SV=1	5.74	5.91	1	3	53.76	tr|A0A085U507|A0A085U507_YERRU
976	tr|A0A085U8I8|A0A085U8I8_YERRU	YERRU	Ribonuclease D OS=Yersinia ruckeri GN=rnd PE=3 SV=1	5.71	5.94	1	3	11.8	tr|A0A085U8I8|A0A085U8I8_YERRU
977	tr|A0A085UB81|A0A085UB81_YERRU	YERRU	Uncharacterized protein OS=Yersinia ruckeri GN=nADLYRO1b_214 PE=4 SV=1	5.7	5.85	2	4	25.59	tr|A0A085UB81|A0A085UB81_YERRU	tr|A0A0A8VJU2|A0A0A8VJU2_YERRU
978	tr|A0A0A8VND5|A0A0A8VND5_YERRU	YERRU	Anaerobic glycerol-3-phosphate dehydrogenase subunit B OS=Yersinia ruckeri GN=glpB PE=3 SV=1	5.64	5.79	2	3	11.35	tr|A0A0A8VND5|A0A0A8VND5_YERRU	tr|A0A085U6H7|A0A085U6H7_YERRU
979	tr|A0A085U8I6|A0A085U8I6_YERRU	YERRU	Membrane protein OS=Yersinia ruckeri GN=CSF007_8215 PE=4 SV=1	5.58	6.09	1	4	36.98	tr|A0A085U8I6|A0A085U8I6_YERRU
980	tr|A0A085UAY4|A0A085UAY4_YERRU	YERRU	tRNA-dihydrouridine(20/20a) synthase OS=Yersinia ruckeri GN=dusA PE=3 SV=1	5.58	5.87	1	4	15.16	tr|A0A085UAY4|A0A085UAY4_YERRU
981	tr|A0A0A8VI14|A0A0A8VI14_YERRU	YERRU	Acetylglutamate kinase OS=Yersinia ruckeri GN=argB PE=3 SV=1	5.46	5.59	2	3	17.83	tr|A0A0A8VI14|A0A0A8VI14_YERRU	tr|A0A085U3K6|A0A085U3K6_YERRU
982	tr|A0A085U5H9|A0A085U5H9_YERRU	YERRU	Uncharacterized protein OS=Yersinia ruckeri GN=CSF007_5090 PE=4 SV=1	5.45	5.59	1	4	45.71	tr|A0A085U5H9|A0A085U5H9_YERRU
983	tr|A0A085U7P8|A0A085U7P8_YERRU	YERRU	Putative transcription regulator OS=Yersinia ruckeri GN=CSF007_9225 PE=4 SV=1	5.44	5.58	1	3	29.22	tr|A0A085U7P8|A0A085U7P8_YERRU
984	tr|A0A0A5FJ59|A0A0A5FJ59_YERRU	YERRU	Uncharacterized ABC transporter, ATP-binding protein YrbF OS=Yersinia ruckeri GN=CSF007_15920 PE=4 SV=1	5.42	5.72	2	3	14.61	tr|A0A0A5FJ59|A0A0A5FJ59_YERRU	tr|A0A085UAR3|A0A085UAR3_YERRU
985	tr|A0A085U3K8|A0A085U3K8_YERRU	YERRU	Acetylornithine deacetylase OS=Yersinia ruckeri GN=argE PE=3 SV=1	5.37	5.81	1	4	18.64	tr|A0A085U3K8|A0A085U3K8_YERRU
986	tr|A0A085U9B7|A0A085U9B7_YERRU	YERRU	Octaprenyl diphosphate synthase OS=Yersinia ruckeri GN=CSF007_2170 PE=3 SV=1	5.34	5.64	1	6	22.29	tr|A0A085U9B7|A0A085U9B7_YERRU
987	tr|A0A085UAF3|A0A085UAF3_YERRU	YERRU	Inhibitor of vertebrate lysozyme OS=Yersinia ruckeri GN=CSF007_13375 PE=4 SV=1	5.33	5.58	1	4	39.87	tr|A0A085UAF3|A0A085UAF3_YERRU
988	tr|A0A085U9B6|A0A085U9B6_YERRU	YERRU	50S ribosomal protein L21 OS=Yersinia ruckeri GN=rplU PE=3 SV=1	5.27	5.54	1	6	51.46	tr|A0A085U9B6|A0A085U9B6_YERRU
989	tr|A0A085U8X8|A0A085U8X8_YERRU	YERRU	Flagellar motor switch protein FliG OS=Yersinia ruckeri GN=CSF007_11135 PE=3 SV=1	5.21	5.47	1	4	17.27	tr|A0A085U8X8|A0A085U8X8_YERRU
990	tr|A0A085U7J5|A0A085U7J5_YERRU	YERRU	ATP-dependent dethiobiotin synthetase BioD OS=Yersinia ruckeri GN=bioD PE=3 SV=1	5.2	5.34	1	3	14.41	tr|A0A085U7J5|A0A085U7J5_YERRU
991	tr|A0A0A8VB55|A0A0A8VB55_YERRU	YERRU	Ferrochelatase OS=Yersinia ruckeri GN=hemH PE=3 SV=1	5.18	5.33	2	3	16.93	tr|A0A0A8VB55|A0A0A8VB55_YERRU	tr|A0A085U5E7|A0A085U5E7_YERRU
992	tr|A0A085U2A2|A0A085U2A2_YERRU	YERRU	6-phospho-beta-glucosidase OS=Yersinia ruckeri GN=CSF007_7545 PE=3 SV=1	5.15	5.8	1	6	14.23	tr|A0A085U2A2|A0A085U2A2_YERRU
993	tr|A0A085U7U3|A0A085U7U3_YERRU	YERRU	Transcriptional regulator SlyA OS=Yersinia ruckeri GN=slyA PE=3 SV=1	5.15	5.29	1	3	28.67	tr|A0A085U7U3|A0A085U7U3_YERRU
994	tr|A0A085UAM1|A0A085UAM1_YERRU	YERRU	Altronate dehydratase OS=Yersinia ruckeri GN=CSF007_15700 PE=4 SV=1	5.1	5.37	1	3	6.855	tr|A0A085UAM1|A0A085UAM1_YERRU
995	tr|A0A085UAD8|A0A085UAD8_YERRU	YERRU	Dual-specificity RNA methyltransferase RlmN OS=Yersinia ruckeri GN=rlmN PE=3 SV=1	5.05	5.39	1	3	13.07	tr|A0A085UAD8|A0A085UAD8_YERRU
996	tr|A0A085U514|A0A085U514_YERRU	YERRU	Phosphohistidine phosphatase SixA OS=Yersinia ruckeri GN=CSF007_12670 PE=4 SV=1	5.05	5.3	1	3	29.37	tr|A0A085U514|A0A085U514_YERRU
997	tr|A0A085UBI6|A0A085UBI6_YERRU	YERRU	30S ribosomal protein S20 OS=Yersinia ruckeri GN=rpsT PE=3 SV=1	5	5.28	1	3	42.53	tr|A0A085UBI6|A0A085UBI6_YERRU
998	tr|A0A085U6X9|A0A085U6X9_YERRU	YERRU	Phosphoribulokinase OS=Yersinia ruckeri GN=CSF007_1245 PE=3 SV=1	4.97	5.13	1	3	15.57	tr|A0A085U6X9|A0A085U6X9_YERRU
999	tr|A0A085U745|A0A085U745_YERRU	YERRU	Glucose-1-phosphate adenylyltransferase OS=Yersinia ruckeri GN=glgC PE=3 SV=1	4.97	5.11	1	3	10.59	tr|A0A085U745|A0A085U745_YERRU
1000	tr|A0A085U535|A0A085U535_YERRU	YERRU	Na(+)-translocating NADH-quinone reductase subunit F OS=Yersinia ruckeri GN=nqrF PE=3 SV=1	4.96	5.63	1	4	10.81	tr|A0A085U535|A0A085U535_YERRU
1001	tr|A0A085U3F8|A0A085U3F8_YERRU	YERRU	DNA topoisomerase 4 subunit A OS=Yersinia ruckeri GN=parC PE=3 SV=1	4.92	5.32	1	3	6.473	tr|A0A085U3F8|A0A085U3F8_YERRU
1002	tr|A0A0A8VG76|A0A0A8VG76_YERRU	YERRU	Protein yecM OS=Yersinia ruckeri GN=CSF007_8070 PE=4 SV=1	4.91	5.04	2	3	22.87	tr|A0A0A8VG76|A0A0A8VG76_YERRU	tr|A0A085U8F8|A0A085U8F8_YERRU
1003	tr|A0A0A8VF63|A0A0A8VF63_YERRU	YERRU	Alpha-2-macroglobulin OS=Yersinia ruckeri GN=CSF007_13475 PE=4 SV=1	4.9	5.09	2	3	2.461	tr|A0A0A8VF63|A0A0A8VF63_YERRU	tr|A0A085UAD4|A0A085UAD4_YERRU
1004	tr|A0A0A8VIS5|A0A0A8VIS5_YERRU	YERRU	Phosphoesterase OS=Yersinia ruckeri GN=CSF007_12470 PE=3 SV=1	4.88	5	2	3	31.15	tr|A0A0A8VIS5|A0A0A8VIS5_YERRU	tr|A0A085U4X7|A0A085U4X7_YERRU
1005	tr|A0A0A8VB51|A0A0A8VB51_YERRU	YERRU	DNA polymerase III subunits gamma and tau OS=Yersinia ruckeri GN=CSF007_4885 PE=4 SV=1	4.83	5	2	4	6.79	tr|A0A0A8VB51|A0A0A8VB51_YERRU	tr|A0A085U5E2|A0A085U5E2_YERRU
1006	tr|A0A085U6G0|A0A085U6G0_YERRU	YERRU	Putative FMN hydrolase 5-Amino-6-(5'-phosphoribitylamino)uracil phosphatase OS=Yersinia ruckeri GN=CSF007_17155 PE=4 SV=1	4.78	5.07	1	4	28.15	tr|A0A085U6G0|A0A085U6G0_YERRU
1007	tr|A0A0A8VDE7|A0A0A8VDE7_YERRU	YERRU	RNA polymerase-associated protein RapA OS=Yersinia ruckeri GN=rapA PE=3 SV=1	4.72	4.93	2	3	4.339	tr|A0A0A8VDE7|A0A0A8VDE7_YERRU	tr|A0A085UBG4|A0A085UBG4_YERRU
1008	tr|A0A085U5F8|A0A085U5F8_YERRU	YERRU	Protease OS=Yersinia ruckeri GN=CSF007_4975 PE=4 SV=1	4.68	4.82	1	3	15.46	tr|A0A085U5F8|A0A085U5F8_YERRU
1009	tr|A0A085U938|A0A085U938_YERRU	YERRU	Cold shock protein OS=Yersinia ruckeri GN=CSF007_11410 PE=4 SV=1	4.67	9.04	1	11	85.71	tr|A0A085U938|A0A085U938_YERRU
1010	tr|A0A085UBE7|A0A085UBE7_YERRU	YERRU	Acetolactate synthase OS=Yersinia ruckeri GN=CSF007_3120 PE=4 SV=1	4.66	4.94	1	3	18.29	tr|A0A085UBE7|A0A085UBE7_YERRU
1011	tr|E9LF97|E9LF97_YERRU	YERRU	Tricarboxylate transport protein TctC OS=Yersinia ruckeri GN=CSF007_4870 PE=4 SV=1	4.65	4.95	1	3	10.12	tr|E9LF97|E9LF97_YERRU
1012	tr|A0A0A8VFC3|A0A0A8VFC3_YERRU	YERRU	Preprotein translocase subunit YajC OS=Yersinia ruckeri GN=CSF007_4530 PE=4 SV=1	4.55	4.59	2	3	27.06	tr|A0A0A8VFC3|A0A0A8VFC3_YERRU	tr|A0A085U574|A0A085U574_YERRU
1013	tr|A0A085U3X6|A0A085U3X6_YERRU	YERRU	Bifunctional ligase/repressor BirA OS=Yersinia ruckeri GN=birA PE=3 SV=1	4.52	4.94	1	4	15.31	tr|A0A085U3X6|A0A085U3X6_YERRU
1014	tr|A0A085UB13|A0A085UB13_YERRU	YERRU	Ribosomal RNA large subunit methyltransferase M OS=Yersinia ruckeri GN=rlmM PE=3 SV=1	4.51	4.56	1	3	13.9	tr|A0A085UB13|A0A085UB13_YERRU
1015	tr|A0A0A8VFP9|A0A0A8VFP9_YERRU	YERRU	N5-carboxyaminoimidazole ribonucleotide synthase OS=Yersinia ruckeri GN=purK PE=3 SV=1	4.49	4.55	2	3	12.68	tr|A0A0A8VFP9|A0A0A8VFP9_YERRU	tr|A0A085U5G4|A0A085U5G4_YERRU
1016	tr|A0A0A8V9S5|A0A0A8V9S5_YERRU	YERRU	Alkaline phosphatase isozyme conversion protein OS=Yersinia ruckeri GN=CSF007_3590 PE=4 SV=1	4.49	4.54	2	3	10.66	tr|A0A0A8V9S5|A0A0A8V9S5_YERRU	tr|A0A085U391|A0A085U391_YERRU
1017	tr|A0A0A8VLB0|A0A0A8VLB0_YERRU	YERRU	Uncharacterized protein OS=Yersinia ruckeri GN=CSF007_15005 PE=4 SV=1	4.43	4.56	1	3	21.69	tr|A0A0A8VLB0|A0A0A8VLB0_YERRU
1018	tr|A0A085UAR6|A0A085UAR6_YERRU	YERRU	3-deoxy-D-manno-octulosonate 8-phosphate phosphatase OS=Yersinia ruckeri GN=CSF007_15935 PE=4 SV=1	4.42	4.47	1	3	24.6	tr|A0A085UAR6|A0A085UAR6_YERRU
1019	tr|A0A0A8VJ32|A0A0A8VJ32_YERRU	YERRU	Exopolyphosphatase OS=Yersinia ruckeri GN=CSF007_13280 PE=3 SV=1	4.4	5.4	1	4	14.26	tr|A0A0A8VJ32|A0A0A8VJ32_YERRU
1020	tr|A0A085U2U5|A0A085U2U5_YERRU	YERRU	Cysteine synthase OS=Yersinia ruckeri GN=CSF007_12940 PE=3 SV=1	4.4	4.53	1	3	17.41	tr|A0A085U2U5|A0A085U2U5_YERRU
1021	tr|A0A085U3A4|A0A085U3A4_YERRU	YERRU	RNA polymerase sigma factor RpoS OS=Yersinia ruckeri GN=rpoS PE=3 SV=1	4.36	6.53	1	4	19.28	tr|A0A085U3A4|A0A085U3A4_YERRU
1022	tr|A0A085U5U9|A0A085U5U9_YERRU	YERRU	Protein acetyltransferase OS=Yersinia ruckeri GN=CSF007_14065 PE=4 SV=1	4.35	4.41	1	2	4.545	tr|A0A085U5U9|A0A085U5U9_YERRU
1023	tr|A0A085U6Z1|A0A085U6Z1_YERRU	YERRU	6-phospho-beta-glucosidase OS=Yersinia ruckeri GN=CSF007_1175 PE=3 SV=1	4.34	4.41	1	3	11.26	tr|A0A085U6Z1|A0A085U6Z1_YERRU
1024	tr|A0A085U6E2|A0A085U6E2_YERRU	YERRU	dTDP-fucosamine acetyltransferase OS=Yersinia ruckeri GN=wecD PE=3 SV=1	4.33	4.37	1	3	25.2	tr|A0A085U6E2|A0A085U6E2_YERRU
1025	tr|A0A0A5FWG3|A0A0A5FWG3_YERRU	YERRU	Der GTPase-activating protein YihI OS=Yersinia ruckeri GN=yihI PE=3 SV=1	4.32	4.55	2	3	15.17	tr|A0A0A5FWG3|A0A0A5FWG3_YERRU	tr|A0A085U3U2|A0A085U3U2_YERRU
1026	tr|A0A0A8VMD0|A0A0A8VMD0_YERRU	YERRU	Putative type II restriction enzyme methylase subunit OS=Yersinia ruckeri GN=CSF007_15015 PE=4 SV=1	4.31	4.36	1	3	3.186	tr|A0A0A8VMD0|A0A0A8VMD0_YERRU
1027	tr|A0A085UBC2|A0A085UBC2_YERRU	YERRU	Dephospho-CoA kinase OS=Yersinia ruckeri GN=coaE PE=3 SV=1	4.3	4.34	2	3	19.42	tr|A0A085UBC2|A0A085UBC2_YERRU	tr|A0A0A8VFN8|A0A0A8VFN8_YERRU
1028	tr|A0A085U3A1|A0A085U3A1_YERRU	YERRU	5'/3'-nucleotidase SurE OS=Yersinia ruckeri GN=surE PE=3 SV=1	4.24	4.36	1	3	15.75	tr|A0A085U3A1|A0A085U3A1_YERRU
1029	tr|A0A085UBI5|A0A085UBI5_YERRU	YERRU	Riboflavin biosynthesis protein OS=Yersinia ruckeri GN=CSF007_2915 PE=3 SV=1	4.2	4.33	1	3	15.71	tr|A0A085UBI5|A0A085UBI5_YERRU
1030	tr|A0A0A8VBS2|A0A0A8VBS2_YERRU	YERRU	ATP-dependent protease La Type II OS=Yersinia ruckeri GN=CSF007_7125 PE=4 SV=1	4.19	4.26	2	2	4.117	tr|A0A0A8VBS2|A0A0A8VBS2_YERRU	tr|A0A085U9Z1|A0A085U9Z1_YERRU
1031	tr|A0A085U532|A0A085U532_YERRU	YERRU	Na(+)-translocating NADH-quinone reductase subunit C OS=Yersinia ruckeri GN=nqrC PE=3 SV=1	4.17	4.19	1	2	11.65	tr|A0A085U532|A0A085U532_YERRU
1032	tr|A0A0A5FST7|A0A0A5FST7_YERRU	YERRU	Protein ytfJ OS=Yersinia ruckeri GN=CSF007_2095 PE=4 SV=1	4.15	4.17	2	2	17.84	tr|A0A0A5FST7|A0A0A5FST7_YERRU	tr|A0A085U9D2|A0A085U9D2_YERRU
1033	tr|A0A085U2V2|A0A085U2V2_YERRU	YERRU	Putative sugar isomerase involved in processing of exogenous sialic acid OS=Yersinia ruckeri GN=CSF007_12975 PE=4 SV=1	4.14	4.16	1	2	25	tr|A0A085U2V2|A0A085U2V2_YERRU
1034	tr|A0A085UA64|A0A085UA64_YERRU	YERRU	tRNA-specific 2-thiouridylase MnmA OS=Yersinia ruckeri GN=mnmA PE=3 SV=1	4.13	4.15	1	2	14.29	tr|A0A085UA64|A0A085UA64_YERRU
1035	tr|A0A085U3N4|A0A085U3N4_YERRU	YERRU	Sulfate transporter subunit OS=Yersinia ruckeri GN=CSF007_17690 PE=4 SV=1	4.12	4.13	1	2	9.422	tr|A0A085U3N4|A0A085U3N4_YERRU
1036	tr|A0A085UBI2|A0A085UBI2_YERRU	YERRU	Peptidyl-prolyl cis-trans isomerase OS=Yersinia ruckeri GN=CSF007_2930 PE=3 SV=1	4.1	4.12	1	2	24.36	tr|A0A085UBI2|A0A085UBI2_YERRU
1037	tr|A0A0A8V8X3|A0A0A8V8X3_YERRU	YERRU	tRNA dimethylallyltransferase OS=Yersinia ruckeri GN=miaA PE=3 SV=1	4.09	4.1	2	2	11.07	tr|A0A0A8V8X3|A0A0A8V8X3_YERRU	tr|A0A085U9G0|A0A085U9G0_YERRU
1038	tr|A0A0A8VJQ6|A0A0A8VJQ6_YERRU	YERRU	Biotin synthesis protein BioC OS=Yersinia ruckeri GN=CSF007_10380 PE=4 SV=1	4.08	4.1	2	2	13.99	tr|A0A0A8VJQ6|A0A0A8VJQ6_YERRU	tr|A0A085U627|A0A085U627_YERRU
1039	tr|A0A085UAD1|A0A085UAD1_YERRU	YERRU	Uncharacterized protein OS=Yersinia ruckeri GN=CSF007_13490 PE=4 SV=1	4.07	4.08	1	2	54.55	tr|A0A085UAD1|A0A085UAD1_YERRU
1040	tr|A0A0A8VBN5|A0A0A8VBN5_YERRU	YERRU	Uncharacterized protein OS=Yersinia ruckeri GN=CSF007_6975 PE=4 SV=1	4.06	6.35	2	3	6.78	tr|A0A0A8VBN5|A0A0A8VBN5_YERRU	tr|A0A085U9W2|A0A085U9W2_YERRU
1041	tr|A0A0A8VCM3|A0A0A8VCM3_YERRU	YERRU	Sensory box histidine kinase/response regulator OS=Yersinia ruckeri GN=CSF007_8820 PE=4 SV=1	4.02	4.17	2	3	7.372	tr|A0A0A8VCM3|A0A0A8VCM3_YERRU	tr|A0A085U7H3|A0A085U7H3_YERRU
1042	tr|A0A085U9Y9|A0A085U9Y9_YERRU	YERRU	Ribosome modulation factor OS=Yersinia ruckeri GN=rmf PE=3 SV=1	4.02	4.02	1	2	23.64	tr|A0A085U9Y9|A0A085U9Y9_YERRU
1043	tr|A0A085U3L7|A0A085U3L7_YERRU	YERRU	50S ribosomal protein L31 OS=Yersinia ruckeri GN=rpmE PE=3 SV=1	4.02	4.02	1	3	54.93	tr|A0A085U3L7|A0A085U3L7_YERRU
1044	tr|A0A085UAD9|A0A085UAD9_YERRU	YERRU	Pilus assembly protein PilW OS=Yersinia ruckeri GN=pilW PE=4 SV=1	4.01	4.01	1	2	12.85	tr|A0A085UAD9|A0A085UAD9_YERRU
1045	tr|A0A085U7S0|A0A085U7S0_YERRU	YERRU	Phage shock protein A OS=Yersinia ruckeri GN=CSF007_9335 PE=4 SV=1	4.01	4.01	1	2	14.03	tr|A0A085U7S0|A0A085U7S0_YERRU
1046	tr|A0A085U943|A0A085U943_YERRU	YERRU	Uncharacterized protein OS=Yersinia ruckeri GN=CSF007_11440 PE=4 SV=1	4.01	4.01	1	2	10.37	tr|A0A085U943|A0A085U943_YERRU
1047	tr|A0A0A8VH91|A0A0A8VH91_YERRU	YERRU	Diaminopimelate epimerase OS=Yersinia ruckeri GN=dapF PE=3 SV=1	4	4	2	2	12.04	tr|A0A0A8VH91|A0A0A8VH91_YERRU	tr|A0A085U6F7|A0A085U6F7_YERRU
1048	tr|A0A085U8Y5|A0A085U8Y5_YERRU	YERRU	Flagellar motor switch protein FliN OS=Yersinia ruckeri GN=fliN PE=3 SV=1	4	4	1	2	28.26	tr|A0A085U8Y5|A0A085U8Y5_YERRU
1049	tr|A0A0A8V9B5|A0A0A8V9B5_YERRU	YERRU	Putative membrane protein yjeI OS=Yersinia ruckeri GN=CSF007_1785 PE=4 SV=1	4	4	2	3	45.71	tr|A0A0A8V9B5|A0A0A8V9B5_YERRU	tr|A0A085U9I6|A0A085U9I6_YERRU
1050	tr|A0A0A5FNA3|A0A0A5FNA3_YERRU	YERRU	ElaB protein OS=Yersinia ruckeri GN=CSF007_12320 PE=4 SV=1	4	4	2	3	39.81	tr|A0A0A5FNA3|A0A0A5FNA3_YERRU	tr|A0A085U4U8|A0A085U4U8_YERRU
1051	tr|A0A085UBQ5|A0A085UBQ5_YERRU	YERRU	Nucleoprotein/polynucleotide-associated enzyme OS=Yersinia ruckeri GN=CSF007_10455 PE=4 SV=1	4	4	1	2	19.55	tr|A0A085UBQ5|A0A085UBQ5_YERRU
1052	tr|A0A085UBC4|A0A085UBC4_YERRU	YERRU	DNA gyrase inhibitor YacG OS=Yersinia ruckeri GN=yacG PE=3 SV=1	4	4	1	2	53.03	tr|A0A085UBC4|A0A085UBC4_YERRU
1053	tr|A0A085UA55|A0A085UA55_YERRU	YERRU	N-acetyl-D-glucosamine kinase OS=Yersinia ruckeri GN=nagK PE=3 SV=1	4	4	1	2	6.949	tr|A0A085UA55|A0A085UA55_YERRU
1054	tr|A0A085U6N0|A0A085U6N0_YERRU	YERRU	Transcription antitermination protein RfaH OS=Yersinia ruckeri GN=rfaH PE=3 SV=1	4	4	1	2	18.52	tr|A0A085U6N0|A0A085U6N0_YERRU
1055	tr|A0A0A8VBY5|A0A0A8VBY5_YERRU	YERRU	DNA-3-methyladenine glycosylase OS=Yersinia ruckeri GN=CSF007_0290 PE=4 SV=1	4	4	2	2	22.14	tr|A0A0A8VBY5|A0A0A8VBY5_YERRU	tr|A0A085U8Q6|A0A085U8Q6_YERRU
1056	tr|A0A0A8VB87|A0A0A8VB87_YERRU	YERRU	Uncharacterized protein OS=Yersinia ruckeri GN=CSF007_5190 PE=4 SV=1	4	4	1	2	35.59	tr|A0A0A8VB87|A0A0A8VB87_YERRU
1057	tr|A0A0A5HCY6|A0A0A5HCY6_YERRU	YERRU	GTP cyclohydrolase-2 OS=Yersinia ruckeri GN=ribA PE=3 SV=1	4	4	2	2	15.31	tr|A0A0A5HCY6|A0A0A5HCY6_YERRU	tr|A0A085U7G3|A0A085U7G3_YERRU
1058	tr|A0A0A5FP10|A0A0A5FP10_YERRU	YERRU	Uncharacterized protein OS=Yersinia ruckeri GN=CSF007_7495 PE=4 SV=1	4	4	2	2	12.56	tr|A0A0A5FP10|A0A0A5FP10_YERRU	tr|A0A085UA61|A0A085UA61_YERRU
1059	tr|A0A085UB51|A0A085UB51_YERRU	YERRU	Mechanosensitive channel MscS OS=Yersinia ruckeri GN=mscS PE=4 SV=1	4	4	1	2	7.56	tr|A0A085UB51|A0A085UB51_YERRU
1060	tr|A0A085U944|A0A085U944_YERRU	YERRU	Uncharacterized protein OS=Yersinia ruckeri GN=CSF007_11445 PE=4 SV=1	4	4	1	2	40.3	tr|A0A085U944|A0A085U944_YERRU
1061	tr|A0A085U6Y5|A0A085U6Y5_YERRU	YERRU	OsmC/Ohr family protein OS=Yersinia ruckeri GN=CSF007_1215 PE=4 SV=1	4	4	1	2	15.44	tr|A0A085U6Y5|A0A085U6Y5_YERRU
1062	tr|A0A085U6U6|A0A085U6U6_YERRU	YERRU	30S ribosomal protein S17 OS=Yersinia ruckeri GN=rpsQ PE=3 SV=1	4	4	1	3	32.14	tr|A0A085U6U6|A0A085U6U6_YERRU
1063	tr|A0A085U6I4|A0A085U6I4_YERRU	YERRU	Uncharacterized protein OS=Yersinia ruckeri GN=CSF007_17025 PE=4 SV=1	4	4	1	2	24.53	tr|A0A085U6I4|A0A085U6I4_YERRU
1064	tr|A0A085U5P0|A0A085U5P0_YERRU	YERRU	UPF0250 protein CSF007_5445 OS=Yersinia ruckeri GN=CSF007_5445 PE=3 SV=1	4	4	1	2	37.93	tr|A0A085U5P0|A0A085U5P0_YERRU
1065	tr|A0A085U4Y8|A0A085U4Y8_YERRU	YERRU	Cell division protein DedD OS=Yersinia ruckeri GN=dedD PE=3 SV=1	4	4	1	2	22.41	tr|A0A085U4Y8|A0A085U4Y8_YERRU
1066	tr|A0A085U4P9|A0A085U4P9_YERRU	YERRU	Elongation factor P-like protein OS=Yersinia ruckeri GN=CSF007_11860 PE=3 SV=1	4	4	1	2	19.47	tr|A0A085U4P9|A0A085U4P9_YERRU
1067	tr|A0A085U3T6|A0A085U3T6_YERRU	YERRU	Alpha-D-glucose-1-phosphatase OS=Yersinia ruckeri GN=CSF007_17965 PE=4 SV=1	4	4	1	2	15.9	tr|A0A085U3T6|A0A085U3T6_YERRU
1068	tr|A0A085U2G9|A0A085U2G9_YERRU	YERRU	Uncharacterized protein OS=Yersinia ruckeri GN=CSF007_12685 PE=4 SV=1	4	4	1	2	14.29	tr|A0A085U2G9|A0A085U2G9_YERRU
1069	tr|A0A085U8Z8|A0A085U8Z8_YERRU	YERRU	Basal-body rod modification protein FlgD OS=Yersinia ruckeri GN=CSF007_11240 PE=3 SV=1	3.94	4.1	1	2	12.34	tr|A0A085U8Z8|A0A085U8Z8_YERRU
1070	tr|A0A085U7C2|A0A085U7C2_YERRU	YERRU	UPF0263 protein CSF007_8545 OS=Yersinia ruckeri GN=CSF007_8545 PE=3 SV=1	3.89	4	1	2	16.96	tr|A0A085U7C2|A0A085U7C2_YERRU
1071	tr|A0A085U7F9|A0A085U7F9_YERRU	YERRU	Cys regulon transcriptional activator CysB OS=Yersinia ruckeri GN=CSF007_8745 PE=4 SV=1	3.81	3.96	1	2	10.49	tr|A0A085U7F9|A0A085U7F9_YERRU
1072	tr|A0A085U3G2|A0A085U3G2_YERRU	YERRU	Esterase OS=Yersinia ruckeri GN=CSF007_15420 PE=4 SV=1	3.8	3.92	1	2	14.51	tr|A0A085U3G2|A0A085U3G2_YERRU
1073	tr|A0A0A8VDF7|A0A0A8VDF7_YERRU	YERRU	Cytosine deaminase OS=Yersinia ruckeri GN=CSF007_1150 PE=4 SV=1	3.78	3.91	2	2	7.026	tr|A0A0A8VDF7|A0A0A8VDF7_YERRU	tr|A0A085U6Z6|A0A085U6Z6_YERRU
1074	tr|A0A0A8VGG6|A0A0A8VGG6_YERRU	YERRU	Uncharacterized protein OS=Yersinia ruckeri GN=CSF007_14680 PE=4 SV=1	3.77	3.97	2	3	42.86	tr|A0A0A8VGG6|A0A0A8VGG6_YERRU	tr|A0A085UB70|A0A085UB70_YERRU
1075	tr|A0A0A8VH31|A0A0A8VH31_YERRU	YERRU	Iron-sulfur cluster assembly protein SufD OS=Yersinia ruckeri GN=CSF007_9615 PE=4 SV=1	3.75	3.95	2	3	7.944	tr|A0A0A8VH31|A0A0A8VH31_YERRU	tr|A0A085U7W6|A0A085U7W6_YERRU
1076	tr|A0A085U9S5|A0A085U9S5_YERRU	YERRU	Putative nucleotide di-P-sugar epimerase or dehydratase OS=Yersinia ruckeri GN=CSF007_6780 PE=4 SV=1	3.75	3.86	1	2	6.845	tr|A0A085U9S5|A0A085U9S5_YERRU
1077	tr|A0A0A5FMC5|A0A0A5FMC5_YERRU	YERRU	Arginine decarboxylase, catabolic OS=Yersinia ruckeri GN=CSF007_6250 PE=4 SV=1	3.74	4.13	2	4	7.932	tr|A0A0A5FMC5|A0A0A5FMC5_YERRU	tr|A0A085U4C6|A0A085U4C6_YERRU
1078	tr|A0A0A8VHL6|A0A0A8VHL6_YERRU	YERRU	Chaperone protein fimC OS=Yersinia ruckeri GN=CSF007_8605 PE=4 SV=1	3.72	3.87	2	2	10.73	tr|A0A0A8VHL6|A0A0A8VHL6_YERRU	tr|A0A085U7D2|A0A085U7D2_YERRU
1079	tr|A0A085UA08|A0A085UA08_YERRU	YERRU	Uncharacterized protein OS=Yersinia ruckeri GN=CSF007_7220 PE=4 SV=1	3.72	3.82	1	2	43.59	tr|A0A085UA08|A0A085UA08_YERRU
1080	tr|A0A0A8VCQ5|A0A0A8VCQ5_YERRU	YERRU	AMP nucleosidase OS=Yersinia ruckeri GN=amn PE=3 SV=1	3.7	3.84	2	2	6.855	tr|A0A0A8VCQ5|A0A0A8VCQ5_YERRU	tr|A0A085U7K5|A0A085U7K5_YERRU
1081	tr|A0A0A5FPL6|A0A0A5FPL6_YERRU	YERRU	Threonylcarbamoyl-AMP synthase OS=Yersinia ruckeri GN=tsaC PE=3 SV=1	3.69	3.81	2	2	18.52	tr|A0A0A5FPL6|A0A0A5FPL6_YERRU	tr|A0A085U6R8|A0A085U6R8_YERRU
1082	tr|A0A0A8VCJ8|A0A0A8VCJ8_YERRU	YERRU	Uncharacterized protein OS=Yersinia ruckeri GN=CSF007_p0070 PE=4 SV=1	3.68	3.8	1	2	62.5	tr|A0A0A8VCJ8|A0A0A8VCJ8_YERRU
1083	tr|A0A0A8VBT6|A0A0A8VBT6_YERRU	YERRU	Uncharacterized protein OS=Yersinia ruckeri GN=CSF007_p0465 PE=4 SV=1	3.65	3.85	1	3	8.353	tr|A0A0A8VBT6|A0A0A8VBT6_YERRU
1084	tr|A0A0A8VBQ5|A0A0A8VBQ5_YERRU	YERRU	Putative transcriptional regulator OS=Yersinia ruckeri GN=CSF007_p0265 PE=4 SV=1	3.64	3.77	1	2	20.33	tr|A0A0A8VBQ5|A0A0A8VBQ5_YERRU
1085	tr|A0A0A8VNM3|A0A0A8VNM3_YERRU	YERRU	Vitamin B12 transporter BtuB OS=Yersinia ruckeri GN=btuB PE=3 SV=1	3.61	3.79	1	3	8.199	tr|A0A0A8VNM3|A0A0A8VNM3_YERRU
1086	tr|A0A085UBF8|A0A085UBF8_YERRU	YERRU	Thiamin ABC transporter, substrate-binding component OS=Yersinia ruckeri GN=CSF007_3050 PE=4 SV=1	3.56	3.67	1	2	7.831	tr|A0A085UBF8|A0A085UBF8_YERRU
1087	tr|A0A085UA49|A0A085UA49_YERRU	YERRU	NADH dehydrogenase OS=Yersinia ruckeri GN=CSF007_7435 PE=4 SV=1	3.53	3.72	1	2	6.682	tr|A0A085UA49|A0A085UA49_YERRU
1088	tr|A0A0A8VBM4|A0A0A8VBM4_YERRU	YERRU	Uncharacterized protein OS=Yersinia ruckeri GN=CSF007_6925 PE=4 SV=1	3.44	3.67	2	4	11.56	tr|A0A0A8VBM4|A0A0A8VBM4_YERRU	tr|A0A085U9V2|A0A085U9V2_YERRU
1089	tr|A0A085U3H5|A0A085U3H5_YERRU	YERRU	Arylsulfatase OS=Yersinia ruckeri GN=CSF007_15500 PE=4 SV=1	3.44	3.55	1	2	11.17	tr|A0A085U3H5|A0A085U3H5_YERRU
1090	tr|A0A085U331|A0A085U331_YERRU	YERRU	Isocitrate lyase OS=Yersinia ruckeri GN=CSF007_16530 PE=4 SV=1	3.43	3.61	1	3	10.11	tr|A0A085U331|A0A085U331_YERRU
1091	tr|A0A085UBE8|A0A085UBE8_YERRU	YERRU	Acetolactate synthase OS=Yersinia ruckeri GN=CSF007_3115 PE=3 SV=1	3.42	3.54	1	2	4.348	tr|A0A085UBE8|A0A085UBE8_YERRU
1092	tr|A0A085U7W9|A0A085U7W9_YERRU	YERRU	Iron binding protein SufA for iron-sulfur cluster assembly OS=Yersinia ruckeri GN=CSF007_9630 PE=3 SV=1	3.41	3.56	1	3	27.01	tr|A0A085U7W9|A0A085U7W9_YERRU
1093	tr|A0A0A8VDL8|A0A0A8VDL8_YERRU	YERRU	Aspartate 1-decarboxylase OS=Yersinia ruckeri GN=panD PE=3 SV=1	3.35	3.46	2	2	13.84	tr|A0A0A8VDL8|A0A0A8VDL8_YERRU	tr|A0A085U359|A0A085U359_YERRU
1094	tr|A0A085U9B1|A0A085U9B1_YERRU	YERRU	Transcriptional regulatory protein basR/pmrA OS=Yersinia ruckeri GN=CSF007_2200 PE=4 SV=1	3.34	3.47	1	2	19.09	tr|A0A085U9B1|A0A085U9B1_YERRU
1095	tr|A0A085U6X3|A0A085U6X3_YERRU	YERRU	Glutathione ABC transporter ATP-binding protein OS=Yersinia ruckeri GN=CSF007_1280 PE=4 SV=1	3.32	3.67	1	4	8.373	tr|A0A085U6X3|A0A085U6X3_YERRU
1096	tr|A0A085UBH1|A0A085UBH1_YERRU	YERRU	Protein ApaG OS=Yersinia ruckeri GN=apaG PE=3 SV=1	3.31	3.42	1	2	12	tr|A0A085UBH1|A0A085UBH1_YERRU
1097	tr|A0A0A8V822|A0A0A8V822_YERRU	YERRU	RelB/StbD replicon stabilization protein (Antitoxin to RelE/StbE) OS=Yersinia ruckeri GN=CSF007_p0100 PE=4 SV=1	3.28	3.38	1	2	50	tr|A0A0A8V822|A0A0A8V822_YERRU
1098	tr|A0A085U3A2|A0A085U3A2_YERRU	YERRU	Protein-L-isoaspartate O-methyltransferase OS=Yersinia ruckeri GN=pcm PE=3 SV=1	3.25	3.42	1	3	24.04	tr|A0A085U3A2|A0A085U3A2_YERRU
1099	tr|A0A085UA51|A0A085UA51_YERRU	YERRU	Transcription-repair-coupling factor OS=Yersinia ruckeri GN=mfd PE=3 SV=1	3.21	3.42	2	3	2.787	tr|A0A085UA51|A0A085UA51_YERRU	tr|A0A0A8VCJ3|A0A0A8VCJ3_YERRU
1100	tr|A0A085U3Z2|A0A085U3Z2_YERRU	YERRU	Ribosome maturation factor RimM OS=Yersinia ruckeri GN=rimM PE=3 SV=1	3.18	3.35	1	4	34.62	tr|A0A085U3Z2|A0A085U3Z2_YERRU
1101	tr|A0A0A8VN08|A0A0A8VN08_YERRU	YERRU	Invasin OS=Yersinia ruckeri GN=CSF007_16395 PE=4 SV=1	3.17	3.33	3	2	0.8919	tr|A0A0A8VN08|A0A0A8VN08_YERRU	tr|A0A0A8VKU1|A0A0A8VKU1_YERRU	tr|A0A085UB06|A0A085UB06_YERRU
1102	tr|A0A085U7S4|A0A085U7S4_YERRU	YERRU	Peptide transport periplasmic protein sapA OS=Yersinia ruckeri GN=CSF007_9365 PE=4 SV=1	3.15	3.5	1	4	12.16	tr|A0A085U7S4|A0A085U7S4_YERRU
1103	tr|A0A0A5FNL0|A0A0A5FNL0_YERRU	YERRU	N-acylglucosamine-6-phosphate 2-epimerase OS=Yersinia ruckeri GN=CSF007_12985 PE=3 SV=1	3.1	3.2	2	2	19.6	tr|A0A0A5FNL0|A0A0A5FNL0_YERRU	tr|A0A085U2V4|A0A085U2V4_YERRU
1104	tr|A0A085U9G3|A0A085U9G3_YERRU	YERRU	ADP-binding protein OS=Yersinia ruckeri GN=CSF007_1920 PE=4 SV=1	3.09	3.22	1	3	28.85	tr|A0A085U9G3|A0A085U9G3_YERRU
1105	tr|A0A0A5FHD5|A0A0A5FHD5_YERRU	YERRU	5'-deoxynucleotidase CSF007_12405 OS=Yersinia ruckeri GN=CSF007_12405 PE=3 SV=1	3.08	3.32	2	3	18.09	tr|A0A0A5FHD5|A0A0A5FHD5_YERRU	tr|A0A085U4W5|A0A085U4W5_YERRU
1106	tr|A0A085U2J8|A0A085U2J8_YERRU	YERRU	N-acetylneuraminate mutarotase OS=Yersinia ruckeri GN=CSF007_2490 PE=4 SV=1	3.07	3.17	1	2	6.316	tr|A0A085U2J8|A0A085U2J8_YERRU
1107	tr|A0A085U706|A0A085U706_YERRU	YERRU	Cell division protein DamX OS=Yersinia ruckeri GN=damX PE=3 SV=1	3.07	3.17	1	2	12.88	tr|A0A085U706|A0A085U706_YERRU
1108	tr|A0A085U729|A0A085U729_YERRU	YERRU	Ferrous iron transport protein A OS=Yersinia ruckeri GN=CSF007_0990 PE=4 SV=1	3.05	3.26	1	2	39.19	tr|A0A085U729|A0A085U729_YERRU
1109	tr|A0A0A5HDR7|A0A0A5HDR7_YERRU	YERRU	Quinolinate synthase A OS=Yersinia ruckeri GN=nadA PE=3 SV=1	3.04	3.15	2	2	11.61	tr|A0A0A5HDR7|A0A0A5HDR7_YERRU	tr|A0A085U4I8|A0A085U4I8_YERRU
1110	tr|A0A085U6R6|A0A085U6R6_YERRU	YERRU	Carbonic anhydrase OS=Yersinia ruckeri GN=nADLYRO1b_1566 PE=4 SV=1	3	3.15	1	3	23.89	tr|A0A085U6R6|A0A085U6R6_YERRU
1111	tr|A0A085U6U2|A0A085U6U2_YERRU	YERRU	30S ribosomal protein S14 OS=Yersinia ruckeri GN=rpsN PE=3 SV=1	2.9	2.99	1	2	30.69	tr|A0A085U6U2|A0A085U6U2_YERRU
1112	tr|A0A0A8VJE3|A0A0A8VJE3_YERRU	YERRU	Phosphosugar isomerase/binding protein OS=Yersinia ruckeri GN=CSF007_13880 PE=4 SV=1	2.88	3.02	2	3	16.42	tr|A0A0A8VJE3|A0A0A8VJE3_YERRU	tr|A0A085U5W6|A0A085U5W6_YERRU
1113	tr|A0A085U641|A0A085U641_YERRU	YERRU	Uncharacterized protein OS=Yersinia ruckeri GN=CSF007_10300 PE=4 SV=1	2.86	3.02	1	2	30.38	tr|A0A085U641|A0A085U641_YERRU
1114	tr|A0A0A8VDV7|A0A0A8VDV7_YERRU	YERRU	Transcriptional regulator, Cro/CI family OS=Yersinia ruckeri GN=CSF007_p0530 PE=4 SV=1	2.84	2.92	1	2	28.57	tr|A0A0A8VDV7|A0A0A8VDV7_YERRU
1115	tr|A0A085U6S5|A0A085U6S5_YERRU	YERRU	Potassium transporter peripheral membrane protein OS=Yersinia ruckeri GN=CSF007_1520 PE=4 SV=1	2.81	3.02	1	2	7.205	tr|A0A085U6S5|A0A085U6S5_YERRU
1116	tr|A0A085U7N6|A0A085U7N6_YERRU	YERRU	Transcriptional regulator OS=Yersinia ruckeri GN=CSF007_9150 PE=4 SV=1	2.81	2.93	1	2	8.299	tr|A0A085U7N6|A0A085U7N6_YERRU
1117	tr|A0A0A8VJI2|A0A0A8VJI2_YERRU	YERRU	Outer membrane lipoprotein RcsF OS=Yersinia ruckeri GN=rcsF PE=3 SV=1	2.75	2.86	2	3	47.06	tr|A0A0A8VJI2|A0A0A8VJI2_YERRU	tr|A0A085U2W5|A0A085U2W5_YERRU
1118	tr|A0A0A8VID6|A0A0A8VID6_YERRU	YERRU	Nucleoid-associated protein CSF007_11955 OS=Yersinia ruckeri GN=CSF007_11955 PE=3 SV=1	2.74	2.9	2	2	8.929	tr|A0A0A8VID6|A0A0A8VID6_YERRU	tr|A0A085U4R6|A0A085U4R6_YERRU
1119	tr|A0A085UBH4|A0A085UBH4_YERRU	YERRU	Dihydrofolate reductase OS=Yersinia ruckeri GN=CSF007_2970 PE=3 SV=1	2.7	2.79	1	2	15.63	tr|A0A085UBH4|A0A085UBH4_YERRU
1120	tr|A0A085UAJ1|A0A085UAJ1_YERRU	YERRU	Hydrolase OS=Yersinia ruckeri GN=CSF007_13165 PE=4 SV=1	2.66	2.86	1	2	12.66	tr|A0A085UAJ1|A0A085UAJ1_YERRU
1121	tr|A0A085UBG9|A0A085UBG9_YERRU	YERRU	4-hydroxythreonine-4-phosphate dehydrogenase OS=Yersinia ruckeri GN=pdxA PE=3 SV=1	2.66	2.79	1	3	14.24	tr|A0A085UBG9|A0A085UBG9_YERRU
1122	tr|A0A085UAY8|A0A085UAY8_YERRU	YERRU	Glycerol-3-phosphate acyltransferase OS=Yersinia ruckeri GN=plsB PE=3 SV=1	2.63	3.3	1	4	6.479	tr|A0A085UAY8|A0A085UAY8_YERRU
1123	tr|A0A0A5FHN3|A0A0A5FHN3_YERRU	YERRU	Acetyltransferase CSF007_13065 OS=Yersinia ruckeri GN=CSF007_13065 PE=3 SV=1	2.62	2.94	2	3	24.11	tr|A0A0A5FHN3|A0A0A5FHN3_YERRU	tr|A0A085UAL0|A0A085UAL0_YERRU
1124	tr|A0A085UBB1|A0A085UBB1_YERRU	YERRU	Thymidylate synthase OS=Yersinia ruckeri GN=thyA PE=3 SV=1	2.62	2.72	1	2	13.64	tr|A0A085UBB1|A0A085UBB1_YERRU
1125	tr|A0A085U380|A0A085U380_YERRU	YERRU	GTP pyrophosphokinase OS=Yersinia ruckeri GN=CSF007_3530 PE=3 SV=1	2.6	2.78	1	2	2.957	tr|A0A085U380|A0A085U380_YERRU
1126	tr|A0A0A8VIR2|A0A0A8VIR2_YERRU	YERRU	Ferric iron ABC transporter, iron-binding protein OS=Yersinia ruckeri GN=CSF007_10545 PE=4 SV=1	2.59	2.64	2	2	7.988	tr|A0A0A8VIR2|A0A0A8VIR2_YERRU	tr|A0A085UBN7|A0A085UBN7_YERRU
1127	tr|A0A085U4A6|A0A085U4A6_YERRU	YERRU	S-formylglutathione hydrolase OS=Yersinia ruckeri GN=CSF007_6355 PE=3 SV=1	2.58	2.62	1	2	5.634	tr|A0A085U4A6|A0A085U4A6_YERRU
1128	tr|A0A085U9C9|A0A085U9C9_YERRU	YERRU	Peptide methionine sulfoxide reductase MsrA OS=Yersinia ruckeri GN=msrA PE=3 SV=1	2.57	2.61	1	2	14.62	tr|A0A085U9C9|A0A085U9C9_YERRU
1129	tr|A0A0A8VK80|A0A0A8VK80_YERRU	YERRU	Uncharacterized protein OS=Yersinia ruckeri GN=CSF007_15075 PE=4 SV=1	2.57	2.61	1	2	28.22	tr|A0A0A8VK80|A0A0A8VK80_YERRU
1130	tr|A0A0A5FVI0|A0A0A5FVI0_YERRU	YERRU	D-aminoacyl-tRNA deacylase OS=Yersinia ruckeri GN=dtd PE=3 SV=1	2.56	2.65	2	2	12.41	tr|A0A0A5FVI0|A0A0A5FVI0_YERRU	tr|A0A085U3T4|A0A085U3T4_YERRU
1131	tr|A0A0A8VM57|A0A0A8VM57_YERRU	YERRU	2-octaprenyl-6-methoxyphenol hydroxylase OS=Yersinia ruckeri GN=CSF007_14735 PE=4 SV=1	2.54	2.75	2	2	6.888	tr|A0A0A8VM57|A0A0A8VM57_YERRU	tr|A0A085UB61|A0A085UB61_YERRU
1132	tr|A0A0A8VIE8|A0A0A8VIE8_YERRU	YERRU	Holliday junction ATP-dependent DNA helicase RuvB OS=Yersinia ruckeri GN=ruvB PE=3 SV=1	2.54	2.59	1	2	10.18	tr|A0A0A8VIE8|A0A0A8VIE8_YERRU
1133	tr|A0A085U2Y3|A0A085U2Y3_YERRU	YERRU	Acyl-[acyl-carrier-protein]--UDP-N-acetylglucosamine O-acyltransferase OS=Yersinia ruckeri GN=lpxA PE=3 SV=1	2.48	2.52	1	2	18.7	tr|A0A085U2Y3|A0A085U2Y3_YERRU
1134	tr|A0A085U3R3|A0A085U3R3_YERRU	YERRU	Nucleoid occlusion factor SlmA OS=Yersinia ruckeri GN=slmA PE=3 SV=1	2.45	2.5	1	2	12.12	tr|A0A085U3R3|A0A085U3R3_YERRU
1135	tr|A0A085U9J5|A0A085U9J5_YERRU	YERRU	Tryptophan synthase beta chain like OS=Yersinia ruckeri GN=CSF007_1730 PE=4 SV=1	2.44	2.54	1	2	18.8	tr|A0A085U9J5|A0A085U9J5_YERRU
1136	tr|A0A085U3G1|A0A085U3G1_YERRU	YERRU	DNA topoisomerase 4 subunit B OS=Yersinia ruckeri GN=parE PE=3 SV=1	2.42	2.48	1	2	5.388	tr|A0A085U3G1|A0A085U3G1_YERRU
1137	tr|A0A085U8G9|A0A085U8G9_YERRU	YERRU	Holliday junction ATP-dependent DNA helicase RuvA OS=Yersinia ruckeri GN=ruvA PE=3 SV=1	2.38	2.41	1	2	13.73	tr|A0A085U8G9|A0A085U8G9_YERRU
1138	tr|A0A085U6L1|A0A085U6L1_YERRU	YERRU	Cytoplasmic glycerophosphodiester phosphodiesterase OS=Yersinia ruckeri GN=CSF007_16895 PE=4 SV=1	2.37	2.4	1	2	11.6	tr|A0A085U6L1|A0A085U6L1_YERRU
1139	tr|A0A085U9L2|A0A085U9L2_YERRU	YERRU	UDP-N-acetylglucosamine 2-epimerase OS=Yersinia ruckeri GN=CSF007_1645 PE=4 SV=1	2.36	2.65	1	3	12.11	tr|A0A085U9L2|A0A085U9L2_YERRU
1140	tr|A0A085U2V8|A0A085U2V8_YERRU	YERRU	Predicted outer membrane lipoprotein YfeY OS=Yersinia ruckeri GN=CSF007_13000 PE=4 SV=1	2.33	2.35	1	2	12.89	tr|A0A085U2V8|A0A085U2V8_YERRU
1141	tr|A0A085U546|A0A085U546_YERRU	YERRU	Flagellar brake protein YcgR OS=Yersinia ruckeri GN=ycgR PE=3 SV=1	2.3	2.33	1	2	6.024	tr|A0A085U546|A0A085U546_YERRU
1142	tr|A0A085U9T5|A0A085U9T5_YERRU	YERRU	Cold shock protein CspD OS=Yersinia ruckeri GN=CSF007_6835 PE=4 SV=1	2.27	2.29	1	2	41.1	tr|A0A085U9T5|A0A085U9T5_YERRU
1143	tr|A0A085UA81|A0A085UA81_YERRU	YERRU	Phospholipase A OS=Yersinia ruckeri GN=nADLYRO1b_421 PE=4 SV=1	2.25	2.28	2	2	9.921	tr|A0A085UA81|A0A085UA81_YERRU	tr|A0A0A8VFW2|A0A0A8VFW2_YERRU
1144	tr|A0A085U965|A0A085U965_YERRU	YERRU	DNA polymerase III chi subunit OS=Yersinia ruckeri GN=CSF007_2435 PE=4 SV=1	2.25	2.27	1	2	19.46	tr|A0A085U965|A0A085U965_YERRU
1145	tr|A0A085U6Y8|A0A085U6Y8_YERRU	YERRU	Acetylornithine/succinyldiaminopimelate aminotransferase OS=Yersinia ruckeri GN=argD PE=3 SV=1	2.24	2.27	1	2	7.635	tr|A0A085U6Y8|A0A085U6Y8_YERRU
1146	tr|A0A085U3V7|A0A085U3V7_YERRU	YERRU	NADH pyrophosphatase OS=Yersinia ruckeri GN=nudC PE=3 SV=1	2.22	2.24	1	2	8.915	tr|A0A085U3V7|A0A085U3V7_YERRU
1147	tr|A0A085U6G2|A0A085U6G2_YERRU	YERRU	TetR family transcriptional regulator OS=Yersinia ruckeri GN=nADLYRO1b_1826 PE=4 SV=1	2.22	2.24	2	2	10.95	tr|A0A085U6G2|A0A085U6G2_YERRU	tr|A0A0A8VH85|A0A0A8VH85_YERRU
1148	tr|A0A085U7N1|A0A085U7N1_YERRU	YERRU	NAD(P) transhydrogenase subunit alpha OS=Yersinia ruckeri GN=CSF007_9130 PE=3 SV=1	2.21	2.24	1	2	4.715	tr|A0A085U7N1|A0A085U7N1_YERRU
1149	tr|A0A0A8VLP9|A0A0A8VLP9_YERRU	YERRU	Lipopolysaccharide heptosyltransferase I OS=Yersinia ruckeri GN=CSF007_17785 PE=4 SV=1	2.17	2.19	2	2	8.411	tr|A0A0A8VLP9|A0A0A8VLP9_YERRU	tr|A0A085U3Q3|A0A085U3Q3_YERRU
1150	tr|A0A085U7Q9|A0A085U7Q9_YERRU	YERRU	Gamma-D-Glutamyl-meso-Diaminopimelate Amidase OS=Yersinia ruckeri GN=CSF007_9280 PE=4 SV=1	2.16	2.18	1	2	11.54	tr|A0A085U7Q9|A0A085U7Q9_YERRU
1151	tr|A0A0A8VFX1|A0A0A8VFX1_YERRU	YERRU	Magnesium and cobalt efflux protein CorC OS=Yersinia ruckeri GN=CSF007_5535 PE=4 SV=1	2.14	2.28	2	3	16.1	tr|A0A0A8VFX1|A0A0A8VFX1_YERRU	tr|A0A085U608|A0A085U608_YERRU
1154	tr|A0A085UAK6|A0A085UAK6_YERRU	YERRU	GDP-mannose pyrophosphatase NudK OS=Yersinia ruckeri GN=nudK PE=4 SV=1	2.13	2.15	1	2	14.06	tr|A0A085UAK6|A0A085UAK6_YERRU
1156	tr|A0A085U2Y4|A0A085U2Y4_YERRU	YERRU	3-hydroxyacyl-[acyl-carrier-protein] dehydratase FabZ OS=Yersinia ruckeri GN=fabZ PE=3 SV=1	2.12	2.22	1	2	14.91	tr|A0A085U2Y4|A0A085U2Y4_YERRU
1159	tr|A0A085U681|A0A085U681_YERRU	YERRU	Protease OS=Yersinia ruckeri GN=CSF007_10090 PE=4 SV=1	2.1	2.21	1	2	3.107	tr|A0A085U681|A0A085U681_YERRU
1160	tr|A0A0A8VF00|A0A0A8VF00_YERRU	YERRU	Helix-turn-helix motif OS=Yersinia ruckeri GN=CSF007_13050 PE=4 SV=1	2.1	2.21	1	2	12.37	tr|A0A0A8VF00|A0A0A8VF00_YERRU
1167	tr|A0A085U7C0|A0A085U7C0_YERRU	YERRU	Oligopeptide transport ATP-binding protein OppD OS=Yersinia ruckeri GN=CSF007_8535 PE=3 SV=1	2.05	2.15	1	2	7.207	tr|A0A085U7C0|A0A085U7C0_YERRU
1168	tr|A0A085U8L8|A0A085U8L8_YERRU	YERRU	Cytoplasmic asparaginase I OS=Yersinia ruckeri GN=CSF007_8390 PE=4 SV=1	2.04	2.32	1	2	6.509	tr|A0A085U8L8|A0A085U8L8_YERRU
1169	tr|A0A085U4N5|A0A085U4N5_YERRU	YERRU	Iron ABC transporter substrate-binding protein OS=Yersinia ruckeri GN=CSF007_11785 PE=4 SV=1	2.03	2.41	1	2	7.937	tr|A0A085U4N5|A0A085U4N5_YERRU
1178	tr|A0A085U839|A0A085U839_YERRU	YERRU	RNA-binding protein OS=Yersinia ruckeri GN=CSF007_9995 PE=4 SV=1	2.01	2.19	1	2	11.36	tr|A0A085U839|A0A085U839_YERRU
1191	tr|A0A085U720|A0A085U720_YERRU	YERRU	Phosphoenolpyruvate carboxykinase [ATP] OS=Yersinia ruckeri GN=pckA PE=3 SV=1	2	74.44	1	54	83.12	tr|A0A085U720|A0A085U720_YERRU
1192	tr|A0A085U936|A0A085U936_YERRU	YERRU	Methyl-accepting chemotaxis protein OS=Yersinia ruckeri GN=nADLYRO1b_987 PE=4 SV=1	2	4	2	2	3.659	tr|A0A085U936|A0A085U936_YERRU	tr|A0A0A8VK81|A0A0A8VK81_YERRU
1220	tr|A0A0A8VMD3|A0A0A8VMD3_YERRU	YERRU	Protein CyaY OS=Yersinia ruckeri GN=cyaY PE=3 SV=1	2	2	2	2	11.32	tr|A0A0A8VMD3|A0A0A8VMD3_YERRU	tr|A0A085U6F5|A0A085U6F5_YERRU
1238	tr|A0A085U7J7|A0A085U7J7_YERRU	YERRU	Membrane protein OS=Yersinia ruckeri GN=CSF007_8950 PE=4 SV=1	2	2	1	3	28.4	tr|A0A085U7J7|A0A085U7J7_YERRU
1239	tr|A0A085U6T9|A0A085U6T9_YERRU	YERRU	50S ribosomal protein L18 OS=Yersinia ruckeri GN=rplR PE=3 SV=1	2	2	1	2	19.66	tr|A0A085U6T9|A0A085U6T9_YERRU
1248	tr|A0A085U575|A0A085U575_YERRU	YERRU	Protein translocase subunit SecD OS=Yersinia ruckeri GN=secD PE=3 SV=1	1.91	4.11	1	3	3.146	tr|A0A085U575|A0A085U575_YERRU
1249	tr|A0A085U355|A0A085U355_YERRU	YERRU	Carbonic anhydrase OS=Yersinia ruckeri GN=CSF007_3395 PE=3 SV=1	1.9	2.09	1	2	15.14	tr|A0A085U355|A0A085U355_YERRU
1256	tr|A0A085UA95|A0A085UA95_YERRU	YERRU	Holo-[acyl-carrier-protein] synthase OS=Yersinia ruckeri GN=acpS PE=3 SV=1	1.8	2.03	1	2	19.05	tr|A0A085UA95|A0A085UA95_YERRU
1258	tr|A0A085U682|A0A085U682_YERRU	YERRU	Exodeoxyribonuclease X OS=Yersinia ruckeri GN=CSF007_10085 PE=4 SV=1	1.77	2.22	1	2	11.36	tr|A0A085U682|A0A085U682_YERRU
1261	tr|A0A0A8VG78|A0A0A8VG78_YERRU	YERRU	Phospho-2-dehydro-3-deoxyheptonate aldolase OS=Yersinia ruckeri GN=CSF007_4155 PE=3 SV=1	1.72	1.97	2	2	11.98	tr|A0A0A8VG78|A0A0A8VG78_YERRU	tr|A0A085U3Y6|A0A085U3Y6_YERRU
1262	tr|A0A085UA19|A0A085UA19_YERRU	YERRU	N-methyl-L-tryptophan oxidase OS=Yersinia ruckeri GN=solA PE=3 SV=1	1.72	1.92	1	2	7.008	tr|A0A085UA19|A0A085UA19_YERRU
1271	tr|A0A085UBL4|A0A085UBL4_YERRU	YERRU	Flagellin (Fragment) OS=Yersinia ruckeri GN=nADLYRO1b_1 PE=4 SV=1	1.6	12.37	1	25	34.4	tr|A0A085UBL4|A0A085UBL4_YERRU
1273	tr|A0A085U8N2|A0A085U8N2_YERRU	YERRU	L-seryl-tRNA(Sec) selenium transferase OS=Yersinia ruckeri GN=selA PE=3 SV=1	1.54	1.87	1	3	8.243	tr|A0A085U8N2|A0A085U8N2_YERRU
1278	tr|A0A0A8VDL7|A0A0A8VDL7_YERRU	YERRU	Uncharacterized protein OS=Yersinia ruckeri GN=CSF007_10535 PE=4 SV=1	1.47	1.81	2	2	3.302	tr|A0A0A8VDL7|A0A0A8VDL7_YERRU	tr|A0A085UBP0|A0A085UBP0_YERRU
1279	tr|A0A085U7P6|A0A085U7P6_YERRU	YERRU	Uncharacterized protein OS=Yersinia ruckeri GN=CSF007_9215 PE=4 SV=1	1.47	1.71	1	2	21.43	tr|A0A085U7P6|A0A085U7P6_YERRU
1283	tr|A0A085U7C6|A0A085U7C6_YERRU	YERRU	Uncharacterized protein OS=Yersinia ruckeri GN=CSF007_8570 PE=4 SV=1	1.41	1.68	1	3	30.34	tr|A0A085U7C6|A0A085U7C6_YERRU
1284	tr|A0A085UA56|A0A085UA56_YERRU	YERRU	NAD-dependent protein deacylase OS=Yersinia ruckeri GN=cobB PE=3 SV=1	1.41	1.67	1	3	17.99	tr|A0A085UA56|A0A085UA56_YERRU
1293	tr|A0A085U602|A0A085U602_YERRU	YERRU	Arginine ABC transporter ATP-binding protein OS=Yersinia ruckeri GN=CSF007_5510 PE=4 SV=1	1.18	1.39	1	2	14.94	tr|A0A085U602|A0A085U602_YERRU
1297	tr|A0A085UAS0|A0A085UAS0_YERRU	YERRU	RNA polymerase sigma-54 factor OS=Yersinia ruckeri GN=CSF007_15955 PE=3 SV=1	1.11	1.3	1	2	5.66	tr|A0A085UAS0|A0A085UAS0_YERRU
1300	tr|A0A0A5FMK5|A0A0A5FMK5_YERRU	YERRU	Cystathionine beta-synthase OS=Yersinia ruckeri GN=CSF007_6585 PE=4 SV=1	1.07	1.36	2	2	7.033	tr|A0A0A5FMK5|A0A0A5FMK5_YERRU	tr|A0A085U9Q0|A0A085U9Q0_YERRU
1302	tr|A0A0A5FKJ9|A0A0A5FKJ9_YERRU	YERRU	Uracil-DNA glycosylase OS=Yersinia ruckeri GN=ung PE=3 SV=1	1.06	1.21	2	2	9.692	tr|A0A0A5FKJ9|A0A0A5FKJ9_YERRU	tr|A0A085UA78|A0A085UA78_YERRU
1305	tr|A0A0A5FPD7|A0A0A5FPD7_YERRU	YERRU	Bis(5'-nucleosyl)-tetraphosphatase, symmetrical OS=Yersinia ruckeri GN=apaH PE=3 SV=1	0.96	1.14	2	2	9.507	tr|A0A0A5FPD7|A0A0A5FPD7_YERRU	tr|A0A085UBH2|A0A085UBH2_YERRU
1317	tr|A0A0A8VGG1|A0A0A8VGG1_YERRU	YERRU	Hexuronate utilization operon transcriptional repressor ExuR OS=Yersinia ruckeri GN=CSF007_15725 PE=4 SV=1	0.88	1.06	2	2	6.439	tr|A0A0A8VGG1|A0A0A8VGG1_YERRU	tr|A0A085UAM5|A0A085UAM5_YERRU
1320	tr|A0A085U8H6|A0A085U8H6_YERRU	YERRU	Lipid A biosynthesis myristoyltransferase OS=Yersinia ruckeri GN=lpxM PE=3 SV=1	0.81	2.11	1	2	7.5	tr|A0A085U8H6|A0A085U8H6_YERRU
1321	tr|A0A085UBJ8|A0A085UBJ8_YERRU	YERRU	Homoserine kinase OS=Yersinia ruckeri GN=thrB PE=3 SV=1	0.8	0.96	1	2	7.12	tr|A0A085UBJ8|A0A085UBJ8_YERRU
1324	tr|A0A0A8VFE2|A0A0A8VFE2_YERRU	YERRU	Ribose/xylose/arabinose/galactoside ABC-type transport system ATP-binding protein OS=Yersinia ruckeri GN=CSF007_13900 PE=4 SV=1	0.78	0.94	2	2	4.217	tr|A0A0A8VFE2|A0A0A8VFE2_YERRU	tr|A0A085U5X0|A0A085U5X0_YERRU
1329	tr|A0A0A5FL98|A0A0A5FL98_YERRU	YERRU	Thioredoxin 2 OS=Yersinia ruckeri GN=CSF007_14055 PE=4 SV=1	0.67	13.54	1	7	74.81	tr|A0A0A5FL98|A0A0A5FL98_YERRU
1332	tr|A0A0A8VEE6|A0A0A8VEE6_YERRU	YERRU	Cell division protein BolA OS=Yersinia ruckeri GN=CSF007_4675 PE=3 SV=1	0.61	0.74	2	2	38.68	tr|A0A0A8VEE6|A0A0A8VEE6_YERRU	tr|A0A085U5A3|A0A085U5A3_YERRU
1336	tr|A0A085U561|A0A085U561_YERRU	YERRU	Nuclease SbcCD subunit C OS=Yersinia ruckeri GN=sbcC PE=3 SV=1	0.58	0.63	1	2	1.63	tr|A0A085U561|A0A085U561_YERRU
1338	tr|A0A085U723|A0A085U723_YERRU	YERRU	Transcription elongation factor GreB OS=Yersinia ruckeri GN=greB PE=3 SV=1	0.56	0.61	1	2	11.66	tr|A0A085U723|A0A085U723_YERRU
1342	tr|A0A085U5L6|A0A085U5L6_YERRU	YERRU	Mannose-1-phosphate guanyltransferase OS=Yersinia ruckeri GN=CSF007_5310 PE=4 SV=1	0.51	0.57	1	2	6.46	tr|A0A085U5L6|A0A085U5L6_YERRU
1350	tr|A0A085U5N5|A0A085U5N5_YERRU	YERRU	PhnO protein OS=Yersinia ruckeri GN=CSF007_5420 PE=4 SV=1	0.49	0.54	1	2	13.61	tr|A0A085U5N5|A0A085U5N5_YERRU
1359	tr|A0A0A8VEB8|A0A0A8VEB8_YERRU	YERRU	1,4-alpha-glucan branching enzyme GlgB OS=Yersinia ruckeri GN=glgB PE=3 SV=1	0.34	0.79	2	2	5	tr|A0A0A8VEB8|A0A0A8VEB8_YERRU	tr|A0A085U747|A0A085U747_YERRU
1365	tr|A0A085U926|A0A085U926_YERRU	YERRU	Methyl-accepting chemotaxis protein OS=Yersinia ruckeri GN=CSF007_11335 PE=4 SV=1	0.29	4.52	1	3	6.704	tr|A0A085U926|A0A085U926_YERRU

## Sheet: CSF007-82
Protein N	Representative Accession	Species	Name	Unused ProtScore	Total ProtScore	Ambiguous Accessions	Confident Peptides	%Seq Cov - peptides >95% conf	Ambiguous Accession 1	Ambiguous Accession 2
1	tr|A0A085U3W6|A0A085U3W6_YERRU	YERRU	DNA-directed RNA polymerase subunit beta OS=Yersinia ruckeri GN=rpoB PE=3 SV=1	148.11	148.11	1	88	65.57	tr|A0A085U3W6|A0A085U3W6_YERRU
2	tr|A0A0A5FLW9|A0A0A5FLW9_YERRU	YERRU	Aldehyde-alcohol dehydrogenase OS=Yersinia ruckeri GN=CSF007_8495 PE=3 SV=1	136.9	136.9	1	122	82.7	tr|A0A0A5FLW9|A0A0A5FLW9_YERRU
3	tr|A0A0A8VGX4|A0A0A8VGX4_YERRU	YERRU	DNA-directed RNA polymerase subunit beta' OS=Yersinia ruckeri GN=rpoC PE=3 SV=1	134.69	134.69	2	79	65.36	tr|A0A0A8VGX4|A0A0A8VGX4_YERRU	tr|A0A085U3W5|A0A085U3W5_YERRU
4	tr|A0A085U9V0|A0A085U9V0_YERRU	YERRU	Keto-acid formate acetyltransferase OS=Yersinia ruckeri GN=CSF007_6915 PE=4 SV=1	117.53	118.1	1	110	78.55	tr|A0A085U9V0|A0A085U9V0_YERRU
5	tr|A0A085U3X9|A0A085U3X9_YERRU	YERRU	Chaperone protein ClpB OS=Yersinia ruckeri GN=clpB PE=3 SV=1	106.88	106.88	1	58	70.36	tr|A0A085U3X9|A0A085U3X9_YERRU
6	tr|A0A085U342|A0A085U342_YERRU	YERRU	Pyruvate dehydrogenase E1 component OS=Yersinia ruckeri GN=CSF007_3325 PE=4 SV=1	95.8	95.8	1	65	65.28	tr|A0A085U342|A0A085U342_YERRU
7	tr|A0A085UBJ0|A0A085UBJ0_YERRU	YERRU	Chaperone protein DnaK OS=Yersinia ruckeri GN=dnaK PE=2 SV=1	95.17	95.18	1	68	75.75	tr|A0A085UBJ0|A0A085UBJ0_YERRU
8	tr|A0A085U6W0|A0A085U6W0_YERRU	YERRU	Elongation factor G OS=Yersinia ruckeri GN=fusA PE=3 SV=1	92.02	92.02	1	65	73.65	tr|A0A085U6W0|A0A085U6W0_YERRU
9	tr|A0A0A8VMM3|A0A0A8VMM3_YERRU	YERRU	Phosphoenolpyruvate carboxylase OS=Yersinia ruckeri GN=ppc PE=3 SV=1	82.91	82.91	2	45	68.89	tr|A0A0A8VMM3|A0A0A8VMM3_YERRU	tr|A0A085U3K9|A0A085U3K9_YERRU
10	tr|A0A085UA25|A0A085UA25_YERRU	YERRU	Ribonuclease E OS=Yersinia ruckeri GN=rne PE=3 SV=1	82.77	82.78	1	42	58.36	tr|A0A085UA25|A0A085UA25_YERRU
11	tr|A0A085U8U1|A0A085U8U1_YERRU	YERRU	Glutamine--fructose-6-phosphate aminotransferase [isomerizing] OS=Yersinia ruckeri GN=glmS PE=3 SV=1	80.64	80.64	1	57	82.27	tr|A0A085U8U1|A0A085U8U1_YERRU
12	tr|A0A085U402|A0A085U402_YERRU	YERRU	Alanine--tRNA ligase OS=Yersinia ruckeri GN=alaS PE=3 SV=1	80.55	80.56	1	41	63.84	tr|A0A085U402|A0A085U402_YERRU
13	tr|A0A085UB47|A0A085UB47_YERRU	YERRU	Transketolase OS=Yersinia ruckeri GN=nADLYRO1b_180 PE=3 SV=1	79.19	79.19	1	47	73.64	tr|A0A085UB47|A0A085UB47_YERRU
14	tr|A0A0A8VKI1|A0A0A8VKI1_YERRU	YERRU	Glutamate synthase [NADPH] large chain OS=Yersinia ruckeri GN=CSF007_15830 PE=4 SV=1	79.1	79.11	2	39	36.84	tr|A0A0A8VKI1|A0A0A8VKI1_YERRU	tr|A0A085UAP6|A0A085UAP6_YERRU
15	tr|A0A085U9V7|A0A085U9V7_YERRU	YERRU	30S ribosomal protein S1 OS=Yersinia ruckeri GN=CSF007_6950 PE=3 SV=1	78.16	78.2	1	63	78.46	tr|A0A085U9V7|A0A085U9V7_YERRU
16	tr|A0A0A5FTS4|A0A0A5FTS4_YERRU	YERRU	Aconitate hydratase B OS=Yersinia ruckeri GN=CSF007_3355 PE=3 SV=1	77.12	77.13	2	45	62.89	tr|A0A0A5FTS4|A0A0A5FTS4_YERRU	tr|A0A085U346|A0A085U346_YERRU
17	tr|A0A085U9A0|A0A085U9A0_YERRU	YERRU	Translation initiation factor IF-2 OS=Yersinia ruckeri GN=infB PE=3 SV=1	76.46	76.46	1	51	60.09	tr|A0A085U9A0|A0A085U9A0_YERRU
18	tr|A0A085U2U3|A0A085U2U3_YERRU	YERRU	Phosphoenolpyruvate-protein phosphotransferase OS=Yersinia ruckeri GN=CSF007_12930 PE=3 SV=1	76.42	76.43	1	54	78.26	tr|A0A085U2U3|A0A085U2U3_YERRU
19	tr|A0A085U9I7|A0A085U9I7_YERRU	YERRU	60 kDa chaperonin OS=Yersinia ruckeri GN=groL PE=3 SV=1	76.05	76.05	1	74	79.34	tr|A0A085U9I7|A0A085U9I7_YERRU
20	tr|A0A085U5E5|A0A085U5E5_YERRU	YERRU	Chaperone protein HtpG OS=Yersinia ruckeri GN=htpG PE=3 SV=1	75.91	75.96	1	43	67.31	tr|A0A085U5E5|A0A085U5E5_YERRU
21	tr|A0A085U5A5|A0A085U5A5_YERRU	YERRU	Trigger factor OS=Yersinia ruckeri GN=tig PE=3 SV=1	74.08	74.08	1	55	79.95	tr|A0A085U5A5|A0A085U5A5_YERRU
22	tr|A0A085UBH8|A0A085UBH8_YERRU	YERRU	Carbamoyl-phosphate synthase (glutamine-hydrolyzing) OS=Yersinia ruckeri GN=CSF007_2950 PE=3 SV=1	72.99	72.99	1	40	51.62	tr|A0A085UBH8|A0A085UBH8_YERRU
23	tr|A0A085UB77|A0A085UB77_YERRU	YERRU	Lysine--tRNA ligase OS=Yersinia ruckeri GN=lysS PE=3 SV=1	72.62	72.62	1	47	79.6	tr|A0A085UB77|A0A085UB77_YERRU
24	tr|A0A085U804|A0A085U804_YERRU	YERRU	Phenylalanine--tRNA ligase beta subunit OS=Yersinia ruckeri GN=pheT PE=3 SV=1	72.35	72.35	1	42	65.03	tr|A0A085U804|A0A085U804_YERRU
25	tr|A0A085U8R8|A0A085U8R8_YERRU	YERRU	DNA gyrase subunit B OS=Yersinia ruckeri GN=gyrB PE=3 SV=1	71.37	71.39	2	42	54.98	tr|A0A085U8R8|A0A085U8R8_YERRU	tr|A0A0A8V8F6|A0A0A8V8F6_YERRU
26	tr|A0A085U996|A0A085U996_YERRU	YERRU	Polyribonucleotide nucleotidyltransferase OS=Yersinia ruckeri GN=pnp PE=3 SV=1	68.24	68.24	1	40	58.22	tr|A0A085U996|A0A085U996_YERRU
27	tr|A0A085U809|A0A085U809_YERRU	YERRU	Threonine--tRNA ligase OS=Yersinia ruckeri GN=thrS PE=3 SV=1	67.53	67.53	1	45	66.04	tr|A0A085U809|A0A085U809_YERRU
28	tr|A0A085UBC6|A0A085UBC6_YERRU	YERRU	Protein translocase subunit SecA OS=Yersinia ruckeri GN=secA PE=2 SV=1	67.3	67.37	1	35	57.57	tr|A0A085UBC6|A0A085UBC6_YERRU
29	tr|A0A085U5A8|A0A085U5A8_YERRU	YERRU	Lon protease OS=Yersinia ruckeri GN=lon PE=2 SV=1	66.85	66.85	1	36	52.93	tr|A0A085U5A8|A0A085U5A8_YERRU
30	tr|A0A085U9N6|A0A085U9N6_YERRU	YERRU	6-phosphogluconate dehydrogenase, decarboxylating OS=Yersinia ruckeri GN=CSF007_6500 PE=3 SV=1	66.39	66.39	1	48	82.52	tr|A0A085U9N6|A0A085U9N6_YERRU
31	tr|A0A085U8L4|A0A085U8L4_YERRU	YERRU	Glyceraldehyde-3-phosphate dehydrogenase OS=Yersinia ruckeri GN=CSF007_8370 PE=3 SV=1	66.03	66.03	1	60	86.71	tr|A0A085U8L4|A0A085U8L4_YERRU
32	tr|A0A085UBM5|A0A085UBM5_YERRU	YERRU	Lysine decarboxylase CadA OS=Yersinia ruckeri GN=cadA PE=4 SV=1	65.96	65.98	1	45	62.13	tr|A0A085UBM5|A0A085UBM5_YERRU
33	tr|A0A085U7L1|A0A085U7L1_YERRU	YERRU	Alkyl sulfatase OS=Yersinia ruckeri GN=CSF007_9025 PE=4 SV=1	64.92	64.95	2	36	66.67	tr|A0A085U7L1|A0A085U7L1_YERRU	tr|U3M7S2|U3M7S2_YERRU
34	tr|A0A085U4P6|A0A085U4P6_YERRU	YERRU	Trimethylamine N-oxide reductase I catalytic subunit OS=Yersinia ruckeri GN=CSF007_11835 PE=3 SV=1	64.65	64.66	1	34	54.72	tr|A0A085U4P6|A0A085U4P6_YERRU
35	tr|A0A0A5FMT3|A0A0A5FMT3_YERRU	YERRU	Membrane alanine aminopeptidase N OS=Yersinia ruckeri GN=CSF007_7065 PE=4 SV=1	64.48	64.51	2	35	52.93	tr|A0A0A5FMT3|A0A0A5FMT3_YERRU	tr|A0A085U9Y0|A0A085U9Y0_YERRU
36	tr|A0A085U8U4|A0A085U8U4_YERRU	YERRU	ATP synthase subunit beta OS=Yersinia ruckeri GN=atpD PE=3 SV=1	64.24	64.24	1	60	91.09	tr|A0A085U8U4|A0A085U8U4_YERRU
37	tr|A0A085U4X1|A0A085U4X1_YERRU	YERRU	Phosphate acetyltransferase OS=Yersinia ruckeri GN=CSF007_12440 PE=3 SV=1	64.06	64.14	1	44	65.03	tr|A0A085U4X1|A0A085U4X1_YERRU
38	tr|A0A085U7W1|A0A085U7W1_YERRU	YERRU	Pyruvate kinase OS=Yersinia ruckeri GN=nADLYRO1b_1461 PE=3 SV=1	64.06	64.06	1	49	74.68	tr|A0A085U7W1|A0A085U7W1_YERRU
39	tr|A0A085U600|A0A085U600_YERRU	YERRU	Leucine--tRNA ligase OS=Yersinia ruckeri GN=leuS PE=3 SV=1	63.45	63.52	1	34	50.58	tr|A0A085U600|A0A085U600_YERRU
40	tr|A0A085U984|A0A085U984_YERRU	YERRU	Ornithine decarboxylase OS=Yersinia ruckeri GN=CSF007_2345 PE=4 SV=1	62.83	62.84	1	35	64.58	tr|A0A085U984|A0A085U984_YERRU
41	tr|A0A085U8U6|A0A085U8U6_YERRU	YERRU	ATP synthase subunit alpha OS=Yersinia ruckeri GN=atpA PE=3 SV=1	62.06	62.06	1	49	80.7	tr|A0A085U8U6|A0A085U8U6_YERRU
42	tr|A0A085U9F2|A0A085U9F2_YERRU	YERRU	Ribonuclease R OS=Yersinia ruckeri GN=rnr PE=3 SV=1	61.99	62.05	1	31	51.49	tr|A0A085U9F2|A0A085U9F2_YERRU
43	tr|A0A085UB65|A0A085UB65_YERRU	YERRU	Glycine dehydrogenase (decarboxylating) OS=Yersinia ruckeri GN=gcvP PE=3 SV=1	61.54	61.56	1	34	54.22	tr|A0A085UB65|A0A085UB65_YERRU
44	tr|A0A0A8VEE9|A0A0A8VEE9_YERRU	YERRU	Phosphoenolpyruvate carboxykinase [ATP] OS=Yersinia ruckeri GN=pckA PE=3 SV=1	60.11	60.11	1	36	80.15	tr|A0A0A8VEE9|A0A0A8VEE9_YERRU
45	tr|A0A085U8H7|A0A085U8H7_YERRU	YERRU	Pyruvate kinase OS=Yersinia ruckeri GN=CSF007_8170 PE=3 SV=1	59.89	59.92	1	39	71.25	tr|A0A085U8H7|A0A085U8H7_YERRU
46	tr|A0A0A8VG61|A0A0A8VG61_YERRU	YERRU	Outer membrane protein assembly factor BamA OS=Yersinia ruckeri GN=bamA PE=3 SV=1	59.31	59.32	2	29	47.67	tr|A0A0A8VG61|A0A0A8VG61_YERRU	tr|A0A085U2Y7|A0A085U2Y7_YERRU
47	tr|A0A085U8G5|A0A085U8G5_YERRU	YERRU	Aspartyl-tRNA synthetase OS=Yersinia ruckeri GN=CSF007_8110 PE=3 SV=1	59.04	59.04	1	38	72.58	tr|A0A085U8G5|A0A085U8G5_YERRU
48	tr|A0A0A5FMC5|A0A0A5FMC5_YERRU	YERRU	Arginine decarboxylase, catabolic OS=Yersinia ruckeri GN=CSF007_6250 PE=4 SV=1	58.74	59.5	1	33	62.03	tr|A0A0A5FMC5|A0A0A5FMC5_YERRU
49	tr|A0A085U8Q3|A0A085U8Q3_YERRU	YERRU	Glycine--tRNA ligase beta subunit OS=Yersinia ruckeri GN=glyS PE=3 SV=1	58.61	58.66	1	35	70.25	tr|A0A085U8Q3|A0A085U8Q3_YERRU
50	tr|A0A0A5FSG3|A0A0A5FSG3_YERRU	YERRU	Isocitrate dehydrogenase [NADP] OS=Yersinia ruckeri GN=CSF007_7530 PE=3 SV=1	57.59	57.6	1	33	64.03	tr|A0A0A5FSG3|A0A0A5FSG3_YERRU
51	tr|H6U8T4|H6U8T4_YERRU	YERRU	DNA gyrase subunit A OS=Yersinia ruckeri GN=gyrA PE=3 SV=1	56.92	56.95	2	29	41.39	tr|H6U8T4|H6U8T4_YERRU	tr|H6U8T3|H6U8T3_YERRU
52	tr|A0A0A8VGM1|A0A0A8VGM1_YERRU	YERRU	Putative GTP-binding protein YdgA OS=Yersinia ruckeri GN=CSF007_8900 PE=4 SV=1	56.73	56.73	2	38	62.9	tr|A0A0A8VGM1|A0A0A8VGM1_YERRU	tr|A0A085U7I9|A0A085U7I9_YERRU
53	tr|A0A085U3T8|A0A085U3T8_YERRU	YERRU	Glutamine synthetase OS=Yersinia ruckeri GN=nADLYRO1b_2874 PE=3 SV=1	56.46	56.47	2	38	81.02	tr|A0A085U3T8|A0A085U3T8_YERRU	tr|A0A0A5FT10|A0A0A5FT10_YERRU
54	tr|A0A085U6V9|A0A085U6V9_YERRU	YERRU	Elongation factor Tu OS=Yersinia ruckeri GN=tuf PE=3 SV=1	56.14	56.14	1	54	86.29	tr|A0A085U6V9|A0A085U6V9_YERRU
55	tr|A0A085UBI4|A0A085UBI4_YERRU	YERRU	Isoleucine--tRNA ligase OS=Yersinia ruckeri GN=ileS PE=3 SV=1	55.6	55.64	1	28	45.42	tr|A0A085UBI4|A0A085UBI4_YERRU
56	tr|A0A085U9U7|A0A085U9U7_YERRU	YERRU	Serine--tRNA ligase OS=Yersinia ruckeri GN=serS PE=3 SV=1	55.22	55.26	1	34	76.8	tr|A0A085U9U7|A0A085U9U7_YERRU
57	tr|A0A085U383|A0A085U383_YERRU	YERRU	Enolase OS=Yersinia ruckeri GN=eno PE=3 SV=1	54.64	54.64	1	65	80.97	tr|A0A085U383|A0A085U383_YERRU
58	tr|A0A085U5B0|A0A085U5B0_YERRU	YERRU	Peptidylprolyl isomerase OS=Yersinia ruckeri GN=CSF007_4710 PE=4 SV=1	54.1	54.11	1	38	65.39	tr|A0A085U5B0|A0A085U5B0_YERRU
59	tr|A0A085U966|A0A085U966_YERRU	YERRU	Valine--tRNA ligase OS=Yersinia ruckeri GN=valS PE=3 SV=1	53.98	54.09	1	27	40.71	tr|A0A085U966|A0A085U966_YERRU
60	tr|A0A085U3M2|A0A085U3M2_YERRU	YERRU	ATP-dependent protease ATPase subunit HslU OS=Yersinia ruckeri GN=hslU PE=3 SV=1	53.62	53.63	1	31	67.49	tr|A0A085U3M2|A0A085U3M2_YERRU
61	tr|A0A0A8VEQ0|A0A0A8VEQ0_YERRU	YERRU	NADH-quinone oxidoreductase OS=Yersinia ruckeri GN=CSF007_12365 PE=3 SV=1	53.38	53.4	2	28	52.03	tr|A0A0A8VEQ0|A0A0A8VEQ0_YERRU	tr|A0A085U4V7|A0A085U4V7_YERRU
62	tr|A0A0A8VE48|A0A0A8VE48_YERRU	YERRU	Arginine deiminase OS=Yersinia ruckeri GN=arcA PE=3 SV=1	53.14	53.16	2	40	84.54	tr|A0A0A8VE48|A0A0A8VE48_YERRU	tr|A0A085UBQ1|A0A085UBQ1_YERRU
63	tr|A0A085U6T0|A0A085U6T0_YERRU	YERRU	DNA-directed RNA polymerase subunit alpha OS=Yersinia ruckeri GN=rpoA PE=3 SV=1	52.98	52.98	1	31	84.8	tr|A0A085U6T0|A0A085U6T0_YERRU
64	tr|A0A085U8H9|A0A085U8H9_YERRU	YERRU	Glucose-6-phosphate 1-dehydrogenase OS=Yersinia ruckeri GN=zwf PE=3 SV=1	52.73	52.74	1	27	67.01	tr|A0A085U8H9|A0A085U8H9_YERRU
65	tr|A0A085U8L0|A0A085U8L0_YERRU	YERRU	PrkA family serine protein kinase OS=Yersinia ruckeri GN=CSF007_8345 PE=4 SV=1	52.64	52.66	1	30	52.64	tr|A0A085U8L0|A0A085U8L0_YERRU
66	tr|A0A0A8VG40|A0A0A8VG40_YERRU	YERRU	Proline--tRNA ligase OS=Yersinia ruckeri GN=proS PE=3 SV=1	52.37	52.4	1	30	59.79	tr|A0A0A8VG40|A0A0A8VG40_YERRU
67	tr|A0A085U9T7|A0A085U9T7_YERRU	YERRU	ATP-dependent Clp protease ATP-binding protein OS=Yersinia ruckeri GN=CSF007_6845 PE=3 SV=1	52.37	52.38	1	27	53.83	tr|A0A085U9T7|A0A085U9T7_YERRU
68	tr|A0A085UBD0|A0A085UBD0_YERRU	YERRU	Cell division protein FtsZ OS=Yersinia ruckeri GN=ftsZ PE=3 SV=1	52.31	52.34	1	30	84.33	tr|A0A085UBD0|A0A085UBD0_YERRU
69	tr|A0A0A8VM72|A0A0A8VM72_YERRU	YERRU	5-methyltetrahydropteroyltriglutamate--homocysteine methyltransferase OS=Yersinia ruckeri GN=metE PE=3 SV=1	52.3	52.36	2	30	50.4	tr|A0A0A8VM72|A0A0A8VM72_YERRU	tr|A0A085U6L5|A0A085U6L5_YERRU
70	tr|A0A085U477|A0A085U477_YERRU	YERRU	2-oxoglutarate dehydrogenase E1 OS=Yersinia ruckeri GN=CSF007_5815 PE=4 SV=1	52.01	52.15	1	29	46.63	tr|A0A085U477|A0A085U477_YERRU
71	tr|A0A0A8VIA7|A0A0A8VIA7_YERRU	YERRU	GTP-binding protein TypA/BipA OS=Yersinia ruckeri GN=CSF007_17970 PE=4 SV=1	51.54	51.57	2	36	54.53	tr|A0A0A8VIA7|A0A0A8VIA7_YERRU	tr|A0A085U3T7|A0A085U3T7_YERRU
72	tr|A0A0A8VD67|A0A0A8VD67_YERRU	YERRU	Oligopeptidase A OS=Yersinia ruckeri GN=CSF007_0675 PE=3 SV=1	50.96	51.79	2	27	50.22	tr|A0A0A8VD67|A0A0A8VD67_YERRU	tr|A0A085U764|A0A085U764_YERRU
73	tr|A0A0A8VD74|A0A0A8VD74_YERRU	YERRU	Bifunctional polymyxin resistance protein ArnA OS=Yersinia ruckeri GN=arnA PE=3 SV=1	50.73	50.77	2	25	49.78	tr|A0A0A8VD74|A0A0A8VD74_YERRU	tr|A0A085U7Y9|A0A085U7Y9_YERRU
74	tr|A0A085UB44|A0A085UB44_YERRU	YERRU	Biosynthetic arginine decarboxylase OS=Yersinia ruckeri GN=speA PE=3 SV=1	50.63	50.63	2	25	55.84	tr|A0A085UB44|A0A085UB44_YERRU	tr|A0A0A8VGK2|A0A0A8VGK2_YERRU
75	tr|A0A085U2P4|A0A085U2P4_YERRU	YERRU	Phosphopentomutase OS=Yersinia ruckeri GN=deoB PE=3 SV=1	50.31	50.32	1	26	69.78	tr|A0A085U2P4|A0A085U2P4_YERRU
76	tr|A0A085U621|A0A085U621_YERRU	YERRU	Glutamine--tRNA ligase OS=Yersinia ruckeri GN=glnS PE=3 SV=1	50	50	1	31	64.68	tr|A0A085U621|A0A085U621_YERRU
77	tr|A0A0A8VA54|A0A0A8VA54_YERRU	YERRU	Acetyltransferase component of pyruvate dehydrogenase complex OS=Yersinia ruckeri GN=CSF007_3330 PE=3 SV=1	49.84	49.84	2	36	58.94	tr|A0A0A8VA54|A0A0A8VA54_YERRU	tr|A0A085U343|A0A085U343_YERRU
78	tr|A0A085UBP8|A0A085UBP8_YERRU	YERRU	Glutamate decarboxylase OS=Yersinia ruckeri GN=CSF007_10490 PE=3 SV=1	49.57	50.76	1	42	76.66	tr|A0A085UBP8|A0A085UBP8_YERRU
79	tr|A0A0A8VC81|A0A0A8VC81_YERRU	YERRU	Arginine--tRNA ligase OS=Yersinia ruckeri GN=argS PE=3 SV=1	49.25	49.26	2	27	63.08	tr|A0A0A8VC81|A0A0A8VC81_YERRU	tr|A0A085U8F7|A0A085U8F7_YERRU
80	tr|A0A0A8VEB8|A0A0A8VEB8_YERRU	YERRU	1,4-alpha-glucan branching enzyme GlgB OS=Yersinia ruckeri GN=glgB PE=3 SV=1	48.85	48.87	1	24	50.81	tr|A0A0A8VEB8|A0A0A8VEB8_YERRU
81	tr|A0A085U382|A0A085U382_YERRU	YERRU	CTP synthase OS=Yersinia ruckeri GN=pyrG PE=3 SV=1	48.47	48.56	1	30	61.47	tr|A0A085U382|A0A085U382_YERRU
82	tr|A0A085UAD2|A0A085UAD2_YERRU	YERRU	Peptidase B OS=Yersinia ruckeri GN=pepB PE=3 SV=1	48.33	48.34	1	30	82.13	tr|A0A085UAD2|A0A085UAD2_YERRU
83	tr|A0A085U9A1|A0A085U9A1_YERRU	YERRU	Transcription termination/antitermination protein NusA OS=Yersinia ruckeri GN=nusA PE=3 SV=1	48.25	48.25	1	31	56.57	tr|A0A085U9A1|A0A085U9A1_YERRU
84	tr|A0A085U2Z4|A0A085U2Z4_YERRU	YERRU	Elongation factor Ts OS=Yersinia ruckeri GN=tsf PE=3 SV=1	48.22	48.22	1	32	78.95	tr|A0A085U2Z4|A0A085U2Z4_YERRU
85	tr|A0A0A8VJZ6|A0A0A8VJZ6_YERRU	YERRU	Fructose-bisphosphate aldolase class II OS=Yersinia ruckeri GN=CSF007_14795 PE=3 SV=1	48.01	48.01	2	50	79.4	tr|A0A0A8VJZ6|A0A0A8VJZ6_YERRU	tr|A0A085UB50|A0A085UB50_YERRU
86	tr|A0A085U505|A0A085U505_YERRU	YERRU	3-oxoacyl-ACP synthase OS=Yersinia ruckeri GN=CSF007_12625 PE=3 SV=1	48.01	48.01	1	40	81.73	tr|A0A085U505|A0A085U505_YERRU
87	tr|A0A0A5H946|A0A0A5H946_YERRU	YERRU	Glutamate--tRNA ligase OS=Yersinia ruckeri GN=gltX PE=3 SV=1	47.42	47.44	1	24	59.45	tr|A0A0A5H946|A0A0A5H946_YERRU
88	tr|A0A085U6D5|A0A085U6D5_YERRU	YERRU	Transcription termination factor Rho OS=Yersinia ruckeri GN=rho PE=3 SV=1	46.88	48.91	1	29	64.68	tr|A0A085U6D5|A0A085U6D5_YERRU
89	tr|A0A085UB49|A0A085UB49_YERRU	YERRU	Phosphoglycerate kinase OS=Yersinia ruckeri GN=pgk PE=3 SV=1	46.81	46.82	1	40	68.48	tr|A0A085UB49|A0A085UB49_YERRU
90	tr|A0A085U9L4|A0A085U9L4_YERRU	YERRU	UDP-N-acetylglucosamine 4,6-dehydratase OS=Yersinia ruckeri GN=CSF007_1635 PE=4 SV=1	46.65	46.65	1	24	71.46	tr|A0A085U9L4|A0A085U9L4_YERRU
91	tr|A0A085UBL1|A0A085UBL1_YERRU	YERRU	ABC transporter, ATP-binding protein OS=Yersinia ruckeri GN=CSF007_2785 PE=4 SV=1	46.62	46.63	1	26	62.34	tr|A0A085UBL1|A0A085UBL1_YERRU
92	tr|A0A0A8VAM1|A0A0A8VAM1_YERRU	YERRU	UDP-sugar hydrolase 5'-nucleotidase OS=Yersinia ruckeri GN=CSF007_4945 PE=3 SV=1	46.47	46.49	2	25	65.64	tr|A0A0A8VAM1|A0A0A8VAM1_YERRU	tr|A0A085U5F2|A0A085U5F2_YERRU
93	tr|A0A085U9F4|A0A085U9F4_YERRU	YERRU	Adenylosuccinate synthetase OS=Yersinia ruckeri GN=purA PE=3 SV=1	46.3	46.31	1	24	67.13	tr|A0A085U9F4|A0A085U9F4_YERRU
94	tr|A0A0A8VD08|A0A0A8VD08_YERRU	YERRU	Tyrosine--tRNA ligase OS=Yersinia ruckeri GN=tyrS PE=3 SV=1	46.14	46.52	1	28	76.18	tr|A0A0A8VD08|A0A0A8VD08_YERRU
95	tr|A0A085U8W7|A0A085U8W7_YERRU	YERRU	Flagellin OS=Yersinia ruckeri GN=CSF007_11070 PE=3 SV=1	46	46	1	51	81.12	tr|A0A085U8W7|A0A085U8W7_YERRU
96	tr|A0A085U669|A0A085U669_YERRU	YERRU	PTS mannose transporter subunit IIAB OS=Yersinia ruckeri GN=CSF007_10150 PE=4 SV=1	46	46	1	38	81.37	tr|A0A085U669|A0A085U669_YERRU
97	tr|A0A085U540|A0A085U540_YERRU	YERRU	Aminoacyl-histidine dipeptidase OS=Yersinia ruckeri GN=CSF007_4345 PE=4 SV=1	46	46	1	28	68.11	tr|A0A085U540|A0A085U540_YERRU
98	tr|A0A085U7B7|A0A085U7B7_YERRU	YERRU	Oligopeptide ABC transporter, periplasmic oligopeptide-binding protein OppA OS=Yersinia ruckeri GN=CSF007_8520 PE=4 SV=1	45.86	45.9	1	26	64.59	tr|A0A085U7B7|A0A085U7B7_YERRU
99	tr|A0A085U499|A0A085U499_YERRU	YERRU	Galactose/methyl galactoside ABC transport system, D-galactose-binding periplasmic protein MglB OS=Yersinia ruckeri GN=CSF007_6395 PE=4 SV=1	45.59	45.64	1	29	66.16	tr|A0A085U499|A0A085U499_YERRU
100	tr|A0A085U994|A0A085U994_YERRU	YERRU	ATP-dependent RNA helicase DeaD OS=Yersinia ruckeri GN=deaD PE=3 SV=1	45.38	45.4	1	25	48.93	tr|A0A085U994|A0A085U994_YERRU
101	tr|A0A0A8V833|A0A0A8V833_YERRU	YERRU	Glutathione reductase OS=Yersinia ruckeri GN=CSF007_0665 PE=3 SV=1	45.22	45.23	2	25	73.9	tr|A0A0A8V833|A0A0A8V833_YERRU	tr|A0A085U766|A0A085U766_YERRU
102	tr|A0A085UAE9|A0A085UAE9_YERRU	YERRU	GMP synthase [glutamine-hydrolyzing] OS=Yersinia ruckeri GN=guaA PE=3 SV=1	45.16	45.24	1	23	62.1	tr|A0A085UAE9|A0A085UAE9_YERRU
103	tr|A0A085U6C9|A0A085U6C9_YERRU	YERRU	Ketol-acid reductoisomerase (NADP(+)) OS=Yersinia ruckeri GN=ilvC PE=3 SV=1	44.87	44.91	1	23	60.77	tr|A0A085U6C9|A0A085U6C9_YERRU
104	tr|A0A085U5A7|A0A085U5A7_YERRU	YERRU	ATP-dependent Clp protease ATP-binding subunit ClpX OS=Yersinia ruckeri GN=clpX PE=3 SV=1	44.38	44.38	1	23	69.5	tr|A0A085U5A7|A0A085U5A7_YERRU
105	tr|A0A085U8U5|A0A085U8U5_YERRU	YERRU	ATP synthase gamma chain OS=Yersinia ruckeri GN=atpG PE=3 SV=1	44.19	44.19	1	25	73.01	tr|A0A085U8U5|A0A085U8U5_YERRU
106	tr|A0A085U6M9|A0A085U6M9_YERRU	YERRU	Delta-aminolevulinic acid dehydratase OS=Yersinia ruckeri GN=CSF007_16810 PE=3 SV=1	44.16	44.16	1	35	85.29	tr|A0A085U6M9|A0A085U6M9_YERRU
107	tr|A0A0A8V9E2|A0A0A8V9E2_YERRU	YERRU	Transaldolase OS=Yersinia ruckeri GN=tal PE=3 SV=1	44.05	44.09	2	30	69.39	tr|A0A0A8V9E2|A0A0A8V9E2_YERRU	tr|A0A085UBJ5|A0A085UBJ5_YERRU
108	tr|A0A085U344|A0A085U344_YERRU	YERRU	Dihydrolipoyl dehydrogenase OS=Yersinia ruckeri GN=CSF007_3335 PE=4 SV=1	44.02	44.02	1	35	67.51	tr|A0A085U344|A0A085U344_YERRU
109	tr|A0A085U9X6|A0A085U9X6_YERRU	YERRU	Aminotransferase OS=Yersinia ruckeri GN=CSF007_7045 PE=3 SV=1	43.99	43.99	1	22	73.23	tr|A0A085U9X6|A0A085U9X6_YERRU
110	tr|A0A085U9X8|A0A085U9X8_YERRU	YERRU	Asparagine--tRNA ligase OS=Yersinia ruckeri GN=asnS PE=3 SV=1	43.79	43.79	1	24	50.86	tr|A0A085U9X8|A0A085U9X8_YERRU
111	tr|A0A0A8V9Q5|A0A0A8V9Q5_YERRU	YERRU	Ribonucleotide reductase of class III (Anaerobic), large subunit OS=Yersinia ruckeri GN=CSF007_2410 PE=4 SV=1	43.7	43.72	2	22	38.9	tr|A0A0A8V9Q5|A0A0A8V9Q5_YERRU	tr|A0A085U970|A0A085U970_YERRU
112	tr|A0A085UAK7|A0A085UAK7_YERRU	YERRU	NADP-dependent malic enzyme OS=Yersinia ruckeri GN=CSF007_13080 PE=4 SV=1	43.3	43.35	1	27	48.48	tr|A0A085UAK7|A0A085UAK7_YERRU
113	tr|A0A085U2P3|A0A085U2P3_YERRU	YERRU	Thymidine phosphorylase OS=Yersinia ruckeri GN=deoA PE=3 SV=1	43.3	43.32	1	25	74.77	tr|A0A085U2P3|A0A085U2P3_YERRU
114	tr|A0A0A8V9S0|A0A0A8V9S0_YERRU	YERRU	Sulfite reductase [NADPH] flavoprotein alpha-component OS=Yersinia ruckeri GN=cysJ PE=3 SV=1	43.05	43.12	1	24	63.83	tr|A0A0A8V9S0|A0A0A8V9S0_YERRU
115	tr|A0A085U3P6|A0A085U3P6_YERRU	YERRU	2,3-bisphosphoglycerate-independent phosphoglycerate mutase OS=Yersinia ruckeri GN=gpmI PE=3 SV=1	42.83	42.85	1	23	72.04	tr|A0A085U3P6|A0A085U3P6_YERRU
116	tr|A0A085U9H1|A0A085U9H1_YERRU	YERRU	Fumarate reductase flavoprotein subunit OS=Yersinia ruckeri GN=CSF007_1860 PE=3 SV=1	42.25	42.25	1	24	58.61	tr|A0A085U9H1|A0A085U9H1_YERRU
117	tr|A0A0A8VG60|A0A0A8VG60_YERRU	YERRU	ATPase-like protein OS=Yersinia ruckeri GN=CSF007_15020 PE=4 SV=1	42.2	42.28	1	24	25.62	tr|A0A0A8VG60|A0A0A8VG60_YERRU
118	tr|A0A085U4U1|A0A085U4U1_YERRU	YERRU	Catalase OS=Yersinia ruckeri GN=CSF007_12285 PE=3 SV=1	42.06	42.06	1	32	57.62	tr|A0A085U4U1|A0A085U4U1_YERRU
119	tr|A0A085UB00|A0A085UB00_YERRU	YERRU	Glucose-6-phosphate isomerase OS=Yersinia ruckeri GN=pgi PE=3 SV=1	41.93	41.95	1	24	60.22	tr|A0A085UB00|A0A085UB00_YERRU
120	tr|A0A085U407|A0A085U407_YERRU	YERRU	Fumarate hydratase OS=Yersinia ruckeri GN=CSF007_4025 PE=4 SV=1	41.93	41.93	1	23	59.23	tr|A0A085U407|A0A085U407_YERRU
121	tr|A0A085U9J0|A0A085U9J0_YERRU	YERRU	Aspartate ammonia-lyase OS=Yersinia ruckeri GN=CSF007_1760 PE=3 SV=1	41.86	41.86	1	24	69.46	tr|A0A085U9J0|A0A085U9J0_YERRU
122	tr|A0A085UAW0|A0A085UAW0_YERRU	YERRU	Acetyl-CoA carboxylase biotin carboxylase subunit OS=Yersinia ruckeri GN=CSF007_16155 PE=4 SV=1	41.49	41.5	1	24	57.68	tr|A0A085UAW0|A0A085UAW0_YERRU
123	tr|A0A085U7W3|A0A085U7W3_YERRU	YERRU	L,D-transpeptidase YcfS OS=Yersinia ruckeri GN=CSF007_9600 PE=4 SV=1	40.66	40.66	1	22	82.08	tr|A0A085U7W3|A0A085U7W3_YERRU
124	tr|A0A085U8U2|A0A085U8U2_YERRU	YERRU	Bifunctional protein GlmU OS=Yersinia ruckeri GN=glmU PE=3 SV=1	40.21	40.22	2	23	67.76	tr|A0A085U8U2|A0A085U8U2_YERRU	tr|A0A0A8VCX7|A0A0A8VCX7_YERRU
125	tr|A0A085U4X0|A0A085U4X0_YERRU	YERRU	Acetate kinase OS=Yersinia ruckeri GN=ackA PE=3 SV=1	40.14	40.14	1	36	81.25	tr|A0A085U4X0|A0A085U4X0_YERRU
126	tr|A0A085U3N5|A0A085U3N5_YERRU	YERRU	ATP-dependent 6-phosphofructokinase OS=Yersinia ruckeri GN=pfkA PE=3 SV=1	40.13	40.13	1	28	62.8	tr|A0A085U3N5|A0A085U3N5_YERRU
127	tr|B6CGX1|B6CGX1_YERRU	YERRU	Chromosome (Plasmid) partitioning protein ParA OS=Yersinia ruckeri GN=parA PE=4 SV=1	40.13	40.13	1	21	86.05	tr|B6CGX1|B6CGX1_YERRU
128	tr|A0A085U8U0|A0A085U8U0_YERRU	YERRU	Phosphate-binding protein PstS OS=Yersinia ruckeri GN=CSF007_0105 PE=3 SV=1	40.12	40.13	1	22	68.79	tr|A0A085U8U0|A0A085U8U0_YERRU
129	tr|A0A085UAB7|A0A085UAB7_YERRU	YERRU	Serine hydroxymethyltransferase OS=Yersinia ruckeri GN=glyA PE=3 SV=1	40.04	40.05	1	24	64.51	tr|A0A085UAB7|A0A085UAB7_YERRU
130	tr|A0A085U252|A0A085U252_YERRU	YERRU	Phosphoglucomutase OS=Yersinia ruckeri GN=CSF007_5690 PE=3 SV=1	40	40.03	1	23	63.44	tr|A0A085U252|A0A085U252_YERRU
131	tr|A0A085U6N5|A0A085U6N5_YERRU	YERRU	Fatty acid oxidation complex subunit alpha OS=Yersinia ruckeri GN=fadB PE=3 SV=1	39.97	39.97	1	20	39.09	tr|A0A085U6N5|A0A085U6N5_YERRU
132	tr|A0A085U5C9|A0A085U5C9_YERRU	YERRU	Membrane fusion protein of RND family multidrug efflux pump OS=Yersinia ruckeri GN=CSF007_4820 PE=3 SV=1	39.23	39.24	1	24	57.65	tr|A0A085U5C9|A0A085U5C9_YERRU
133	tr|A0A085U9V4|A0A085U9V4_YERRU	YERRU	Phosphoserine aminotransferase OS=Yersinia ruckeri GN=serC PE=3 SV=1	39.15	39.17	1	20	88.37	tr|A0A085U9V4|A0A085U9V4_YERRU
134	tr|A0A085UAE8|A0A085UAE8_YERRU	YERRU	Inosine-5'-monophosphate dehydrogenase OS=Yersinia ruckeri GN=guaB PE=3 SV=1	38.98	38.99	1	20	67.15	tr|A0A085UAE8|A0A085UAE8_YERRU
135	tr|A0A085U9J7|A0A085U9J7_YERRU	YERRU	UDP-N-acetylglucosamine 2-epimerase OS=Yersinia ruckeri GN=CSF007_1720 PE=3 SV=1	38.93	38.97	1	21	69.95	tr|A0A085U9J7|A0A085U9J7_YERRU
136	tr|A0A0A5FJ87|A0A0A5FJ87_YERRU	YERRU	Aldehyde dehydrogenase B OS=Yersinia ruckeri GN=CSF007_16060 PE=3 SV=1	38.6	38.6	1	23	66.05	tr|A0A0A5FJ87|A0A0A5FJ87_YERRU
137	tr|A0A085UAU7|A0A085UAU7_YERRU	YERRU	Amidohydrolase OS=Yersinia ruckeri GN=CSF007_16090 PE=4 SV=1	38.13	38.14	1	19	82.52	tr|A0A085UAU7|A0A085UAU7_YERRU
138	tr|A0A085U5X1|A0A085U5X1_YERRU	YERRU	LacI family transcriptional regulator OS=Yersinia ruckeri GN=CSF007_13910 PE=4 SV=1	38	38	1	21	66.16	tr|A0A085U5X1|A0A085U5X1_YERRU
139	tr|B6CGW8|B6CGW8_YERRU	YERRU	Protease III OS=Yersinia ruckeri GN=CSF007_14415 PE=3 SV=1	37.83	37.88	2	19	27.86	tr|B6CGW8|B6CGW8_YERRU	tr|A0A085UBB6|A0A085UBB6_YERRU
140	tr|A0A085U3K5|A0A085U3K5_YERRU	YERRU	Argininosuccinate synthase OS=Yersinia ruckeri GN=argG PE=3 SV=1	37.78	37.78	1	20	60.15	tr|A0A085U3K5|A0A085U3K5_YERRU
141	tr|A0A085U8J0|A0A085U8J0_YERRU	YERRU	Site-determining protein OS=Yersinia ruckeri GN=minD PE=3 SV=1	37.73	37.74	1	20	58.89	tr|A0A085U8J0|A0A085U8J0_YERRU
142	tr|A0A085U9K2|A0A085U9K2_YERRU	YERRU	Putitive LPS biosynthesis protein OS=Yersinia ruckeri GN=CSF007_1695 PE=4 SV=1	37.7	37.7	1	19	62.07	tr|A0A085U9K2|A0A085U9K2_YERRU
143	tr|A0A085U832|A0A085U832_YERRU	YERRU	Carboxy-terminal protease OS=Yersinia ruckeri GN=CSF007_9955 PE=3 SV=1	37.65	37.66	1	21	45.21	tr|A0A085U832|A0A085U832_YERRU
144	tr|A0A0A8VER2|A0A0A8VER2_YERRU	YERRU	Uncharacterized protein OS=Yersinia ruckeri GN=CSF007_11690 PE=4 SV=1	37.59	37.59	1	20	60.11	tr|A0A0A8VER2|A0A0A8VER2_YERRU
145	tr|A0A085U4V8|A0A085U4V8_YERRU	YERRU	NADH dehydrogenase subunit F OS=Yersinia ruckeri GN=CSF007_12370 PE=4 SV=1	37.49	37.5	1	20	58.24	tr|A0A085U4V8|A0A085U4V8_YERRU
146	tr|A0A085U8T5|A0A085U8T5_YERRU	YERRU	Amino acid ABC transporter substrate-binding protein OS=Yersinia ruckeri GN=CSF007_0130 PE=3 SV=1	37.47	37.5	1	20	64.75	tr|A0A085U8T5|A0A085U8T5_YERRU
147	tr|A0A085U377|A0A085U377_YERRU	YERRU	HtrA protease/chaperone protein OS=Yersinia ruckeri GN=CSF007_3515 PE=4 SV=1	37.47	37.49	1	23	52.2	tr|A0A085U377|A0A085U377_YERRU
148	tr|A0A085U3Q1|A0A085U3Q1_YERRU	YERRU	ADP-L-glycero-D-manno-heptose-6-epimerase OS=Yersinia ruckeri GN=hldD PE=3 SV=1	37.14	37.17	1	21	69.35	tr|A0A085U3Q1|A0A085U3Q1_YERRU
149	tr|A0A0A8VGL7|A0A0A8VGL7_YERRU	YERRU	Formate--tetrahydrofolate ligase OS=Yersinia ruckeri GN=fhs PE=3 SV=1	37.11	37.13	2	22	53.36	tr|A0A0A8VGL7|A0A0A8VGL7_YERRU	tr|A0A085U7I4|A0A085U7I4_YERRU
150	tr|A0A085U964|A0A085U964_YERRU	YERRU	Probable cytosol aminopeptidase OS=Yersinia ruckeri GN=pepA PE=3 SV=1	37.11	37.12	1	20	48.91	tr|A0A085U964|A0A085U964_YERRU
151	tr|A0A085UAU9|A0A085UAU9_YERRU	YERRU	Cytoplasmic axial filament protein CafA and Ribonuclease G OS=Yersinia ruckeri GN=CSF007_16100 PE=4 SV=1	37.09	37.16	1	19	53.58	tr|A0A085UAU9|A0A085UAU9_YERRU
152	tr|A0A085U3H2|A0A085U3H2_YERRU	YERRU	Bifunctional protein HldE OS=Yersinia ruckeri GN=hldE PE=3 SV=1	36.87	36.88	1	18	59.66	tr|A0A085U3H2|A0A085U3H2_YERRU
153	tr|A0A085U387|A0A085U387_YERRU	YERRU	Sulfite reductase [NADPH] hemoprotein beta-component OS=Yersinia ruckeri GN=cysI PE=3 SV=1	36.82	36.89	1	19	46.76	tr|A0A085U387|A0A085U387_YERRU
154	tr|A0A0A8VNF7|A0A0A8VNF7_YERRU	YERRU	UPF0261 protein CSF007_17140 OS=Yersinia ruckeri GN=CSF007_17140 PE=3 SV=1	36.43	36.44	1	22	75.37	tr|A0A0A8VNF7|A0A0A8VNF7_YERRU
155	tr|A0A085U745|A0A085U745_YERRU	YERRU	Glucose-1-phosphate adenylyltransferase OS=Yersinia ruckeri GN=glgC PE=3 SV=1	36.21	36.21	1	19	55.53	tr|A0A085U745|A0A085U745_YERRU
156	tr|A0A085UB43|A0A085UB43_YERRU	YERRU	S-adenosylmethionine synthase OS=Yersinia ruckeri GN=metK PE=3 SV=1	36.09	36.09	1	23	67.71	tr|A0A085UB43|A0A085UB43_YERRU
157	tr|A0A0A5FVK3|A0A0A5FVK3_YERRU	YERRU	UDP-N-acetyl-D-mannosamine dehydrogenase OS=Yersinia ruckeri GN=wecC PE=3 SV=1	36.05	36.06	2	24	66.9	tr|A0A0A5FVK3|A0A0A5FVK3_YERRU	tr|A0A085U6D9|A0A085U6D9_YERRU
158	tr|A0A085U479|A0A085U479_YERRU	YERRU	Succinate dehydrogenase flavoprotein subunit OS=Yersinia ruckeri GN=CSF007_5805 PE=3 SV=1	36.03	36.05	1	19	52.72	tr|A0A085U479|A0A085U479_YERRU
159	tr|A0A085U570|A0A085U570_YERRU	YERRU	Alkyl hydroperoxide reductase subunit C-like protein OS=Yersinia ruckeri GN=CSF007_4510 PE=4 SV=1	36	36.01	1	36	90.5	tr|A0A085U570|A0A085U570_YERRU
160	tr|A0A085U8D1|A0A085U8D1_YERRU	YERRU	Ribose-phosphate pyrophosphokinase OS=Yersinia ruckeri GN=prs PE=3 SV=1	36	36	1	20	65.71	tr|A0A085U8D1|A0A085U8D1_YERRU
161	tr|A0A0A8VK14|A0A0A8VK14_YERRU	YERRU	Cystine ABC transporter, periplasmic cystine-binding protein FliY OS=Yersinia ruckeri GN=CSF007_11050 PE=3 SV=1	36	36	2	25	72.93	tr|A0A0A8VK14|A0A0A8VK14_YERRU	tr|A0A085UBL8|A0A085UBL8_YERRU
162	tr|A0A085U9C1|A0A085U9C1_YERRU	YERRU	Malate dehydrogenase OS=Yersinia ruckeri GN=mdh PE=3 SV=1	36	36	1	21	86.86	tr|A0A085U9C1|A0A085U9C1_YERRU
163	tr|A0A085U3N3|A0A085U3N3_YERRU	YERRU	Triosephosphate isomerase OS=Yersinia ruckeri GN=tpiA PE=3 SV=1	36	36	1	31	84.31	tr|A0A085U3N3|A0A085U3N3_YERRU
164	tr|A0A085U475|A0A085U475_YERRU	YERRU	Succinate--CoA ligase [ADP-forming] subunit beta OS=Yersinia ruckeri GN=sucC PE=3 SV=1	35.83	35.87	1	20	56.96	tr|A0A085U475|A0A085U475_YERRU
165	tr|A0A085U9A4|A0A085U9A4_YERRU	YERRU	Phosphoglucosamine mutase OS=Yersinia ruckeri GN=glmM PE=3 SV=1	35.59	35.6	1	24	65.7	tr|A0A085U9A4|A0A085U9A4_YERRU
166	tr|A0A085U4I4|A0A085U4I4_YERRU	YERRU	Phospho-2-dehydro-3-deoxyheptonate aldolase OS=Yersinia ruckeri GN=CSF007_5940 PE=3 SV=1	35.46	35.49	1	22	67.71	tr|A0A085U4I4|A0A085U4I4_YERRU
167	tr|A0A085UAE2|A0A085UAE2_YERRU	YERRU	Histidine--tRNA ligase OS=Yersinia ruckeri GN=hisS PE=3 SV=1	35.45	35.48	1	20	51.18	tr|A0A085UAE2|A0A085UAE2_YERRU
168	tr|A0A0A8VBB0|A0A0A8VBB0_YERRU	YERRU	Methionine--tRNA ligase OS=Yersinia ruckeri GN=metG PE=3 SV=1	34.95	35.01	2	18	35.11	tr|A0A0A8VBB0|A0A0A8VBB0_YERRU	tr|A0A085U9M7|A0A085U9M7_YERRU
169	tr|A0A085U7Q0|A0A085U7Q0_YERRU	YERRU	D-lactate dehydrogenase OS=Yersinia ruckeri GN=CSF007_9235 PE=3 SV=1	34.94	35.05	1	19	62.24	tr|A0A085U7Q0|A0A085U7Q0_YERRU
170	tr|A0A085U7F8|A0A085U7F8_YERRU	YERRU	DNA topoisomerase 1 OS=Yersinia ruckeri GN=topA PE=3 SV=1	34.75	34.9	2	17	27.55	tr|A0A085U7F8|A0A085U7F8_YERRU	tr|A0A0A8VIQ6|A0A0A8VIQ6_YERRU
171	tr|A0A085U9Z3|A0A085U9Z3_YERRU	YERRU	Membrane protein OS=Yersinia ruckeri GN=CSF007_7135 PE=3 SV=1	34.48	34.49	1	24	70.14	tr|A0A085U9Z3|A0A085U9Z3_YERRU
172	tr|A0A085U9L3|A0A085U9L3_YERRU	YERRU	Aminotransferase DegT OS=Yersinia ruckeri GN=degT PE=3 SV=1	34.34	34.37	1	18	60.84	tr|A0A085U9L3|A0A085U9L3_YERRU
173	tr|A0A085U4W0|A0A085U4W0_YERRU	YERRU	NADH-quinone oxidoreductase subunit C/D OS=Yersinia ruckeri GN=nuoC PE=3 SV=1	34.32	34.34	1	18	39.13	tr|A0A085U4W0|A0A085U4W0_YERRU
174	tr|A0A085UAE1|A0A085UAE1_YERRU	YERRU	4-hydroxy-3-methylbut-2-en-1-yl diphosphate synthase (flavodoxin) OS=Yersinia ruckeri GN=ispG PE=3 SV=1	34.31	34.34	1	18	54.11	tr|A0A085UAE1|A0A085UAE1_YERRU
175	tr|A0A085U9C4|A0A085U9C4_YERRU	YERRU	Fructose-1,6-bisphosphatase class 1 OS=Yersinia ruckeri GN=fbp PE=3 SV=1	34.15	34.16	1	18	53.45	tr|A0A085U9C4|A0A085U9C4_YERRU
176	tr|A0A085U4I3|A0A085U4I3_YERRU	YERRU	2,3-bisphosphoglycerate-dependent phosphoglycerate mutase OS=Yersinia ruckeri GN=gpmA PE=3 SV=1	34.04	34.04	1	17	62	tr|A0A085U4I3|A0A085U4I3_YERRU
177	tr|A0A085U2U1|A0A085U2U1_YERRU	YERRU	Cysteine synthase OS=Yersinia ruckeri GN=CSF007_12915 PE=3 SV=1	34	34.03	1	24	80.43	tr|A0A085U2U1|A0A085U2U1_YERRU
178	tr|A0A0A8VKJ0|A0A0A8VKJ0_YERRU	YERRU	Outer membrane stress sensor protease DegQ, serine protease OS=Yersinia ruckeri GN=CSF007_15880 PE=4 SV=1	34	34.01	2	19	57.3	tr|A0A0A8VKJ0|A0A0A8VKJ0_YERRU	tr|A0A085UAQ5|A0A085UAQ5_YERRU
179	tr|A0A085UAC5|A0A085UAC5_YERRU	YERRU	Cysteine desulfurase IscS OS=Yersinia ruckeri GN=iscS PE=3 SV=1	34	34	1	19	53.79	tr|A0A085UAC5|A0A085UAC5_YERRU
180	tr|A0A085U6N6|A0A085U6N6_YERRU	YERRU	Xaa-Pro dipeptidase OS=Yersinia ruckeri GN=pepQ PE=3 SV=1	33.66	33.66	1	19	61.17	tr|A0A085U6N6|A0A085U6N6_YERRU
181	tr|A0A085U805|A0A085U805_YERRU	YERRU	Phenylalanine--tRNA ligase alpha subunit OS=Yersinia ruckeri GN=pheS PE=3 SV=1	33.31	33.34	1	20	62.39	tr|A0A085U805|A0A085U805_YERRU
182	tr|A0A085U5E6|A0A085U5E6_YERRU	YERRU	Adenylate kinase OS=Yersinia ruckeri GN=adk PE=3 SV=1	33.21	33.23	1	19	75.7	tr|A0A085U5E6|A0A085U5E6_YERRU
183	tr|A0A0A8VGL0|A0A0A8VGL0_YERRU	YERRU	Exoribonuclease 2 OS=Yersinia ruckeri GN=rnb PE=3 SV=1	33.05	33.1	2	17	37.73	tr|A0A0A8VGL0|A0A0A8VGL0_YERRU	tr|A0A085U7H4|A0A085U7H4_YERRU
184	tr|A0A085U5P1|A0A085U5P1_YERRU	YERRU	D-alanyl-D-alanine carboxypeptidase OS=Yersinia ruckeri GN=CSF007_5450 PE=3 SV=1	32.9	32.97	1	18	51.86	tr|A0A085U5P1|A0A085U5P1_YERRU
185	tr|A0A085U482|A0A085U482_YERRU	YERRU	Citrate synthase OS=Yersinia ruckeri GN=CSF007_5790 PE=3 SV=1	32.71	32.72	1	22	52.46	tr|A0A085U482|A0A085U482_YERRU
186	tr|A0A085U3I3|A0A085U3I3_YERRU	YERRU	RNA polymerase sigma factor RpoD OS=Yersinia ruckeri GN=rpoD PE=3 SV=1	32.69	32.71	1	18	35.07	tr|A0A085U3I3|A0A085U3I3_YERRU
187	tr|A0A085UBH9|A0A085UBH9_YERRU	YERRU	Carbamoyl-phosphate synthase small chain OS=Yersinia ruckeri GN=carA PE=3 SV=1	32.5	32.51	1	18	62.27	tr|A0A085UBH9|A0A085UBH9_YERRU
188	tr|A0A085UBJ7|A0A085UBJ7_YERRU	YERRU	Threonine synthase OS=Yersinia ruckeri GN=CSF007_2850 PE=4 SV=1	32.49	32.49	1	16	60.14	tr|A0A085UBJ7|A0A085UBJ7_YERRU
189	tr|A0A085U3Z4|A0A085U3Z4_YERRU	YERRU	Signal recognition particle protein OS=Yersinia ruckeri GN=ffh PE=3 SV=1	32.25	32.26	1	17	52.54	tr|A0A085U3Z4|A0A085U3Z4_YERRU
190	tr|A0A0A5FQG7|A0A0A5FQG7_YERRU	YERRU	Acetyl-coenzyme A carboxylase carboxyl transferase subunit alpha OS=Yersinia ruckeri GN=accA PE=3 SV=1	32.25	32.25	1	17	78.37	tr|A0A0A5FQG7|A0A0A5FQG7_YERRU
191	tr|A0A085UBM7|A0A085UBM7_YERRU	YERRU	3-oxoacyl-ACP reductase OS=Yersinia ruckeri GN=CSF007_10995 PE=4 SV=1	32.16	32.17	1	22	90.44	tr|A0A085UBM7|A0A085UBM7_YERRU
192	tr|A0A085UAE4|A0A085UAE4_YERRU	YERRU	Outer membrane protein assembly factor BamB OS=Yersinia ruckeri GN=bamB PE=3 SV=1	32.07	32.12	1	17	63.87	tr|A0A085UAE4|A0A085UAE4_YERRU
193	tr|A0A085U6E3|A0A085U6E3_YERRU	YERRU	dTDP-4-amino-4,6-dideoxygalactose transaminase OS=Yersinia ruckeri GN=wecE PE=3 SV=1	32.02	32.06	1	19	65.16	tr|A0A085U6E3|A0A085U6E3_YERRU
194	tr|A0A0A8VHW1|A0A0A8VHW1_YERRU	YERRU	Dihydroorotate dehydrogenase (quinone) OS=Yersinia ruckeri GN=pyrD PE=3 SV=1	32.02	32.03	2	17	67.26	tr|A0A0A8VHW1|A0A0A8VHW1_YERRU	tr|A0A085U9Y1|A0A085U9Y1_YERRU
195	tr|A0A085U3F2|A0A085U3F2_YERRU	YERRU	Aldehyde oxidoreductase OS=Yersinia ruckeri GN=CSF007_15370 PE=4 SV=1	32	32	1	17	69.87	tr|A0A085U3F2|A0A085U3F2_YERRU
196	tr|A0A085UA35|A0A085UA35_YERRU	YERRU	3-oxoacyl-[acyl-carrier-protein] synthase 2 OS=Yersinia ruckeri GN=nADLYRO1b_715 PE=3 SV=1	32	32	2	19	81.84	tr|A0A085UA35|A0A085UA35_YERRU	tr|A0A0A8VCI3|A0A0A8VCI3_YERRU
197	tr|A0A0A8VJ96|A0A0A8VJ96_YERRU	YERRU	Phosphoribosylformylglycinamidine synthase OS=Yersinia ruckeri GN=purL PE=3 SV=1	31.97	32.05	2	16	20.45	tr|A0A0A8VJ96|A0A0A8VJ96_YERRU	tr|A0A085UAA3|A0A085UAA3_YERRU
198	tr|A0A085U743|A0A085U743_YERRU	YERRU	Alpha-1,4 glucan phosphorylase OS=Yersinia ruckeri GN=CSF007_0905 PE=3 SV=1	31.83	31.89	1	16	32.15	tr|A0A085U743|A0A085U743_YERRU
199	tr|A0A085UAV3|A0A085UAV3_YERRU	YERRU	Rod shape-determining protein MreB OS=Yersinia ruckeri GN=mreB PE=4 SV=1	31.79	31.82	1	21	56.2	tr|A0A085UAV3|A0A085UAV3_YERRU
200	tr|A0A085U2Z5|A0A085U2Z5_YERRU	YERRU	30S ribosomal protein S2 OS=Yersinia ruckeri GN=rpsB PE=3 SV=1	31.73	31.73	1	31	77.59	tr|A0A085U2Z5|A0A085U2Z5_YERRU
201	tr|A0A085UAE5|A0A085UAE5_YERRU	YERRU	GTPase Der OS=Yersinia ruckeri GN=der PE=3 SV=1	31.72	31.75	1	16	52.02	tr|A0A085UAE5|A0A085UAE5_YERRU
202	tr|A0A085U7U8|A0A085U7U8_YERRU	YERRU	N-ethylmaleimide reductase OS=Yersinia ruckeri GN=CSF007_9500 PE=4 SV=1	31.52	31.55	1	16	69.95	tr|A0A085U7U8|A0A085U7U8_YERRU
203	tr|A0A085U630|A0A085U630_YERRU	YERRU	D-alanine--D-alanine ligase OS=Yersinia ruckeri GN=ddl PE=3 SV=1	31.37	31.4	1	15	64.67	tr|A0A085U630|A0A085U630_YERRU
204	tr|A0A085U495|A0A085U495_YERRU	YERRU	NAD-dependent malic enzyme OS=Yersinia ruckeri GN=maeA PE=3 SV=1	31.33	31.37	1	19	53.1	tr|A0A085U495|A0A085U495_YERRU
205	tr|A0A085U9X2|A0A085U9X2_YERRU	YERRU	Chromosome partition protein MukB OS=Yersinia ruckeri GN=mukB PE=3 SV=1	31.31	31.49	1	16	14.37	tr|A0A085U9X2|A0A085U9X2_YERRU
206	tr|A0A085U6D3|A0A085U6D3_YERRU	YERRU	ATP-dependent RNA helicase RhlB OS=Yersinia ruckeri GN=rhlB PE=3 SV=1	31.31	31.33	1	19	55.24	tr|A0A085U6D3|A0A085U6D3_YERRU
207	tr|A0A085U2A1|A0A085U2A1_YERRU	YERRU	Dipeptidyl carboxypeptidase II OS=Yersinia ruckeri GN=nADLYRO1b_3323 PE=4 SV=1	31.29	31.37	2	16	34.44	tr|A0A085U2A1|A0A085U2A1_YERRU	tr|A0A0A8VC19|A0A0A8VC19_YERRU
208	tr|A0A0A8VD82|A0A0A8VD82_YERRU	YERRU	5-methylcytosine-specific restriction related enzyme OS=Yersinia ruckeri GN=CSF007_0750 PE=4 SV=1	31.19	31.23	1	15	26.66	tr|A0A0A8VD82|A0A0A8VD82_YERRU
209	tr|A0A085UAC9|A0A085UAC9_YERRU	YERRU	Chaperone protein HscA OS=Yersinia ruckeri GN=hscA PE=3 SV=1	31.05	31.08	1	17	34.25	tr|A0A085UAC9|A0A085UAC9_YERRU
210	tr|A0A085U3M7|A0A085U3M7_YERRU	YERRU	Glycerol kinase OS=Yersinia ruckeri GN=glpK PE=3 SV=1	30.85	31.3	1	15	41.5	tr|A0A085U3M7|A0A085U3M7_YERRU
211	tr|A0A085UAT7|A0A085UAT7_YERRU	YERRU	Peptidase PmbA OS=Yersinia ruckeri GN=pmbA PE=4 SV=1	30.79	30.85	1	17	60.09	tr|A0A085UAT7|A0A085UAT7_YERRU
212	tr|A0A085U5F9|A0A085U5F9_YERRU	YERRU	Thioredoxin domain-containing protein EC-YbbN OS=Yersinia ruckeri GN=CSF007_4980 PE=4 SV=1	30.66	30.71	1	16	80.28	tr|A0A085U5F9|A0A085U5F9_YERRU
213	tr|A0A0A8VEK2|A0A0A8VEK2_YERRU	YERRU	UDP-N-acetylmuramoyl-tripeptide--D-alanyl-D-alanine ligase OS=Yersinia ruckeri GN=murF PE=3 SV=1	30.6	30.62	1	17	57.4	tr|A0A0A8VEK2|A0A0A8VEK2_YERRU
214	tr|A0A0A8VFE5|A0A0A8VFE5_YERRU	YERRU	Peptide chain release factor 3 OS=Yersinia ruckeri GN=prfC PE=3 SV=1	30.3	30.34	2	15	38	tr|A0A0A8VFE5|A0A0A8VFE5_YERRU	tr|A0A085U2N6|A0A085U2N6_YERRU
215	tr|A0A085UAS9|A0A085UAS9_YERRU	YERRU	Trehalose-6-phosphate hydrolase OS=Yersinia ruckeri GN=CSF007_16005 PE=4 SV=1	30.27	30.28	1	17	38.22	tr|A0A085UAS9|A0A085UAS9_YERRU
216	tr|A0A085U4T0|A0A085U4T0_YERRU	YERRU	Ribonucleoside-diphosphate reductase OS=Yersinia ruckeri GN=CSF007_12220 PE=3 SV=1	30.11	30.11	1	16	31.27	tr|A0A085U4T0|A0A085U4T0_YERRU
217	tr|A0A085U9J9|A0A085U9J9_YERRU	YERRU	UDP-N-acetylglucosamine 4,6-dehydratase OS=Yersinia ruckeri GN=CSF007_1710 PE=4 SV=1	30.1	30.12	1	18	56.1	tr|A0A085U9J9|A0A085U9J9_YERRU
218	tr|A0A085U8D9|A0A085U8D9_YERRU	YERRU	2-dehydro-3-deoxyphosphooctonate aldolase OS=Yersinia ruckeri GN=kdsA PE=3 SV=1	30.06	30.06	1	21	74.65	tr|A0A085U8D9|A0A085U8D9_YERRU
219	tr|A0A0A8VDA6|A0A0A8VDA6_YERRU	YERRU	Deoxyribose-phosphate aldolase OS=Yersinia ruckeri GN=deoC PE=3 SV=1	30.05	30.05	2	15	72.2	tr|A0A0A8VDA6|A0A0A8VDA6_YERRU	tr|A0A085U2P2|A0A085U2P2_YERRU
220	tr|A0A085U9F7|A0A085U9F7_YERRU	YERRU	Cell division protein FtsH OS=Yersinia ruckeri GN=ftsH PE=4 SV=1	30.05	30.05	1	18	51.07	tr|A0A085U9F7|A0A085U9F7_YERRU
221	tr|A0A085UBD4|A0A085UBD4_YERRU	YERRU	UDP-N-acetylmuramate--L-alanine ligase OS=Yersinia ruckeri GN=murC PE=3 SV=1	30.03	30.03	2	18	47.25	tr|A0A085UBD4|A0A085UBD4_YERRU	tr|A0A0A8VEK7|A0A0A8VEK7_YERRU
222	tr|A0A085U9L1|A0A085U9L1_YERRU	YERRU	N-acetylneuraminate synthase OS=Yersinia ruckeri GN=CSF007_1650 PE=4 SV=1	30	30	1	16	59.66	tr|A0A085U9L1|A0A085U9L1_YERRU
223	tr|A0A0A8VLS1|A0A0A8VLS1_YERRU	YERRU	TldD protein OS=Yersinia ruckeri GN=CSF007_16085 PE=4 SV=1	29.98	30.01	2	16	55.3	tr|A0A0A8VLS1|A0A0A8VLS1_YERRU	tr|A0A085UAU6|A0A085UAU6_YERRU
224	tr|A0A085UBE0|A0A085UBE0_YERRU	YERRU	UDP-N-acetylmuramoyl-L-alanyl-D-glutamate--2,6-diaminopimelate ligase OS=Yersinia ruckeri GN=murE PE=3 SV=1	29.97	29.97	1	16	41.82	tr|A0A085UBE0|A0A085UBE0_YERRU
225	tr|A0A085UAP7|A0A085UAP7_YERRU	YERRU	Glutamate synthase [NADPH] small chain OS=Yersinia ruckeri GN=CSF007_15835 PE=4 SV=1	29.94	29.97	1	15	50.21	tr|A0A085UAP7|A0A085UAP7_YERRU
226	tr|A0A085U8S0|A0A085U8S0_YERRU	YERRU	DNA polymerase III subunit beta OS=Yersinia ruckeri GN=CSF007_0210 PE=4 SV=1	29.52	29.54	1	15	49.45	tr|A0A085U8S0|A0A085U8S0_YERRU
227	tr|A0A085U6W1|A0A085U6W1_YERRU	YERRU	30S ribosomal protein S7 OS=Yersinia ruckeri GN=rpsG PE=3 SV=1	29.46	29.47	1	18	64.1	tr|A0A085U6W1|A0A085U6W1_YERRU
228	tr|A0A085U4Z4|A0A085U4Z4_YERRU	YERRU	Erythronate-4-phosphate dehydrogenase OS=Yersinia ruckeri GN=pdxB PE=3 SV=1	29.42	29.44	1	17	59.26	tr|A0A085U4Z4|A0A085U4Z4_YERRU
229	tr|A0A085UAS6|A0A085UAS6_YERRU	YERRU	Aspartate carbamoyltransferase OS=Yersinia ruckeri GN=pyrB PE=3 SV=1	29.27	29.29	1	15	71.7	tr|A0A085UAS6|A0A085UAS6_YERRU
230	tr|A0A085U3W9|A0A085U3W9_YERRU	YERRU	50S ribosomal protein L1 OS=Yersinia ruckeri GN=rplA PE=3 SV=1	29.21	29.23	1	28	56.41	tr|A0A085U3W9|A0A085U3W9_YERRU
231	tr|A0A0A5FRU4|A0A0A5FRU4_YERRU	YERRU	Soluble lytic murein transglycosylase OS=Yersinia ruckeri GN=CSF007_2805 PE=4 SV=1	28.92	28.97	2	18	30.99	tr|A0A0A5FRU4|A0A0A5FRU4_YERRU	tr|A0A085UBK6|A0A085UBK6_YERRU
232	tr|A0A085UBD1|A0A085UBD1_YERRU	YERRU	Cell division protein FtsA OS=Yersinia ruckeri GN=ftsA PE=3 SV=1	28.52	28.54	1	16	60.05	tr|A0A085UBD1|A0A085UBD1_YERRU
233	tr|A0A0A8VI50|A0A0A8VI50_YERRU	YERRU	Peptidase T OS=Yersinia ruckeri GN=pepT PE=3 SV=1	28.49	28.5	1	15	46.1	tr|A0A0A8VI50|A0A0A8VI50_YERRU
234	tr|A0A0A8V896|A0A0A8V896_YERRU	YERRU	Uncharacterized protein OS=Yersinia ruckeri GN=CSF007_p0375 PE=4 SV=1	28.28	28.45	1	14	24.58	tr|A0A0A8V896|A0A0A8V896_YERRU
235	tr|A0A085U9Q2|A0A085U9Q2_YERRU	YERRU	L-serine dehydratase OS=Yersinia ruckeri GN=CSF007_6595 PE=4 SV=1	28.27	28.28	1	14	47.03	tr|A0A085U9Q2|A0A085U9Q2_YERRU
236	tr|A0A085UA92|A0A085UA92_YERRU	YERRU	GTPase Era OS=Yersinia ruckeri GN=era PE=3 SV=1	28.24	28.27	1	15	56.44	tr|A0A085UA92|A0A085UA92_YERRU
237	tr|A0A085U2U9|A0A085U2U9_YERRU	YERRU	Sulfate and thiosulfate binding protein CysP OS=Yersinia ruckeri GN=CSF007_12960 PE=4 SV=1	28.22	28.22	1	15	66.67	tr|A0A085U2U9|A0A085U2U9_YERRU
238	tr|A0A0A8VC95|A0A0A8VC95_YERRU	YERRU	Ribosomal RNA large subunit methyltransferase K/L OS=Yersinia ruckeri GN=rlmL PE=3 SV=1	28.18	28.82	2	14	27.2	tr|A0A0A8VC95|A0A0A8VC95_YERRU	tr|A0A085U9Y4|A0A085U9Y4_YERRU
239	tr|A0A0A8VGV7|A0A0A8VGV7_YERRU	YERRU	Periplasmic Murein Peptide-Binding Protein MppA OS=Yersinia ruckeri GN=CSF007_9275 PE=4 SV=1	28.15	30.2	2	16	44.98	tr|A0A0A8VGV7|A0A0A8VGV7_YERRU	tr|A0A085U7Q8|A0A085U7Q8_YERRU
240	tr|A0A085U6W7|A0A085U6W7_YERRU	YERRU	Peptidyl-prolyl cis-trans isomerase OS=Yersinia ruckeri GN=nADLYRO1b_1617 PE=3 SV=1	28.13	28.16	2	18	54.78	tr|A0A085U6W7|A0A085U6W7_YERRU	tr|A0A0A8VEK8|A0A0A8VEK8_YERRU
241	tr|A0A085U702|A0A085U702_YERRU	YERRU	Tryptophan--tRNA ligase OS=Yersinia ruckeri GN=trpS PE=3 SV=1	28.05	28.05	1	14	67.06	tr|A0A085U702|A0A085U702_YERRU
242	tr|A0A085UAI7|A0A085UAI7_YERRU	YERRU	Outer membrane protein assembly factor BamC OS=Yersinia ruckeri GN=bamC PE=3 SV=1	28.05	28.05	1	15	57.59	tr|A0A085UAI7|A0A085UAI7_YERRU
243	tr|A0A0A8VFI4|A0A0A8VFI4_YERRU	YERRU	Lipoprotein OS=Yersinia ruckeri GN=CSF007_14120 PE=3 SV=1	28.02	28.02	2	14	76.03	tr|A0A0A8VFI4|A0A0A8VFI4_YERRU	tr|A0A085U2W4|A0A085U2W4_YERRU
244	tr|A0A0A8VBI6|A0A0A8VBI6_YERRU	YERRU	Dihydrolipoyllysine-residue succinyltransferase component of 2-oxoglutarate dehydrogenase complex OS=Yersinia ruckeri GN=CSF007_5820 PE=3 SV=1	28.02	28.02	2	23	50.86	tr|A0A0A8VBI6|A0A0A8VBI6_YERRU	tr|A0A085U476|A0A085U476_YERRU
245	tr|A0A085UBQ0|A0A085UBQ0_YERRU	YERRU	Uncharacterized protein OS=Yersinia ruckeri GN=CSF007_10480 PE=4 SV=1	28.01	28.01	1	17	67.85	tr|A0A085UBQ0|A0A085UBQ0_YERRU
246	tr|A0A085U464|A0A085U464_YERRU	YERRU	Protein TolB OS=Yersinia ruckeri GN=tolB PE=3 SV=1	28.01	28.01	1	16	50.23	tr|A0A085U464|A0A085U464_YERRU
247	tr|A0A085UB33|A0A085UB33_YERRU	YERRU	N-carbamoylputrescine amidase OS=Yersinia ruckeri GN=CSF007_14890 PE=4 SV=1	28	28	1	15	78.91	tr|A0A085UB33|A0A085UB33_YERRU
248	tr|A0A0A8VDZ7|A0A0A8VDZ7_YERRU	YERRU	Promiscuous sugar phosphatase YidA, haloacid dehalogenase-like phosphatase family OS=Yersinia ruckeri GN=CSF007_0230 PE=4 SV=1	28	28	2	16	77.78	tr|A0A0A8VDZ7|A0A0A8VDZ7_YERRU	tr|A0A085U8R7|A0A085U8R7_YERRU
249	tr|A0A085U7S9|A0A085U7S9_YERRU	YERRU	Enoyl-[acyl-carrier-protein] reductase [NADH] OS=Yersinia ruckeri GN=CSF007_9390 PE=3 SV=1	28	28	1	23	69.47	tr|A0A085U7S9|A0A085U7S9_YERRU
250	tr|A0A085UBD7|A0A085UBD7_YERRU	YERRU	UDP-N-acetylmuramoylalanine--D-glutamate ligase OS=Yersinia ruckeri GN=murD PE=3 SV=1	27.99	28.03	1	14	50.68	tr|A0A085UBD7|A0A085UBD7_YERRU
251	tr|A0A085U9U2|A0A085U9U2_YERRU	YERRU	Thioredoxin reductase OS=Yersinia ruckeri GN=CSF007_6870 PE=3 SV=1	27.64	27.66	1	19	73.12	tr|A0A085U9U2|A0A085U9U2_YERRU
252	tr|A0A085U3P9|A0A085U3P9_YERRU	YERRU	L-threonine 3-dehydrogenase OS=Yersinia ruckeri GN=tdh PE=3 SV=1	27.62	27.68	1	16	53.37	tr|A0A085U3P9|A0A085U3P9_YERRU
253	tr|A0A0A8VGB7|A0A0A8VGB7_YERRU	YERRU	Putative ATPase component of ABC transporter with duplicated ATPase domain OS=Yersinia ruckeri GN=CSF007_6335 PE=4 SV=1	27.57	27.6	2	14	37.48	tr|A0A0A8VGB7|A0A0A8VGB7_YERRU	tr|A0A085U4B0|A0A085U4B0_YERRU
254	tr|A0A0A5FS90|A0A0A5FS90_YERRU	YERRU	Signal recognition particle receptor FtsY OS=Yersinia ruckeri GN=ftsY PE=3 SV=1	27.5	27.57	2	14	41.67	tr|A0A0A5FS90|A0A0A5FS90_YERRU	tr|A0A085U6I8|A0A085U6I8_YERRU
255	tr|A0A085U9K9|A0A085U9K9_YERRU	YERRU	Alcohol dehydrogenase OS=Yersinia ruckeri GN=CSF007_1660 PE=4 SV=1	26.63	26.64	1	15	57.26	tr|A0A085U9K9|A0A085U9K9_YERRU
256	tr|A0A0A5H8W3|A0A0A5H8W3_YERRU	YERRU	Outer membrane protein C OS=Yersinia ruckeri GN=CSF007_12180 PE=3 SV=1	26.57	26.58	2	17	53.99	tr|A0A0A5H8W3|A0A0A5H8W3_YERRU	tr|A0A085U4S3|A0A085U4S3_YERRU
257	tr|A0A085U7M2|A0A085U7M2_YERRU	YERRU	Universal stress protein E OS=Yersinia ruckeri GN=CSF007_9085 PE=4 SV=1	26.55	26.55	1	13	76.25	tr|A0A085U7M2|A0A085U7M2_YERRU
258	tr|A0A085UB36|A0A085UB36_YERRU	YERRU	Glutathione synthetase OS=Yersinia ruckeri GN=gshB PE=3 SV=1	26.55	26.55	1	13	61.76	tr|A0A085UB36|A0A085UB36_YERRU
259	tr|A0A085U4A5|A0A085U4A5_YERRU	YERRU	S-(hydroxymethyl)glutathione dehydrogenase OS=Yersinia ruckeri GN=CSF007_6360 PE=3 SV=1	26.54	26.55	1	17	68.98	tr|A0A085U4A5|A0A085U4A5_YERRU
260	tr|A0A0A5HC64|A0A0A5HC64_YERRU	YERRU	UDP-4-amino-4-deoxy-L-arabinose--oxoglutarate aminotransferase OS=Yersinia ruckeri GN=arnB PE=3 SV=1	26.53	26.95	2	14	51.82	tr|A0A0A5HC64|A0A0A5HC64_YERRU	tr|A0A085U7Z1|A0A085U7Z1_YERRU
261	tr|A0A085U2Z8|A0A085U2Z8_YERRU	YERRU	2,3,4,5-tetrahydropyridine-2,6-dicarboxylate N-succinyltransferase OS=Yersinia ruckeri GN=dapD PE=3 SV=1	26.4	26.41	1	15	53.65	tr|A0A085U2Z8|A0A085U2Z8_YERRU
262	tr|A0A085U3G6|A0A085U3G6_YERRU	YERRU	Outer membrane channel protein OS=Yersinia ruckeri GN=CSF007_15445 PE=4 SV=1	26.39	26.42	1	14	47.13	tr|A0A085U3G6|A0A085U3G6_YERRU
263	tr|A0A085U9D8|A0A085U9D8_YERRU	YERRU	50S ribosomal protein L9 OS=Yersinia ruckeri GN=rplI PE=3 SV=1	26.31	26.34	1	20	82.67	tr|A0A085U9D8|A0A085U9D8_YERRU
264	tr|A0A0A8VJ91|A0A0A8VJ91_YERRU	YERRU	NAD synthetase-Glutamine amidotransferase chain of NAD synthetase OS=Yersinia ruckeri GN=CSF007_13605 PE=4 SV=1	26.29	26.34	2	13	31.3	tr|A0A0A8VJ91|A0A0A8VJ91_YERRU	tr|A0A085UAA8|A0A085UAA8_YERRU
265	tr|A0A085U4Y4|A0A085U4Y4_YERRU	YERRU	Amino acid ABC transporter substrate-binding protein OS=Yersinia ruckeri GN=CSF007_12505 PE=3 SV=1	26.25	26.25	1	13	57.14	tr|A0A085U4Y4|A0A085U4Y4_YERRU
266	tr|A0A085U6U3|A0A085U6U3_YERRU	YERRU	50S ribosomal protein L5 OS=Yersinia ruckeri GN=rplE PE=3 SV=1	26.13	26.14	1	20	64.8	tr|A0A085U6U3|A0A085U6U3_YERRU
267	tr|A0A0A8VDP9|A0A0A8VDP9_YERRU	YERRU	Acetyl-coenzyme A synthetase OS=Yersinia ruckeri GN=acs PE=3 SV=1	26.09	26.09	2	14	32.36	tr|A0A0A8VDP9|A0A0A8VDP9_YERRU	tr|A0A085U9L8|A0A085U9L8_YERRU
268	tr|A0A085U4B7|A0A085U4B7_YERRU	YERRU	Amino acid ABC transporter substrate-binding protein OS=Yersinia ruckeri GN=CSF007_6295 PE=3 SV=1	26.05	26.06	1	15	61.79	tr|A0A085U4B7|A0A085U4B7_YERRU
269	tr|A0A085U8C7|A0A085U8C7_YERRU	YERRU	Ribosome-binding ATPase YchF OS=Yersinia ruckeri GN=ychF PE=3 SV=1	26.02	26.02	1	14	60.61	tr|A0A085U8C7|A0A085U8C7_YERRU
270	tr|A0A085U6V0|A0A085U6V0_YERRU	YERRU	50S ribosomal protein L22 OS=Yersinia ruckeri GN=rplV PE=3 SV=1	26.02	26.02	1	14	63.64	tr|A0A085U6V0|A0A085U6V0_YERRU
271	tr|A0A085UBE3|A0A085UBE3_YERRU	YERRU	Ribosomal RNA small subunit methyltransferase H OS=Yersinia ruckeri GN=rsmH PE=3 SV=1	26.01	26.01	2	13	59.11	tr|A0A085UBE3|A0A085UBE3_YERRU	tr|A0A0A8VA27|A0A0A8VA27_YERRU
272	tr|A0A0A8VKH0|A0A0A8VKH0_YERRU	YERRU	Fructose-specific phosphocarrier protein HPr-PTS system, fructose-specific IIA component OS=Yersinia ruckeri GN=CSF007_11820 PE=4 SV=1	26	26.01	2	19	62.07	tr|A0A0A8VKH0|A0A0A8VKH0_YERRU	tr|A0A085U4P3|A0A085U4P3_YERRU
273	tr|A0A0A8VA82|A0A0A8VA82_YERRU	YERRU	Glutamate-1-semialdehyde 2,1-aminomutase OS=Yersinia ruckeri GN=hemL PE=3 SV=1	26	26	2	13	48.59	tr|A0A0A8VA82|A0A0A8VA82_YERRU	tr|A0A085U370|A0A085U370_YERRU
274	tr|A0A085UAI8|A0A085UAI8_YERRU	YERRU	Phosphoribosylaminoimidazole-succinocarboxamide synthase OS=Yersinia ruckeri GN=purC PE=3 SV=1	26	26	1	17	59.92	tr|A0A085UAI8|A0A085UAI8_YERRU
275	tr|A0A085U7V3|A0A085U7V3_YERRU	YERRU	Superoxide dismutase OS=Yersinia ruckeri GN=CSF007_9535 PE=3 SV=1	26	26	1	21	97.92	tr|A0A085U7V3|A0A085U7V3_YERRU
276	tr|A0A085U7T7|A0A085U7T7_YERRU	YERRU	Glutathione S-transferase OS=Yersinia ruckeri GN=CSF007_9435 PE=3 SV=1	26	26	1	14	75.62	tr|A0A085U7T7|A0A085U7T7_YERRU
277	tr|A0A085U4P2|A0A085U4P2_YERRU	YERRU	Phosphofructokinase OS=Yersinia ruckeri GN=CSF007_11815 PE=3 SV=1	26	26	1	17	55.77	tr|A0A085U4P2|A0A085U4P2_YERRU
278	tr|A0A085U2P5|A0A085U2P5_YERRU	YERRU	Purine nucleoside phosphorylase DeoD-type OS=Yersinia ruckeri GN=deoD PE=3 SV=1	26	26	1	21	72.2	tr|A0A085U2P5|A0A085U2P5_YERRU
279	tr|A0A085U941|A0A085U941_YERRU	YERRU	Quinone oxidoreductase OS=Yersinia ruckeri GN=CSF007_11430 PE=4 SV=1	25.97	26.01	1	19	60.12	tr|A0A085U941|A0A085U941_YERRU
280	tr|A0A085U4Z0|A0A085U4Z0_YERRU	YERRU	Acetyl-coenzyme A carboxylase carboxyl transferase subunit beta OS=Yersinia ruckeri GN=accD PE=3 SV=1	25.94	26.02	1	13	51.5	tr|A0A085U4Z0|A0A085U4Z0_YERRU
281	tr|A0A0A8VEQ5|A0A0A8VEQ5_YERRU	YERRU	Uncharacterized protein OS=Yersinia ruckeri GN=CSF007_5330 PE=4 SV=1	25.77	25.89	2	13	32.64	tr|A0A0A8VEQ5|A0A0A8VEQ5_YERRU	tr|A0A085U5M0|A0A085U5M0_YERRU
282	tr|A0A085UA22|A0A085UA22_YERRU	YERRU	Dihydroorotase OS=Yersinia ruckeri GN=pyrC PE=3 SV=1	25.57	25.74	1	14	61.21	tr|A0A085UA22|A0A085UA22_YERRU
283	tr|A0A0A5FPY7|A0A0A5FPY7_YERRU	YERRU	Bifunctional purine biosynthesis protein PurH OS=Yersinia ruckeri GN=purH PE=3 SV=1	25.46	25.61	2	12	35.16	tr|A0A0A5FPY7|A0A0A5FPY7_YERRU	tr|A0A085U3V0|A0A085U3V0_YERRU
284	tr|A0A0A8VC02|A0A0A8VC02_YERRU	YERRU	Formate dehydrogenase O alpha subunit, selenocysteine-containing OS=Yersinia ruckeri GN=CSF007_0390 PE=3 SV=1	25.43	25.52	1	13	20.89	tr|A0A0A8VC02|A0A0A8VC02_YERRU
285	tr|A0A085U542|A0A085U542_YERRU	YERRU	UPF0255 protein CSF007_4355 OS=Yersinia ruckeri GN=CSF007_4355 PE=3 SV=1	25.23	25.29	1	13	40.86	tr|A0A085U542|A0A085U542_YERRU
286	tr|A0A0A8VH37|A0A0A8VH37_YERRU	YERRU	UDP-N-acetylglucosamine 1-carboxyvinyltransferase OS=Yersinia ruckeri GN=murA PE=3 SV=1	25	25.05	2	12	49.28	tr|A0A0A8VH37|A0A0A8VH37_YERRU	tr|A0A085UAQ7|A0A085UAQ7_YERRU
287	tr|A0A085UBK0|A0A085UBK0_YERRU	YERRU	Aerobic respiration control protein arcA OS=Yersinia ruckeri GN=CSF007_2835 PE=4 SV=1	24.9	24.97	1	16	52.94	tr|A0A085UBK0|A0A085UBK0_YERRU
288	tr|A0A085U545|A0A085U545_YERRU	YERRU	Gamma-glutamyl phosphate reductase OS=Yersinia ruckeri GN=proA PE=3 SV=1	24.87	24.9	1	13	37.89	tr|A0A085U545|A0A085U545_YERRU
289	tr|A0A085U6G4|A0A085U6G4_YERRU	YERRU	TIM-barrel signal transduction protein OS=Yersinia ruckeri GN=CSF007_17135 PE=4 SV=1	24.81	24.91	1	20	83.33	tr|A0A085U6G4|A0A085U6G4_YERRU
290	tr|A0A085U2Z6|A0A085U2Z6_YERRU	YERRU	Methionine aminopeptidase OS=Yersinia ruckeri GN=map PE=3 SV=1	24.76	24.79	1	14	57.41	tr|A0A085U2Z6|A0A085U2Z6_YERRU
291	tr|A0A0A8VDJ4|A0A0A8VDJ4_YERRU	YERRU	Chromosome partitioning protein ParA OS=Yersinia ruckeri GN=CSF007_p0030 PE=4 SV=1	24.71	24.75	1	14	84.13	tr|A0A0A8VDJ4|A0A0A8VDJ4_YERRU
292	tr|A0A0A8VBU9|A0A0A8VBU9_YERRU	YERRU	ATPase involved in DNA repair OS=Yersinia ruckeri GN=CSF007_p0565 PE=4 SV=1	24.68	24.84	1	13	15.89	tr|A0A0A8VBU9|A0A0A8VBU9_YERRU
293	tr|A0A085UB69|A0A085UB69_YERRU	YERRU	tRNA-modifying protein YgfZ OS=Yersinia ruckeri GN=CSF007_14690 PE=3 SV=1	24.57	24.58	1	12	59.7	tr|A0A085UB69|A0A085UB69_YERRU
294	tr|A0A085U708|A0A085U708_YERRU	YERRU	Shikimate kinase 1 OS=Yersinia ruckeri GN=aroK PE=3 SV=1	24.45	24.46	1	15	78.61	tr|A0A085U708|A0A085U708_YERRU
295	tr|A0A085U4B6|A0A085U4B6_YERRU	YERRU	DNA protection during starvation protein OS=Yersinia ruckeri GN=dps PE=3 SV=1	24.43	24.46	1	14	72.46	tr|A0A085U4B6|A0A085U4B6_YERRU
296	tr|A0A0A5FPE8|A0A0A5FPE8_YERRU	YERRU	Ribose ABC transport system, periplasmic ribose-binding protein RbsB OS=Yersinia ruckeri GN=CSF007_18075 PE=4 SV=1	24.35	24.36	1	12	57.97	tr|A0A0A5FPE8|A0A0A5FPE8_YERRU
297	tr|A0A085UBG8|A0A085UBG8_YERRU	YERRU	Chaperone SurA OS=Yersinia ruckeri GN=surA PE=3 SV=1	24.34	24.35	1	12	38.11	tr|A0A085UBG8|A0A085UBG8_YERRU
298	tr|A0A085U478|A0A085U478_YERRU	YERRU	Succinate dehydrogenase iron-sulfur subunit OS=Yersinia ruckeri GN=CSF007_5810 PE=3 SV=1	24.33	24.37	1	12	54.2	tr|A0A085U478|A0A085U478_YERRU
299	tr|A0A085U6V6|A0A085U6V6_YERRU	YERRU	30S ribosomal protein S10 OS=Yersinia ruckeri GN=rpsJ PE=3 SV=1	24.3	24.84	1	13	75.73	tr|A0A085U6V6|A0A085U6V6_YERRU
300	tr|A0A085U7I8|A0A085U7I8_YERRU	YERRU	Adenosine deaminase OS=Yersinia ruckeri GN=add PE=3 SV=1	24.26	24.27	1	14	66.87	tr|A0A085U7I8|A0A085U7I8_YERRU
301	tr|A0A085U3B0|A0A085U3B0_YERRU	YERRU	Phosphofructokinase OS=Yersinia ruckeri GN=nADLYRO1b_2886 PE=3 SV=1	24.23	24.23	2	13	56.45	tr|A0A085U3B0|A0A085U3B0_YERRU	tr|A0A0A8VG81|A0A0A8VG81_YERRU
302	tr|A0A085U7X4|A0A085U7X4_YERRU	YERRU	Phosphoenolpyruvate synthase OS=Yersinia ruckeri GN=CSF007_9650 PE=3 SV=1	24.2	24.24	1	12	22.42	tr|A0A085U7X4|A0A085U7X4_YERRU
303	tr|A0A0A8VBI5|A0A0A8VBI5_YERRU	YERRU	Uncharacterized protein OS=Yersinia ruckeri GN=CSF007_p0040 PE=4 SV=1	24.18	24.21	1	13	62.28	tr|A0A0A8VBI5|A0A0A8VBI5_YERRU
304	tr|A0A0A8VBQ2|A0A0A8VBQ2_YERRU	YERRU	Outer membrane protein C OS=Yersinia ruckeri GN=CSF007_7050 PE=3 SV=1	24.15	26.17	2	17	53.28	tr|A0A0A8VBQ2|A0A0A8VBQ2_YERRU	tr|E2FHC9|E2FHC9_YERRU
305	tr|A0A0A8VH20|A0A0A8VH20_YERRU	YERRU	Penicillin-binding protein activator LpoA OS=Yersinia ruckeri GN=lpoA PE=3 SV=1	24.1	24.26	2	12	23.69	tr|A0A0A8VH20|A0A0A8VH20_YERRU	tr|A0A085UAN8|A0A085UAN8_YERRU
306	tr|A0A085U6F1|A0A085U6F1_YERRU	YERRU	Uroporphyrinogen III C-methyltransferase OS=Yersinia ruckeri GN=nADLYRO1b_1815 PE=4 SV=1	24.06	24.06	2	14	49.2	tr|A0A085U6F1|A0A085U6F1_YERRU	tr|A0A0A8VLA5|A0A0A8VLA5_YERRU
307	tr|A0A085U749|A0A085U749_YERRU	YERRU	Aspartate-semialdehyde dehydrogenase OS=Yersinia ruckeri GN=asd PE=3 SV=1	24.02	24.02	1	14	50	tr|A0A085U749|A0A085U749_YERRU
308	tr|A0A085U3X3|A0A085U3X3_YERRU	YERRU	Elongation factor Tu OS=Yersinia ruckeri GN=tuf PE=3 SV=1	24	56.12	2	54	86.29	tr|A0A085U3X3|A0A085U3X3_YERRU	tr|B6RBJ1|B6RBJ1_YERRU
309	tr|A0A085UA79|A0A085UA79_YERRU	YERRU	Autonomous glycyl radical cofactor OS=Yersinia ruckeri GN=grcA PE=3 SV=1	24	28	1	30	81.89	tr|A0A085UA79|A0A085UA79_YERRU
310	tr|A0A085U6V4|A0A085U6V4_YERRU	YERRU	50S ribosomal protein L4 OS=Yersinia ruckeri GN=rplD PE=3 SV=1	24	24	1	14	61.69	tr|A0A085U6V4|A0A085U6V4_YERRU
311	tr|A0A085U5G7|A0A085U5G7_YERRU	YERRU	Peptidyl-prolyl cis-trans isomerase OS=Yersinia ruckeri GN=CSF007_5025 PE=3 SV=1	24	24	1	16	75.61	tr|A0A085U5G7|A0A085U5G7_YERRU
312	tr|A0A085U9K0|A0A085U9K0_YERRU	YERRU	Imidazole glycerol phosphate synthase OS=Yersinia ruckeri GN=CSF007_1705 PE=3 SV=1	24	24	1	15	51.14	tr|A0A085U9K0|A0A085U9K0_YERRU
313	tr|A0A085U474|A0A085U474_YERRU	YERRU	Succinate--CoA ligase [ADP-forming] subunit alpha OS=Yersinia ruckeri GN=CSF007_5830 PE=3 SV=1	24	24	1	12	68.97	tr|A0A085U474|A0A085U474_YERRU
314	tr|A0A085U3R6|A0A085U3R6_YERRU	YERRU	Protein YicC OS=Yersinia ruckeri GN=CSF007_17850 PE=4 SV=1	23.89	25.04	1	15	49.83	tr|A0A085U3R6|A0A085U3R6_YERRU
315	tr|A0A085U530|A0A085U530_YERRU	YERRU	Na(+)-translocating NADH-quinone reductase subunit A OS=Yersinia ruckeri GN=nqrA PE=3 SV=1	23.77	23.87	1	12	39.6	tr|A0A085U530|A0A085U530_YERRU
316	tr|A0A085U6L7|A0A085U6L7_YERRU	YERRU	Uridine phosphorylase OS=Yersinia ruckeri GN=CSF007_16870 PE=3 SV=1	23.76	23.87	1	16	69.57	tr|A0A085U6L7|A0A085U6L7_YERRU
317	tr|A0A085UAS3|A0A085UAS3_YERRU	YERRU	RNase adapter protein RapZ OS=Yersinia ruckeri GN=rapZ PE=3 SV=1	23.62	23.97	1	13	67.14	tr|A0A085UAS3|A0A085UAS3_YERRU
318	tr|A0A085U2Q1|A0A085U2Q1_YERRU	YERRU	AMP-dependent synthetase OS=Yersinia ruckeri GN=CSF007_3705 PE=4 SV=1	23.59	23.64	1	12	45.01	tr|A0A085U2Q1|A0A085U2Q1_YERRU
319	tr|A0A0A8VEP7|A0A0A8VEP7_YERRU	YERRU	Pantothenate synthetase OS=Yersinia ruckeri GN=panC PE=3 SV=1	23.41	23.47	1	12	58.45	tr|A0A0A8VEP7|A0A0A8VEP7_YERRU
320	tr|A0A0A8VBS0|A0A0A8VBS0_YERRU	YERRU	ATP-dependent DNA helicase OS=Yersinia ruckeri GN=CSF007_p0365 PE=4 SV=1	23.32	23.37	1	12	46.86	tr|A0A0A8VBS0|A0A0A8VBS0_YERRU
321	tr|A0A085U8V3|A0A085U8V3_YERRU	YERRU	tRNA uridine 5-carboxymethylaminomethyl modification enzyme MnmG OS=Yersinia ruckeri GN=mnmG PE=3 SV=1	23.25	23.35	1	12	29.73	tr|A0A085U8V3|A0A085U8V3_YERRU
322	tr|A0A085UAZ6|A0A085UAZ6_YERRU	YERRU	Maltose/maltodextrin ABC transporter, substrate binding periplasmic protein MalE OS=Yersinia ruckeri GN=CSF007_16340 PE=4 SV=1	23.25	23.31	1	12	42.18	tr|A0A085UAZ6|A0A085UAZ6_YERRU
323	tr|A0A085U888|A0A085U888_YERRU	YERRU	Acetylornithine/succinyldiaminopimelate aminotransferase OS=Yersinia ruckeri GN=argD PE=3 SV=1	23.2	23.24	1	13	47.56	tr|A0A085U888|A0A085U888_YERRU
324	tr|Q5UCH3|Q5UCH3_YERRU	YERRU	CAMP-regulatory protein OS=Yersinia ruckeri GN=crp PE=4 SV=1	23.18	23.23	1	15	64.29	tr|Q5UCH3|Q5UCH3_YERRU
325	tr|A0A085U9E0|A0A085U9E0_YERRU	YERRU	30S ribosomal protein S6 OS=Yersinia ruckeri GN=rpsF PE=3 SV=1	23.18	23.22	1	27	87.69	tr|A0A085U9E0|A0A085U9E0_YERRU
326	tr|A0A085U9U9|A0A085U9U9_YERRU	YERRU	Pyruvate formate-lyase-activating enzyme OS=Yersinia ruckeri GN=nADLYRO1b_629 PE=3 SV=1	23.05	23.09	1	13	71.54	tr|A0A085U9U9|A0A085U9U9_YERRU
327	tr|A0A085U8M5|A0A085U8M5_YERRU	YERRU	Exodeoxyribonuclease III OS=Yersinia ruckeri GN=CSF007_8425 PE=4 SV=1	23.03	23.15	1	16	77.24	tr|A0A085U8M5|A0A085U8M5_YERRU
328	tr|A0A085U7V8|A0A085U7V8_YERRU	YERRU	Cyclopropane fatty acyl phospholipid synthase OS=Yersinia ruckeri GN=CSF007_9555 PE=4 SV=1	23	23.14	1	11	37.34	tr|A0A085U7V8|A0A085U7V8_YERRU
329	tr|A0A085UAR9|A0A085UAR9_YERRU	YERRU	Lipopolysaccharide ABC transporter ATP-binding protein OS=Yersinia ruckeri GN=CSF007_15950 PE=4 SV=1	22.92	22.95	1	15	57.68	tr|A0A085UAR9|A0A085UAR9_YERRU
330	tr|A0A0A8V8R8|A0A0A8V8R8_YERRU	YERRU	WbjC OS=Yersinia ruckeri GN=CSF007_1715 PE=4 SV=1	22.88	22.97	2	13	43.05	tr|A0A0A8V8R8|A0A0A8V8R8_YERRU	tr|A0A085U9J8|A0A085U9J8_YERRU
331	tr|A0A085U9Q1|A0A085U9Q1_YERRU	YERRU	D-alanyl-D-alanine carboxypeptidase OS=Yersinia ruckeri GN=CSF007_6590 PE=3 SV=1	22.84	28.35	1	14	39.4	tr|A0A085U9Q1|A0A085U9Q1_YERRU
332	tr|A0A0A8VDZ9|A0A0A8VDZ9_YERRU	YERRU	Glutamate--cysteine ligase OS=Yersinia ruckeri GN=gshA PE=3 SV=1	22.81	22.98	2	11	33.91	tr|A0A0A8VDZ9|A0A0A8VDZ9_YERRU	tr|A0A085U3Z8|A0A085U3Z8_YERRU
333	tr|A0A085U404|A0A085U404_YERRU	YERRU	Protein RecA OS=Yersinia ruckeri GN=recA PE=3 SV=1	22.7	22.73	1	12	47.19	tr|A0A085U404|A0A085U404_YERRU
334	tr|A0A085UA33|A0A085UA33_YERRU	YERRU	3-ketoacyl-ACP reductase OS=Yersinia ruckeri GN=CSF007_7360 PE=4 SV=1	22.69	22.72	1	15	70.9	tr|A0A085UA33|A0A085UA33_YERRU
335	tr|A0A085U4U4|A0A085U4U4_YERRU	YERRU	1,4-dihydroxy-2-naphthoyl-CoA synthase OS=Yersinia ruckeri GN=menB PE=3 SV=1	22.64	22.7	1	13	53.33	tr|A0A085U4U4|A0A085U4U4_YERRU
336	tr|A0A085UB56|A0A085UB56_YERRU	YERRU	3-phosphoglycerate dehydrogenase OS=Yersinia ruckeri GN=CSF007_14760 PE=3 SV=1	22.61	22.65	1	12	38.98	tr|A0A085UB56|A0A085UB56_YERRU
337	tr|A0A085U6T3|A0A085U6T3_YERRU	YERRU	30S ribosomal protein S13 OS=Yersinia ruckeri GN=rpsM PE=3 SV=1	22.52	22.56	1	13	71.19	tr|A0A085U6T3|A0A085U6T3_YERRU
338	tr|Q5UCH7|Q5UCH7_YERRU	YERRU	4-hydroxy-tetrahydrodipicolinate synthase OS=Yersinia ruckeri GN=dapA PE=3 SV=1	22.26	22.27	1	15	67.58	tr|Q5UCH7|Q5UCH7_YERRU
339	tr|A0A085U2K5|A0A085U2K5_YERRU	YERRU	DeoR-family regulatory protein OS=Yersinia ruckeri GN=CSF007_2525 PE=4 SV=1	22.17	22.21	1	11	60.08	tr|A0A085U2K5|A0A085U2K5_YERRU
340	tr|A0A085U5W7|A0A085U5W7_YERRU	YERRU	D-ribulokinase OS=Yersinia ruckeri GN=CSF007_13885 PE=4 SV=1	22.17	22.18	1	12	28.99	tr|A0A085U5W7|A0A085U5W7_YERRU
341	tr|A0A085U3V1|A0A085U3V1_YERRU	YERRU	Phosphoribosylamine--glycine ligase OS=Yersinia ruckeri GN=purD PE=3 SV=1	22.13	22.14	1	12	46.37	tr|A0A085U3V1|A0A085U3V1_YERRU
342	tr|A0A085U2V7|A0A085U2V7_YERRU	YERRU	Deferrochelatase/peroxidase YfeX OS=Yersinia ruckeri GN=yfeX PE=4 SV=1	22.09	22.1	1	12	58.86	tr|A0A085U2V7|A0A085U2V7_YERRU
343	tr|A0A085U2M9|A0A085U2M9_YERRU	YERRU	Dihydroxyacetone kinase OS=Yersinia ruckeri GN=CSF007_2650 PE=3 SV=1	22.09	22.1	1	13	37.53	tr|A0A085U2M9|A0A085U2M9_YERRU
344	tr|A0A085U5G8|A0A085U5G8_YERRU	YERRU	Cysteine--tRNA ligase OS=Yersinia ruckeri GN=cysS PE=3 SV=1	22.06	22.14	1	11	41.25	tr|A0A085U5G8|A0A085U5G8_YERRU
345	tr|A0A085U7K0|A0A085U7K0_YERRU	YERRU	3-hydroxypropionate dehydrogenase OS=Yersinia ruckeri GN=CSF007_8965 PE=3 SV=1	22.02	22.02	1	14	61.85	tr|A0A085U7K0|A0A085U7K0_YERRU
346	tr|A0A085U2M8|A0A085U2M8_YERRU	YERRU	Dihydroxyacetone kinase subunit DhaL OS=Yersinia ruckeri GN=dhaL PE=4 SV=1	22.02	22.02	1	13	74.76	tr|A0A085U2M8|A0A085U2M8_YERRU
347	tr|A0A0A8VE22|A0A0A8VE22_YERRU	YERRU	Superoxide dismutase OS=Yersinia ruckeri GN=CSF007_0380 PE=3 SV=1	22	22	2	18	83.33	tr|A0A0A8VE22|A0A0A8VE22_YERRU	tr|A0A085U8P0|A0A085U8P0_YERRU
348	tr|A0A085U9H2|A0A085U9H2_YERRU	YERRU	Succinate dehydrogenase iron-sulfur subunit OS=Yersinia ruckeri GN=CSF007_1855 PE=3 SV=1	22	22	1	15	72.95	tr|A0A085U9H2|A0A085U9H2_YERRU
349	tr|A0A085U7R1|A0A085U7R1_YERRU	YERRU	Probable thiol peroxidase OS=Yersinia ruckeri GN=tpx PE=3 SV=1	22	22	1	12	95.81	tr|A0A085U7R1|A0A085U7R1_YERRU
350	tr|A0A085U761|A0A085U761_YERRU	YERRU	Universal stress protein OS=Yersinia ruckeri GN=CSF007_0690 PE=3 SV=1	22	22	1	26	89.73	tr|A0A085U761|A0A085U761_YERRU
351	tr|A0A085U601|A0A085U601_YERRU	YERRU	Uncharacterized protein OS=Yersinia ruckeri GN=CSF007_5505 PE=4 SV=1	22	22	1	11	73.75	tr|A0A085U601|A0A085U601_YERRU
352	tr|A0A085U527|A0A085U527_YERRU	YERRU	Phosphoheptose isomerase OS=Yersinia ruckeri GN=gmhA PE=3 SV=1	22	22	1	12	80.31	tr|A0A085U527|A0A085U527_YERRU
353	tr|A0A085U4H0|A0A085U4H0_YERRU	YERRU	6-phosphogluconolactonase OS=Yersinia ruckeri GN=pgl PE=3 SV=1	22	22	1	12	59.46	tr|A0A085U4H0|A0A085U4H0_YERRU
354	tr|A0A085U2Z3|A0A085U2Z3_YERRU	YERRU	Uridylate kinase OS=Yersinia ruckeri GN=pyrH PE=3 SV=1	22	22	1	13	67.22	tr|A0A085U2Z3|A0A085U2Z3_YERRU
355	tr|A0A0A8VDR4|A0A0A8VDR4_YERRU	YERRU	DNA mismatch repair protein MutS OS=Yersinia ruckeri GN=mutS PE=3 SV=1	21.93	22.07	2	13	19.93	tr|A0A0A8VDR4|A0A0A8VDR4_YERRU	tr|A0A085U3A5|A0A085U3A5_YERRU
356	tr|A0A085U5E8|A0A085U5E8_YERRU	YERRU	Chain-length determining protein OS=Yersinia ruckeri GN=CSF007_4915 PE=4 SV=1	21.89	21.95	1	11	35.42	tr|A0A085U5E8|A0A085U5E8_YERRU
357	tr|A0A085U3J4|A0A085U3J4_YERRU	YERRU	Hydrogen peroxide-inducible genes activator OS=Yersinia ruckeri GN=CSF007_17475 PE=4 SV=1	21.82	21.93	1	12	51.48	tr|A0A085U3J4|A0A085U3J4_YERRU
358	tr|A0A085U8S1|A0A085U8S1_YERRU	YERRU	Chromosomal replication initiator protein DnaA OS=Yersinia ruckeri GN=dnaA PE=3 SV=1	21.68	22.82	1	12	34.99	tr|A0A085U8S1|A0A085U8S1_YERRU
359	tr|A0A0A8VBU1|A0A0A8VBU1_YERRU	YERRU	Carbonic anhydrase OS=Yersinia ruckeri GN=CSF007_7205 PE=3 SV=1	21.64	21.68	2	13	63.75	tr|A0A0A8VBU1|A0A0A8VBU1_YERRU	tr|A0A085UA06|A0A085UA06_YERRU
360	tr|A0A085U9N8|A0A085U9N8_YERRU	YERRU	Imidazole glycerol phosphate synthase subunit HisF OS=Yersinia ruckeri GN=hisF PE=3 SV=1	21.51	21.54	1	12	56.59	tr|A0A085U9N8|A0A085U9N8_YERRU
361	tr|A0A085U719|A0A085U719_YERRU	YERRU	33 kDa chaperonin OS=Yersinia ruckeri GN=hslO PE=3 SV=1	21.46	21.5	1	11	75.68	tr|A0A085U719|A0A085U719_YERRU
362	tr|A0A085UAQ0|A0A085UAQ0_YERRU	YERRU	Stringent starvation protein A OS=Yersinia ruckeri GN=CSF007_15850 PE=3 SV=1	21.26	21.32	1	11	54.93	tr|A0A085UAQ0|A0A085UAQ0_YERRU
363	tr|A0A0A5FQY8|A0A0A5FQY8_YERRU	YERRU	Glutamate 5-kinase OS=Yersinia ruckeri GN=proB PE=3 SV=1	21.24	21.32	2	11	41.42	tr|A0A0A5FQY8|A0A0A5FQY8_YERRU	tr|A0A085U544|A0A085U544_YERRU
364	tr|A0A085U305|A0A085U305_YERRU	YERRU	Decarboxylase family protein OS=Yersinia ruckeri GN=CSF007_14330 PE=4 SV=1	21.2	21.27	1	11	36.12	tr|A0A085U305|A0A085U305_YERRU
365	tr|A0A085U7T8|A0A085U7T8_YERRU	YERRU	Pyridoxal kinase PdxY OS=Yersinia ruckeri GN=pdxY PE=3 SV=1	21.15	21.18	1	12	51.05	tr|A0A085U7T8|A0A085U7T8_YERRU
366	tr|A0A085U2M7|A0A085U2M7_YERRU	YERRU	Dihydroxyacetone kinase subunit K OS=Yersinia ruckeri GN=CSF007_2640 PE=4 SV=1	21.13	21.19	1	12	46.63	tr|A0A085U2M7|A0A085U2M7_YERRU
367	tr|A0A085U3F4|A0A085U3F4_YERRU	YERRU	2,5-diketo-D-gluconic acid reductase OS=Yersinia ruckeri GN=CSF007_15380 PE=4 SV=1	21.08	21.15	1	11	46.15	tr|A0A085U3F4|A0A085U3F4_YERRU
368	tr|A0A085U2M6|A0A085U2M6_YERRU	YERRU	Glycerol dehydrogenase OS=Yersinia ruckeri GN=CSF007_2635 PE=4 SV=1	21.06	21.09	1	14	63.74	tr|A0A085U2M6|A0A085U2M6_YERRU
369	tr|A0A0A8VF98|A0A0A8VF98_YERRU	YERRU	Elongation factor 4 OS=Yersinia ruckeri GN=lepA PE=3 SV=1	21.05	21.1	2	10	27	tr|A0A0A8VF98|A0A0A8VF98_YERRU	tr|A0A085UA89|A0A085UA89_YERRU
370	tr|A0A0A8V7Q7|A0A0A8V7Q7_YERRU	YERRU	PHP N-terminal domain protein OS=Yersinia ruckeri GN=CSF007_p0360 PE=4 SV=1	20.97	21.1	1	10	14.51	tr|A0A0A8V7Q7|A0A0A8V7Q7_YERRU
371	tr|A0A085U353|A0A085U353_YERRU	YERRU	Blue copper oxidase CueO OS=Yersinia ruckeri GN=CSF007_3385 PE=4 SV=1	20.94	20.98	1	12	36.67	tr|A0A085U353|A0A085U353_YERRU
372	tr|A0A085U4W8|A0A085U4W8_YERRU	YERRU	UPF0304 protein CSF007_12425 OS=Yersinia ruckeri GN=CSF007_12425 PE=3 SV=1	20.91	20.94	1	16	78.66	tr|A0A085U4W8|A0A085U4W8_YERRU
373	tr|A0A085U3Q0|A0A085U3Q0_YERRU	YERRU	2-amino-3-ketobutyrate coenzyme A ligase OS=Yersinia ruckeri GN=kbl PE=3 SV=1	20.91	20.94	1	11	44.22	tr|A0A085U3Q0|A0A085U3Q0_YERRU
374	tr|A0A085U354|A0A085U354_YERRU	YERRU	Hypoxanthine phosphoribosyltransferase OS=Yersinia ruckeri GN=nADLYRO1b_2984 PE=4 SV=1	20.87	20.9	1	11	78.65	tr|A0A085U354|A0A085U354_YERRU
375	tr|A0A085U618|A0A085U618_YERRU	YERRU	N-acetylglucosamine-6-phosphate deacetylase OS=Yersinia ruckeri GN=CSF007_5615 PE=3 SV=1	20.79	20.83	1	13	48.02	tr|A0A085U618|A0A085U618_YERRU
376	tr|A0A085U4S9|A0A085U4S9_YERRU	YERRU	Ubiquinone biosynthesis O-methyltransferase OS=Yersinia ruckeri GN=ubiG PE=3 SV=1	20.75	20.78	1	11	50.81	tr|A0A085U4S9|A0A085U4S9_YERRU
377	tr|A0A085U2N3|A0A085U2N3_YERRU	YERRU	Ribosomal RNA small subunit methyltransferase C OS=Yersinia ruckeri GN=rsmC PE=3 SV=1	20.74	20.77	1	12	50	tr|A0A085U2N3|A0A085U2N3_YERRU
378	tr|A0A0A8VCB1|A0A0A8VCB1_YERRU	YERRU	Transcription accessory protein (S1 RNA-binding domain) OS=Yersinia ruckeri GN=CSF007_0995 PE=4 SV=1	20.7	20.9	2	10	18.93	tr|A0A0A8VCB1|A0A0A8VCB1_YERRU	tr|A0A085U728|A0A085U728_YERRU
379	tr|A0A0A8VEX9|A0A0A8VEX9_YERRU	YERRU	DNA ligase OS=Yersinia ruckeri GN=ligA PE=3 SV=1	20.63	20.66	1	10	24.04	tr|A0A0A8VEX9|A0A0A8VEX9_YERRU
380	tr|A0A085U7J0|A0A085U7J0_YERRU	YERRU	Mannose-6-phosphate isomerase OS=Yersinia ruckeri GN=CSF007_8905 PE=3 SV=1	20.57	20.7	1	11	36.06	tr|A0A085U7J0|A0A085U7J0_YERRU
381	tr|A0A085U9A9|A0A085U9A9_YERRU	YERRU	Transcription elongation factor GreA OS=Yersinia ruckeri GN=greA PE=3 SV=1	20.52	20.57	1	12	81.01	tr|A0A085U9A9|A0A085U9A9_YERRU
382	tr|A0A085U6U1|A0A085U6U1_YERRU	YERRU	30S ribosomal protein S8 OS=Yersinia ruckeri GN=rpsH PE=3 SV=1	20.52	20.53	1	16	70.77	tr|A0A085U6U1|A0A085U6U1_YERRU
383	tr|A0A085U5N8|A0A085U5N8_YERRU	YERRU	Lipoyl synthase OS=Yersinia ruckeri GN=lipA PE=3 SV=1	20.49	20.9	1	11	52.34	tr|A0A085U5N8|A0A085U5N8_YERRU
384	tr|A0A085U3M8|A0A085U3M8_YERRU	YERRU	Fructose-1,6-bisphosphatase OS=Yersinia ruckeri GN=CSF007_17660 PE=3 SV=1	20.39	20.46	1	10	38.39	tr|A0A085U3M8|A0A085U3M8_YERRU
385	tr|A0A085UAV5|A0A085UAV5_YERRU	YERRU	Alcohol dehydrogenase OS=Yersinia ruckeri GN=CSF007_16130 PE=4 SV=1	20.37	20.41	1	13	65.03	tr|A0A085UAV5|A0A085UAV5_YERRU
386	tr|B6CGW7|B6CGW7_YERRU	YERRU	Putative peptidoglycan deacetylase OS=Yersinia ruckeri PE=4 SV=1	20.33	20.4	3	13	36.22	tr|B6CGW7|B6CGW7_YERRU	tr|A0A0A8VDS3|A0A0A8VDS3_YERRU
387	tr|A0A085U2V5|A0A085U2V5_YERRU	YERRU	N-acetylneuraminate lyase OS=Yersinia ruckeri GN=CSF007_12990 PE=3 SV=1	20.33	20.34	1	11	58.11	tr|A0A085U2V5|A0A085U2V5_YERRU
388	tr|A0A085U3X1|A0A085U3X1_YERRU	YERRU	Transcription termination/antitermination protein NusG OS=Yersinia ruckeri GN=nusG PE=3 SV=1	20.3	20.32	1	12	74.59	tr|A0A085U3X1|A0A085U3X1_YERRU
389	tr|A0A0A8VC58|A0A0A8VC58_YERRU	YERRU	3-phosphoshikimate 1-carboxyvinyltransferase OS=Yersinia ruckeri GN=aroA PE=3 SV=1	20.21	20.28	3	11	37.9	tr|A0A0A8VC58|A0A0A8VC58_YERRU	tr|A0A085U9V5|A0A085U9V5_YERRU
390	tr|A0A0A5FRW2|A0A0A5FRW2_YERRU	YERRU	4-hydroxy-tetrahydrodipicolinate reductase OS=Yersinia ruckeri GN=dapB PE=3 SV=1	20.17	20.18	2	11	57.88	tr|A0A0A5FRW2|A0A0A5FRW2_YERRU	tr|A0A085UBI0|A0A085UBI0_YERRU
391	tr|A0A085U5U6|A0A085U5U6_YERRU	YERRU	Hypothetical tRNA/rRNA methyltransferase yfiF OS=Yersinia ruckeri GN=CSF007_14045 PE=3 SV=1	20.12	20.13	1	11	38.44	tr|A0A085U5U6|A0A085U5U6_YERRU
392	tr|A0A085UAH8|A0A085UAH8_YERRU	YERRU	Uracil phosphoribosyltransferase OS=Yersinia ruckeri GN=upp PE=3 SV=1	20.08	20.12	1	10	75.96	tr|A0A085UAH8|A0A085UAH8_YERRU
393	tr|A0A085UBC1|A0A085UBC1_YERRU	YERRU	GMP reductase OS=Yersinia ruckeri GN=guaC PE=3 SV=1	20.08	20.09	1	12	54.18	tr|A0A085UBC1|A0A085UBC1_YERRU
394	tr|A0A085U578|A0A085U578_YERRU	YERRU	Riboflavin biosynthesis protein RibD OS=Yersinia ruckeri GN=CSF007_4550 PE=3 SV=1	20.04	20.16	1	11	43.63	tr|A0A085U578|A0A085U578_YERRU
395	tr|A0A085UAE3|A0A085UAE3_YERRU	YERRU	Membrane protein OS=Yersinia ruckeri GN=CSF007_13430 PE=4 SV=1	20.04	20.04	1	10	70.87	tr|A0A085UAE3|A0A085UAE3_YERRU
396	tr|A0A0A8VFX3|A0A0A8VFX3_YERRU	YERRU	Xaa-Pro aminopeptidase OS=Yersinia ruckeri GN=CSF007_14740 PE=4 SV=1	20.03	20.04	2	12	31.58	tr|A0A0A8VFX3|A0A0A8VFX3_YERRU	tr|A0A085UB60|A0A085UB60_YERRU
397	tr|A0A0A8VKK1|A0A0A8VKK1_YERRU	YERRU	Arabinose 5-phosphate isomerase OS=Yersinia ruckeri GN=CSF007_15930 PE=3 SV=1	20.02	20.02	2	11	44.82	tr|A0A0A8VKK1|A0A0A8VKK1_YERRU	tr|A0A085UAR5|A0A085UAR5_YERRU
398	tr|A0A085U9S1|A0A085U9S1_YERRU	YERRU	Arginine ABC transporter substrate-binding protein OS=Yersinia ruckeri GN=CSF007_6760 PE=3 SV=1	20.02	20.02	1	12	63.79	tr|A0A085U9S1|A0A085U9S1_YERRU
399	tr|A0A085U619|A0A085U619_YERRU	YERRU	Glucosamine-6-phosphate deaminase OS=Yersinia ruckeri GN=nagB PE=3 SV=1	20.02	20.02	1	15	60.53	tr|A0A085U619|A0A085U619_YERRU
400	tr|A0A085U4T4|A0A085U4T4_YERRU	YERRU	Ecotin OS=Yersinia ruckeri GN=eco PE=3 SV=1	20.02	20.02	1	18	68.26	tr|A0A085U4T4|A0A085U4T4_YERRU
401	tr|A0A085U9C5|A0A085U9C5_YERRU	YERRU	Inorganic pyrophosphatase OS=Yersinia ruckeri GN=ppa PE=3 SV=1	20.01	20.01	1	12	68.18	tr|A0A085U9C5|A0A085U9C5_YERRU
402	tr|A0A085U6T1|A0A085U6T1_YERRU	YERRU	30S ribosomal protein S4 OS=Yersinia ruckeri GN=rpsD PE=3 SV=1	20	20	1	10	39.32	tr|A0A085U6T1|A0A085U6T1_YERRU
403	tr|A0A0A5FRR7|A0A0A5FRR7_YERRU	YERRU	4-Hydroxy-2-oxoglutarate aldolase-2-dehydro-3-deoxyphosphogluconate aldolase OS=Yersinia ruckeri GN=CSF007_8185 PE=4 SV=1	20	20	2	15	80.75	tr|A0A0A5FRR7|A0A0A5FRR7_YERRU	tr|A0A085U8I0|A0A085U8I0_YERRU
404	tr|A0A085UB63|A0A085UB63_YERRU	YERRU	Aminomethyltransferase OS=Yersinia ruckeri GN=gcvT PE=3 SV=1	20	20	1	16	38.08	tr|A0A085UB63|A0A085UB63_YERRU
405	tr|A0A085UB55|A0A085UB55_YERRU	YERRU	Ribose-5-phosphate isomerase A OS=Yersinia ruckeri GN=rpiA PE=3 SV=1	20	20	1	15	67.12	tr|A0A085UB55|A0A085UB55_YERRU
406	tr|A0A085U8L3|A0A085U8L3_YERRU	YERRU	Aldose 1-epimerase family protein YeaD OS=Yersinia ruckeri GN=CSF007_8365 PE=4 SV=1	20	20	1	18	67.35	tr|A0A085U8L3|A0A085U8L3_YERRU
407	tr|A0A085U8I9|A0A085U8I9_YERRU	YERRU	Cell division topological specificity factor OS=Yersinia ruckeri GN=minE PE=3 SV=1	20	20	1	11	88.76	tr|A0A085U8I9|A0A085U8I9_YERRU
408	tr|A0A085U7N2|A0A085U7N2_YERRU	YERRU	Protein ydgH OS=Yersinia ruckeri GN=CSF007_9135 PE=4 SV=1	20	20	1	12	49.21	tr|A0A085U7N2|A0A085U7N2_YERRU
409	tr|A0A085U6V7|A0A085U6V7_YERRU	YERRU	Bacterioferritin OS=Yersinia ruckeri GN=CSF007_1360 PE=3 SV=1	20	20	1	13	78.34	tr|A0A085U6V7|A0A085U6V7_YERRU
410	tr|A0A085U6U0|A0A085U6U0_YERRU	YERRU	50S ribosomal protein L6 OS=Yersinia ruckeri GN=rplF PE=3 SV=1	20	20	1	15	68.93	tr|A0A085U6U0|A0A085U6U0_YERRU
411	tr|A0A085U5A6|A0A085U5A6_YERRU	YERRU	ATP-dependent Clp protease proteolytic subunit OS=Yersinia ruckeri GN=clpP PE=3 SV=1	20	20	1	11	36.23	tr|A0A085U5A6|A0A085U5A6_YERRU
412	tr|A0A085U3U3|A0A085U3U3_YERRU	YERRU	Probable GTP-binding protein EngB OS=Yersinia ruckeri GN=ysxC PE=3 SV=1	19.97	20.01	1	10	52.31	tr|A0A085U3U3|A0A085U3U3_YERRU
413	tr|A0A085U6E1|A0A085U6E1_YERRU	YERRU	Glucose-1-phosphate thymidylyltransferase OS=Yersinia ruckeri GN=CSF007_17270 PE=3 SV=1	19.83	19.89	1	10	46.42	tr|A0A085U6E1|A0A085U6E1_YERRU
414	tr|A0A085U722|A0A085U722_YERRU	YERRU	Osmolarity response regulator OS=Yersinia ruckeri GN=CSF007_1025 PE=4 SV=1	19.8	19.9	1	12	53.56	tr|A0A085U722|A0A085U722_YERRU
415	tr|A0A085U671|A0A085U671_YERRU	YERRU	L-serine dehydratase OS=Yersinia ruckeri GN=nADLYRO1b_1949 PE=4 SV=1	19.75	21.93	2	13	37.44	tr|A0A085U671|A0A085U671_YERRU	tr|A0A0A8VHF9|A0A0A8VHF9_YERRU
416	tr|A0A085U569|A0A085U569_YERRU	YERRU	Putative short-chain dehydrogenase OS=Yersinia ruckeri GN=CSF007_4505 PE=4 SV=1	19.74	19.8	1	13	60.62	tr|A0A085U569|A0A085U569_YERRU
417	tr|A0A085UA31|A0A085UA31_YERRU	YERRU	3-oxoacyl-[acyl-carrier-protein] synthase 3 OS=Yersinia ruckeri GN=fabH PE=3 SV=1	19.7	19.74	2	11	45.11	tr|A0A085UA31|A0A085UA31_YERRU	tr|A0A0A8VI37|A0A0A8VI37_YERRU
418	tr|A0A085U4A8|A0A085U4A8_YERRU	YERRU	Molybdopterin biosynthesis protein MoeA OS=Yersinia ruckeri GN=moeA PE=4 SV=1	19.63	19.78	1	11	41.26	tr|A0A085U4A8|A0A085U4A8_YERRU
419	tr|A0A0A8VBZ3|A0A0A8VBZ3_YERRU	YERRU	Malonyl CoA-acyl carrier protein transacylase OS=Yersinia ruckeri GN=CSF007_7355 PE=3 SV=1	19.6	19.71	2	10	63.36	tr|A0A0A8VBZ3|A0A0A8VBZ3_YERRU	tr|A0A085UA32|A0A085UA32_YERRU
420	tr|A0A085UAT8|A0A085UAT8_YERRU	YERRU	UPF0307 protein CSF007_16045 OS=Yersinia ruckeri GN=CSF007_16045 PE=3 SV=1	19.6	19.7	1	10	65.93	tr|A0A085UAT8|A0A085UAT8_YERRU
421	tr|A0A0A8VI55|A0A0A8VI55_YERRU	YERRU	Adenylosuccinate lyase OS=Yersinia ruckeri GN=CSF007_7500 PE=3 SV=1	19.57	19.69	2	13	29.39	tr|A0A0A8VI55|A0A0A8VI55_YERRU	tr|A0A085UA62|A0A085UA62_YERRU
422	tr|A0A085UB53|A0A085UB53_YERRU	YERRU	Uncharacterized protein OS=Yersinia ruckeri GN=CSF007_14780 PE=4 SV=1	19.57	19.64	1	12	33.61	tr|A0A085UB53|A0A085UB53_YERRU
423	tr|A0A0A8VGN8|A0A0A8VGN8_YERRU	YERRU	Aminotransferase OS=Yersinia ruckeri GN=CSF007_16250 PE=3 SV=1	19.56	19.62	2	11	39.55	tr|A0A0A8VGN8|A0A0A8VGN8_YERRU	tr|A0A085UAX9|A0A085UAX9_YERRU
424	tr|A0A085U6N3|A0A085U6N3_YERRU	YERRU	FMN reductase OS=Yersinia ruckeri GN=CSF007_16790 PE=4 SV=1	19.41	19.49	1	11	54.08	tr|A0A085U6N3|A0A085U6N3_YERRU
425	tr|A0A085U5L6|A0A085U5L6_YERRU	YERRU	Mannose-1-phosphate guanyltransferase OS=Yersinia ruckeri GN=CSF007_5310 PE=4 SV=1	19.39	19.44	1	11	47.55	tr|A0A085U5L6|A0A085U5L6_YERRU
426	tr|A0A085U9B3|A0A085U9B3_YERRU	YERRU	GTPase Obg OS=Yersinia ruckeri GN=cgtA PE=3 SV=1	19.34	19.51	1	11	37.95	tr|A0A085U9B3|A0A085U9B3_YERRU
427	tr|A0A085U6E0|A0A085U6E0_YERRU	YERRU	dTDP-glucose 4,6-dehydratase OS=Yersinia ruckeri GN=CSF007_17275 PE=3 SV=1	19.28	19.34	1	10	55.49	tr|A0A085U6E0|A0A085U6E0_YERRU
428	tr|A0A085U4Z3|A0A085U4Z3_YERRU	YERRU	Aspartate-semialdehyde dehydrogenase OS=Yersinia ruckeri GN=CSF007_12560 PE=3 SV=1	19.26	19.31	1	12	50.6	tr|A0A085U4Z3|A0A085U4Z3_YERRU
429	tr|A0A085U9K6|A0A085U9K6_YERRU	YERRU	Dehydrogenase OS=Yersinia ruckeri GN=CSF007_1675 PE=4 SV=1	19.25	19.31	1	10	66.93	tr|A0A085U9K6|A0A085U9K6_YERRU
430	tr|A0A085U9V3|A0A085U9V3_YERRU	YERRU	L-asparaginase OS=Yersinia ruckeri GN=CSF007_6930 PE=3 SV=1	19.23	19.28	1	14	49.28	tr|A0A085U9V3|A0A085U9V3_YERRU
431	tr|A0A085UAK3|A0A085UAK3_YERRU	YERRU	Nitrate reductase OS=Yersinia ruckeri GN=napA PE=3 SV=1	19.13	19.24	1	9	13.89	tr|A0A085UAK3|A0A085UAK3_YERRU
432	tr|A0A085U3Y2|A0A085U3Y2_YERRU	YERRU	Outer membrane protein assembly factor BamD OS=Yersinia ruckeri GN=bamD PE=3 SV=1	19.01	19.18	1	11	61.32	tr|A0A085U3Y2|A0A085U3Y2_YERRU
433	tr|A0A0A8VJ32|A0A0A8VJ32_YERRU	YERRU	Exopolyphosphatase OS=Yersinia ruckeri GN=CSF007_13280 PE=3 SV=1	19.01	19.13	1	10	30.06	tr|A0A0A8VJ32|A0A0A8VJ32_YERRU
434	tr|A0A0A5HGI8|A0A0A5HGI8_YERRU	YERRU	High-affinity leucine-specific transport system, periplasmic binding protein LivK OS=Yersinia ruckeri GN=CSF007_16965 PE=4 SV=1	18.99	19.04	2	11	47.17	tr|A0A0A5HGI8|A0A0A5HGI8_YERRU	tr|A0A085U6J6|A0A085U6J6_YERRU
435	tr|A0A085U7B0|A0A085U7B0_YERRU	YERRU	UDP-glucose 6-dehydrogenase OS=Yersinia ruckeri GN=CSF007_8475 PE=3 SV=1	18.73	18.83	1	9	30.89	tr|A0A085U7B0|A0A085U7B0_YERRU
436	tr|A0A085U2U4|A0A085U2U4_YERRU	YERRU	PTS glucose transporter subunit IIA OS=Yersinia ruckeri GN=CSF007_12935 PE=4 SV=1	18.71	18.75	1	12	82.25	tr|A0A085U2U4|A0A085U2U4_YERRU
437	tr|A0A085UBI9|A0A085UBI9_YERRU	YERRU	Chaperone protein DnaJ OS=Yersinia ruckeri GN=dnaJ PE=3 SV=1	18.62	18.71	1	11	39.26	tr|A0A085UBI9|A0A085UBI9_YERRU
438	tr|A0A0A8VCZ9|A0A0A8VCZ9_YERRU	YERRU	3'(2'),5'-bisphosphate nucleotidase OS=Yersinia ruckeri GN=CSF007_2090 PE=4 SV=1	18.59	18.71	1	9	58.54	tr|A0A0A8VCZ9|A0A0A8VCZ9_YERRU
439	tr|A0A085U610|A0A085U610_YERRU	YERRU	Nucleoside triphosphate hydrolase OS=Yersinia ruckeri GN=CSF007_5545 PE=4 SV=1	18.55	18.57	1	9	38.94	tr|A0A085U610|A0A085U610_YERRU
440	tr|A0A085U5F8|A0A085U5F8_YERRU	YERRU	Protease OS=Yersinia ruckeri GN=CSF007_4975 PE=4 SV=1	18.54	18.56	1	11	48.68	tr|A0A085U5F8|A0A085U5F8_YERRU
441	tr|A0A085U4Y6|A0A085U4Y6_YERRU	YERRU	Amidophosphoribosyltransferase OS=Yersinia ruckeri GN=purF PE=3 SV=1	18.48	18.53	1	12	30.5	tr|A0A085U4Y6|A0A085U4Y6_YERRU
442	tr|A0A085U304|A0A085U304_YERRU	YERRU	NADPH-dependent 7-cyano-7-deazaguanine reductase OS=Yersinia ruckeri GN=queF PE=3 SV=1	18.46	18.48	1	9	43.77	tr|A0A085U304|A0A085U304_YERRU
443	tr|A0A0A8V9X0|A0A0A8V9X0_YERRU	YERRU	UPF0246 protein CSF007_2855 OS=Yersinia ruckeri GN=CSF007_2855 PE=3 SV=1	18.38	18.48	2	9	45.74	tr|A0A0A8V9X0|A0A0A8V9X0_YERRU	tr|A0A085UBJ6|A0A085UBJ6_YERRU
444	tr|A0A085U833|A0A085U833_YERRU	YERRU	RNA chaperone ProQ OS=Yersinia ruckeri GN=proQ PE=3 SV=1	18.38	18.4	1	10	49.79	tr|A0A085U833|A0A085U833_YERRU
445	tr|A0A0A8VD51|A0A0A8VD51_YERRU	YERRU	Luciferase-like monooxygenase OS=Yersinia ruckeri GN=CSF007_2300 PE=4 SV=1	18.37	18.39	2	11	44.61	tr|A0A0A8VD51|A0A0A8VD51_YERRU	tr|A0A085U993|A0A085U993_YERRU
446	tr|A0A085U9P5|A0A085U9P5_YERRU	YERRU	Nucleoside-diphosphate-sugar epimerases OS=Yersinia ruckeri GN=CSF007_6550 PE=4 SV=1	18.32	18.34	1	10	52	tr|A0A085U9P5|A0A085U9P5_YERRU
447	tr|A0A0A8VE91|A0A0A8VE91_YERRU	YERRU	Colicin protein OS=Yersinia ruckeri GN=CSF007_0760 PE=4 SV=1	18.26	18.27	1	9	29.68	tr|A0A0A8VE91|A0A0A8VE91_YERRU
448	tr|A0A085U9F8|A0A085U9F8_YERRU	YERRU	GTPase HflX OS=Yersinia ruckeri GN=hflX PE=3 SV=1	18.22	18.27	1	10	33.8	tr|A0A085U9F8|A0A085U9F8_YERRU
449	tr|A0A085U9F6|A0A085U9F6_YERRU	YERRU	Protein HflC OS=Yersinia ruckeri GN=CSF007_1955 PE=3 SV=1	18.15	18.16	1	10	47.01	tr|A0A085U9F6|A0A085U9F6_YERRU
450	tr|A0A085U365|A0A085U365_YERRU	YERRU	RNA polymerase-binding transcription factor DksA OS=Yersinia ruckeri GN=dksA PE=3 SV=1	18.14	18.14	1	12	75.5	tr|A0A085U365|A0A085U365_YERRU
451	tr|A0A085UAC2|A0A085UAC2_YERRU	YERRU	Inositol monophosphatase OS=Yersinia ruckeri GN=CSF007_13535 PE=4 SV=1	18.09	18.1	1	11	54.68	tr|A0A085UAC2|A0A085UAC2_YERRU
452	tr|A0A085U9V6|A0A085U9V6_YERRU	YERRU	Cytidylate kinase OS=Yersinia ruckeri GN=cmk PE=3 SV=1	18.09	18.09	1	9	44.98	tr|A0A085U9V6|A0A085U9V6_YERRU
453	tr|A0A085U6U9|A0A085U6U9_YERRU	YERRU	30S ribosomal protein S3 OS=Yersinia ruckeri GN=rpsC PE=3 SV=1	18.03	18.04	1	9	51.72	tr|A0A085U6U9|A0A085U6U9_YERRU
454	tr|A0A085UA77|A0A085UA77_YERRU	YERRU	Protein GrpE OS=Yersinia ruckeri GN=grpE PE=3 SV=1	18.03	18.03	1	11	75.52	tr|A0A085UA77|A0A085UA77_YERRU
455	tr|A0A085U2Z9|A0A085U2Z9_YERRU	YERRU	UPF0325 protein CSF007_14300 OS=Yersinia ruckeri GN=CSF007_14300 PE=3 SV=1	18.03	18.03	1	10	54.62	tr|A0A085U2Z9|A0A085U2Z9_YERRU
456	tr|A0A085U9F1|A0A085U9F1_YERRU	YERRU	23S rRNA (guanosine-2'-O-)-methyltransferase RlmB OS=Yersinia ruckeri GN=rlmB PE=3 SV=1	18.02	18.04	1	10	50.81	tr|A0A085U9F1|A0A085U9F1_YERRU
457	tr|A0A0A5FQB4|A0A0A5FQB4_YERRU	YERRU	Superoxide dismutase [Cu-Zn] OS=Yersinia ruckeri GN=CSF007_9160 PE=4 SV=1	18.02	18.02	2	13	67.44	tr|A0A0A5FQB4|A0A0A5FQB4_YERRU	tr|A0A085U7N8|A0A085U7N8_YERRU
458	tr|A0A085U7M3|A0A085U7M3_YERRU	YERRU	L-ascorbate 6-phosphate lactonase OS=Yersinia ruckeri GN=CSF007_9090 PE=4 SV=1	18.01	18.05	1	9	38.31	tr|A0A085U7M3|A0A085U7M3_YERRU
459	tr|A0A085U6T8|A0A085U6T8_YERRU	YERRU	30S ribosomal protein S5 OS=Yersinia ruckeri GN=rpsE PE=3 SV=1	18.01	18.01	1	18	62.87	tr|A0A085U6T8|A0A085U6T8_YERRU
460	tr|A0A085U3Y3|A0A085U3Y3_YERRU	YERRU	Cold-shock protein OS=Yersinia ruckeri GN=CSF007_4170 PE=4 SV=1	18	18.08	1	15	70.18	tr|A0A085U3Y3|A0A085U3Y3_YERRU
461	tr|Q5UCH5|Q5UCH5_YERRU	YERRU	Bacterioferritin comigratory protein OS=Yersinia ruckeri GN=CSF007_13205 PE=4 SV=1	18	18	1	13	80.13	tr|Q5UCH5|Q5UCH5_YERRU
462	tr|A0A0A8VHI3|A0A0A8VHI3_YERRU	YERRU	50S ribosomal protein L10 OS=Yersinia ruckeri GN=rplJ PE=3 SV=1	18	18	1	12	59.88	tr|A0A0A8VHI3|A0A0A8VHI3_YERRU
463	tr|A0A085U6N4|A0A085U6N4_YERRU	YERRU	3-ketoacyl-CoA thiolase OS=Yersinia ruckeri GN=fadA PE=3 SV=1	18	18	1	10	40.31	tr|A0A085U6N4|A0A085U6N4_YERRU
464	tr|A0A0A8VAB0|A0A0A8VAB0_YERRU	YERRU	Sulfate adenylyltransferase subunit 1 OS=Yersinia ruckeri GN=cysN PE=3 SV=1	18	18	2	9	27.86	tr|A0A0A8VAB0|A0A0A8VAB0_YERRU	tr|A0A085U394|A0A085U394_YERRU
465	tr|A0A085UAX6|A0A085UAX6_YERRU	YERRU	Single-stranded DNA-binding protein OS=Yersinia ruckeri GN=CSF007_16235 PE=3 SV=1	18	18	1	12	43.72	tr|A0A085UAX6|A0A085UAX6_YERRU
466	tr|A0A085U9U3|A0A085U9U3_YERRU	YERRU	AsnC family transcriptional regulator OS=Yersinia ruckeri GN=CSF007_6880 PE=4 SV=1	18	18	1	10	51.83	tr|A0A085U9U3|A0A085U9U3_YERRU
467	tr|A0A085U9N4|A0A085U9N4_YERRU	YERRU	UTP--glucose-1-phosphate uridylyltransferase OS=Yersinia ruckeri GN=CSF007_6485 PE=3 SV=1	18	18	1	9	57.72	tr|A0A085U9N4|A0A085U9N4_YERRU
468	tr|A0A085U6U4|A0A085U6U4_YERRU	YERRU	50S ribosomal protein L24 OS=Yersinia ruckeri GN=rplX PE=3 SV=1	18	18	1	10	65.38	tr|A0A085U6U4|A0A085U6U4_YERRU
469	tr|A0A085U4R5|A0A085U4R5_YERRU	YERRU	50S ribosomal protein L25 OS=Yersinia ruckeri GN=rplY PE=3 SV=1	18	18	1	13	86.17	tr|A0A085U4R5|A0A085U4R5_YERRU
470	tr|A0A085U3W7|A0A085U3W7_YERRU	YERRU	50S ribosomal protein L7/L12 OS=Yersinia ruckeri GN=rplL PE=3 SV=1	18	18	1	11	80.17	tr|A0A085U3W7|A0A085U3W7_YERRU
471	tr|A0A0A8V962|A0A0A8V962_YERRU	YERRU	Methionyl-tRNA formyltransferase OS=Yersinia ruckeri GN=fmt PE=3 SV=1	17.96	18.01	2	11	40.95	tr|A0A0A8V962|A0A0A8V962_YERRU	tr|A0A085U6S3|A0A085U6S3_YERRU
472	tr|A0A0A8V7G4|A0A0A8V7G4_YERRU	YERRU	Uncharacterized protein OS=Yersinia ruckeri GN=CSF007_p0035 PE=4 SV=1	17.92	18	1	9	77.63	tr|A0A0A8V7G4|A0A0A8V7G4_YERRU
473	tr|A0A085U3R4|A0A085U3R4_YERRU	YERRU	Orotate phosphoribosyltransferase OS=Yersinia ruckeri GN=pyrE PE=3 SV=1	17.92	18	1	10	63.85	tr|A0A085U3R4|A0A085U3R4_YERRU
474	tr|A0A0A8VHN9|A0A0A8VHN9_YERRU	YERRU	Low-specificity L-threonine aldolase OS=Yersinia ruckeri GN=CSF007_6795 PE=4 SV=1	17.88	17.95	2	10	49.41	tr|A0A0A8VHN9|A0A0A8VHN9_YERRU	tr|A0A085U9S7|A0A085U9S7_YERRU
475	tr|A0A085UAL4|A0A085UAL4_YERRU	YERRU	Ribosomal RNA large subunit methyltransferase G OS=Yersinia ruckeri GN=rlmG PE=3 SV=1	17.87	18.01	1	10	29.29	tr|A0A085UAL4|A0A085UAL4_YERRU
476	tr|A0A085U9P9|A0A085U9P9_YERRU	YERRU	Cystathionine beta-lyase OS=Yersinia ruckeri GN=CSF007_6580 PE=3 SV=1	17.83	17.93	1	10	54.33	tr|A0A085U9P9|A0A085U9P9_YERRU
477	tr|A0A085U744|A0A085U744_YERRU	YERRU	Glycogen synthase OS=Yersinia ruckeri GN=glgA PE=3 SV=1	17.75	17.97	1	10	30.82	tr|A0A085U744|A0A085U744_YERRU
478	tr|A0A085UB74|A0A085UB74_YERRU	YERRU	Protein-disulfide isomerase OS=Yersinia ruckeri GN=CSF007_14660 PE=4 SV=1	17.74	17.84	1	10	60.5	tr|A0A085UB74|A0A085UB74_YERRU
479	tr|A0A0A8VA35|A0A0A8VA35_YERRU	YERRU	D-alanine--D-alanine ligase OS=Yersinia ruckeri GN=ddl PE=3 SV=1	17.73	17.83	2	11	44.44	tr|A0A0A8VA35|A0A0A8VA35_YERRU	tr|A0A085UBD3|A0A085UBD3_YERRU
480	tr|A0A085U3X5|A0A085U3X5_YERRU	YERRU	Pantothenate kinase OS=Yersinia ruckeri GN=coaA PE=3 SV=1	17.6	17.81	1	9	38.29	tr|A0A085U3X5|A0A085U3X5_YERRU
481	tr|A0A0A5HBY8|A0A0A5HBY8_YERRU	YERRU	Transcriptional repressor protein TyrR OS=Yersinia ruckeri GN=CSF007_9295 PE=4 SV=1	17.59	17.9	2	9	22.8	tr|A0A0A5HBY8|A0A0A5HBY8_YERRU	tr|A0A085U7R2|A0A085U7R2_YERRU
482	tr|A0A085UA82|A0A085UA82_YERRU	YERRU	ATP-dependent RNA helicase SrmB OS=Yersinia ruckeri GN=srmB PE=3 SV=1	17.42	17.6	1	9	28.38	tr|A0A085UA82|A0A085UA82_YERRU
483	tr|A0A085U6I9|A0A085U6I9_YERRU	YERRU	Cell division protein FtsE OS=Yersinia ruckeri GN=ftsE PE=4 SV=1	17.4	17.5	1	10	73.42	tr|A0A085U6I9|A0A085U6I9_YERRU
484	tr|A0A085U7U3|A0A085U7U3_YERRU	YERRU	Transcriptional regulator SlyA OS=Yersinia ruckeri GN=slyA PE=3 SV=1	17.38	17.44	1	10	79.72	tr|A0A085U7U3|A0A085U7U3_YERRU
485	tr|A0A085UBG4|A0A085UBG4_YERRU	YERRU	RNA polymerase-associated protein RapA OS=Yersinia ruckeri GN=rapA PE=3 SV=1	17.36	17.59	2	10	16.01	tr|A0A085UBG4|A0A085UBG4_YERRU	tr|A0A0A8VDE7|A0A0A8VDE7_YERRU
486	tr|A0A085U7G9|A0A085U7G9_YERRU	YERRU	Orotidine 5'-phosphate decarboxylase OS=Yersinia ruckeri GN=pyrF PE=3 SV=1	17.34	17.4	1	10	65.71	tr|A0A085U7G9|A0A085U7G9_YERRU
487	tr|A0A0A5FRG5|A0A0A5FRG5_YERRU	YERRU	Iron-sulfur cluster assembly ATPase protein SufC OS=Yersinia ruckeri GN=CSF007_9620 PE=4 SV=1	17.31	17.44	2	9	56.05	tr|A0A0A5FRG5|A0A0A5FRG5_YERRU	tr|A0A085U7W7|A0A085U7W7_YERRU
488	tr|A0A085U3Y1|A0A085U3Y1_YERRU	YERRU	Pseudouridine synthase OS=Yersinia ruckeri GN=CSF007_4180 PE=3 SV=1	17.31	17.38	1	11	51.38	tr|A0A085U3Y1|A0A085U3Y1_YERRU
489	tr|A0A0A8V9N1|A0A0A8V9N1_YERRU	YERRU	ATP-dependent zinc metalloprotease FtsH OS=Yersinia ruckeri GN=ftsH PE=3 SV=1	17.19	17.29	2	9	18.79	tr|A0A0A8V9N1|A0A0A8V9N1_YERRU	tr|A0A085U9A6|A0A085U9A6_YERRU
490	tr|A0A085U6T6|A0A085U6T6_YERRU	YERRU	50S ribosomal protein L15 OS=Yersinia ruckeri GN=rplO PE=3 SV=1	17.16	17.24	1	10	62.5	tr|A0A085U6T6|A0A085U6T6_YERRU
491	tr|A0A085U3R1|A0A085U3R1_YERRU	YERRU	Phosphopantothenoylcysteine decarboxylase OS=Yersinia ruckeri GN=CSF007_17825 PE=4 SV=1	17.02	17.16	1	9	40.49	tr|A0A085U3R1|A0A085U3R1_YERRU
492	tr|A0A0A8VKX2|A0A0A8VKX2_YERRU	YERRU	Uroporphyrinogen decarboxylase OS=Yersinia ruckeri GN=hemE PE=3 SV=1	16.97	17.02	2	9	34.18	tr|A0A0A8VKX2|A0A0A8VKX2_YERRU	tr|A0A085U3V6|A0A085U3V6_YERRU
493	tr|A0A0A8VGQ8|A0A0A8VGQ8_YERRU	YERRU	Uncharacterized protein OS=Yersinia ruckeri GN=CSF007_15010 PE=4 SV=1	16.96	17.25	1	10	37.27	tr|A0A0A8VGQ8|A0A0A8VGQ8_YERRU
494	tr|A0A085UAA7|A0A085UAA7_YERRU	YERRU	Putative sensory histidine kinase YfhA OS=Yersinia ruckeri GN=CSF007_13610 PE=4 SV=1	16.95	17.12	1	10	29.66	tr|A0A085UAA7|A0A085UAA7_YERRU
495	tr|A0A085U9M8|A0A085U9M8_YERRU	YERRU	Iron-sulfur cluster carrier protein OS=Yersinia ruckeri GN=CSF007_6455 PE=3 SV=1	16.94	16.99	1	9	44.05	tr|A0A085U9M8|A0A085U9M8_YERRU
496	tr|A0A085U6V1|A0A085U6V1_YERRU	YERRU	30S ribosomal protein S19 OS=Yersinia ruckeri GN=rpsS PE=3 SV=1	16.92	16.97	1	11	58.7	tr|A0A085U6V1|A0A085U6V1_YERRU
497	tr|A0A085U6V2|A0A085U6V2_YERRU	YERRU	50S ribosomal protein L2 OS=Yersinia ruckeri GN=rplB PE=3 SV=1	16.9	16.97	1	10	36.5	tr|A0A085U6V2|A0A085U6V2_YERRU
498	tr|A0A085U3P2|A0A085U3P2_YERRU	YERRU	Glycerol-3-phosphate dehydrogenase [NAD(P)+] OS=Yersinia ruckeri GN=gpsA PE=3 SV=1	16.88	17.06	1	9	41	tr|A0A085U3P2|A0A085U3P2_YERRU
499	tr|A0A0A8V8E8|A0A0A8V8E8_YERRU	YERRU	tRNA modification GTPase MnmE OS=Yersinia ruckeri GN=mnmE PE=3 SV=1	16.85	17	2	9	27.75	tr|A0A0A8V8E8|A0A0A8V8E8_YERRU	tr|A0A085U8S6|A0A085U8S6_YERRU
500	tr|A0A085U5F3|A0A085U5F3_YERRU	YERRU	Cys-tRNA(Pro)/Cys-tRNA(Cys) deacylase OS=Yersinia ruckeri GN=CSF007_4950 PE=3 SV=1	16.79	16.85	1	9	70.44	tr|A0A085U5F3|A0A085U5F3_YERRU
501	tr|A0A085U2G8|A0A085U2G8_YERRU	YERRU	Long-chain fatty acid outer membrane transporter OS=Yersinia ruckeri GN=CSF007_12690 PE=4 SV=1	16.77	16.83	1	9	34.35	tr|A0A085U2G8|A0A085U2G8_YERRU
502	tr|A0A0A8VCJ3|A0A0A8VCJ3_YERRU	YERRU	Transcription-repair-coupling factor OS=Yersinia ruckeri GN=mfd PE=3 SV=1	16.72	16.99	2	8	8.711	tr|A0A0A8VCJ3|A0A0A8VCJ3_YERRU	tr|A0A085UA51|A0A085UA51_YERRU
503	tr|A0A085U3P1|A0A085U3P1_YERRU	YERRU	Serine acetyltransferase OS=Yersinia ruckeri GN=CSF007_17725 PE=4 SV=1	16.72	16.77	1	9	52.38	tr|A0A085U3P1|A0A085U3P1_YERRU
504	tr|A0A0A8VBV5|A0A0A8VBV5_YERRU	YERRU	Ribosomal RNA small subunit methyltransferase G OS=Yersinia ruckeri GN=rsmG PE=3 SV=1	16.71	16.91	2	10	66.02	tr|A0A0A8VBV5|A0A0A8VBV5_YERRU	tr|A0A085U8V2|A0A085U8V2_YERRU
505	tr|A0A0A5FK73|A0A0A5FK73_YERRU	YERRU	Uncharacterized oxidoreductase ydgJ OS=Yersinia ruckeri GN=CSF007_8885 PE=4 SV=1	16.69	16.74	2	9	45.98	tr|A0A0A5FK73|A0A0A5FK73_YERRU	tr|A0A085U7I6|A0A085U7I6_YERRU
506	tr|A0A0A8VHF5|A0A0A8VHF5_YERRU	YERRU	ATP-dependent RNA helicase DbpA OS=Yersinia ruckeri GN=dbpA PE=3 SV=1	16.66	16.72	2	8	29.26	tr|A0A0A8VHF5|A0A0A8VHF5_YERRU	tr|A0A085U676|A0A085U676_YERRU
507	tr|A0A0A5FP46|A0A0A5FP46_YERRU	YERRU	Uncharacterized ABC transporter, auxiliary component YrbC OS=Yersinia ruckeri GN=CSF007_15905 PE=4 SV=1	16.65	16.67	2	9	59.62	tr|A0A0A5FP46|A0A0A5FP46_YERRU	tr|A0A085UAR0|A0A085UAR0_YERRU
508	tr|A0A085U8T7|A0A085U8T7_YERRU	YERRU	Phosphate import ATP-binding protein PstB OS=Yersinia ruckeri GN=pstB PE=3 SV=1	16.51	16.56	1	9	46.51	tr|A0A085U8T7|A0A085U8T7_YERRU
509	tr|A0A085U559|A0A085U559_YERRU	YERRU	Recombination-associated protein RdgC OS=Yersinia ruckeri GN=rdgC PE=3 SV=1	16.49	16.54	1	9	41.58	tr|A0A085U559|A0A085U559_YERRU
510	tr|A0A085U8F9|A0A085U8F9_YERRU	YERRU	Copper homeostasis protein CutC OS=Yersinia ruckeri GN=cutC PE=3 SV=1	16.47	16.5	2	8	44.44	tr|A0A085U8F9|A0A085U8F9_YERRU	tr|A0A0A8VHC0|A0A0A8VHC0_YERRU
511	tr|A0A0A8VE52|A0A0A8VE52_YERRU	YERRU	Glutaminase OS=Yersinia ruckeri GN=glsA PE=3 SV=1	16.41	16.46	2	10	57.69	tr|A0A0A8VE52|A0A0A8VE52_YERRU	tr|A0A085UBP6|A0A085UBP6_YERRU
512	tr|A0A085U9W6|A0A085U9W6_YERRU	YERRU	3-deoxy-manno-octulosonate cytidylyltransferase OS=Yersinia ruckeri GN=kdsB PE=3 SV=1	16.37	16.43	1	8	44.05	tr|A0A085U9W6|A0A085U9W6_YERRU
513	tr|A0A0A8VDV4|A0A0A8VDV4_YERRU	YERRU	Chromosome (Plasmid) partitioning protein ParA OS=Yersinia ruckeri GN=CSF007_p0505 PE=4 SV=1	16.35	16.37	1	8	25.56	tr|A0A0A8VDV4|A0A0A8VDV4_YERRU
514	tr|A0A085UA60|A0A085UA60_YERRU	YERRU	PhoP family transcriptional regulator OS=Yersinia ruckeri GN=CSF007_7490 PE=4 SV=1	16.33	16.37	1	9	66.37	tr|A0A085UA60|A0A085UA60_YERRU
515	tr|A0A0A5FS38|A0A0A5FS38_YERRU	YERRU	UDP-N-acetylglucosamine 2-epimerase OS=Yersinia ruckeri GN=wecB PE=3 SV=1	16.31	16.33	2	8	32.45	tr|A0A0A5FS38|A0A0A5FS38_YERRU	tr|A0A085U6D8|A0A085U6D8_YERRU
516	tr|A0A085UAW9|A0A085UAW9_YERRU	YERRU	Carbonic anhydrase OS=Yersinia ruckeri GN=CSF007_16195 PE=3 SV=1	16.3	16.32	1	9	46.48	tr|A0A085UAW9|A0A085UAW9_YERRU
517	tr|A0A0A8VKZ5|A0A0A8VKZ5_YERRU	YERRU	Bifunctional protein FolC OS=Yersinia ruckeri GN=CSF007_12535 PE=3 SV=1	16.28	16.29	2	8	30.97	tr|A0A0A8VKZ5|A0A0A8VKZ5_YERRU	tr|A0A085U4Y9|A0A085U4Y9_YERRU
518	tr|A0A0A8VJC9|A0A0A8VJC9_YERRU	YERRU	Uncharacterized protein OS=Yersinia ruckeri GN=CSF007_13805 PE=4 SV=1	16.24	16.28	1	8	65.45	tr|A0A0A8VJC9|A0A0A8VJC9_YERRU
519	tr|A0A0A8VNH8|A0A0A8VNH8_YERRU	YERRU	UDP-N-acetyl-D-mannosaminuronic acid transferase OS=Yersinia ruckeri GN=wecG PE=3 SV=1	16.18	16.3	1	9	50.81	tr|A0A0A8VNH8|A0A0A8VNH8_YERRU
520	tr|A0A085UAY2|A0A085UAY2_YERRU	YERRU	Quinone oxidoreductase OS=Yersinia ruckeri GN=CSF007_16265 PE=4 SV=1	16.16	16.21	1	8	47.11	tr|A0A085UAY2|A0A085UAY2_YERRU
521	tr|A0A085U5L2|A0A085U5L2_YERRU	YERRU	Alpha-1,4 glucan phosphorylase OS=Yersinia ruckeri GN=CSF007_5290 PE=3 SV=1	16.15	16.16	1	8	15.07	tr|A0A085U5L2|A0A085U5L2_YERRU
522	tr|A0A0A8V8B5|A0A0A8V8B5_YERRU	YERRU	Chromosome (Plasmid) partitioning protein ParB OS=Yersinia ruckeri GN=CSF007_p0500 PE=3 SV=1	16.13	16.2	1	9	26.71	tr|A0A0A8V8B5|A0A0A8V8B5_YERRU
523	tr|A0A085U6C4|A0A085U6C4_YERRU	YERRU	Branched-chain amino acid aminotransferase OS=Yersinia ruckeri GN=CSF007_17355 PE=3 SV=1	16.13	16.14	1	8	44.84	tr|A0A085U6C4|A0A085U6C4_YERRU
524	tr|A0A085U258|A0A085U258_YERRU	YERRU	Ferric uptake regulation protein FUR OS=Yersinia ruckeri GN=CSF007_5655 PE=3 SV=1	16.11	16.12	1	8	67.57	tr|A0A085U258|A0A085U258_YERRU
525	tr|A0A085U6M2|A0A085U6M2_YERRU	YERRU	Ubiquinone/menaquinone biosynthesis C-methyltransferase UbiE OS=Yersinia ruckeri GN=ubiE PE=3 SV=1	16.07	16.08	2	9	38.1	tr|A0A085U6M2|A0A085U6M2_YERRU	tr|A0A0A5FUT0|A0A0A5FUT0_YERRU
526	tr|A0A085U9K7|A0A085U9K7_YERRU	YERRU	Acylneuraminate cytidylyltransferase OS=Yersinia ruckeri GN=CSF007_1670 PE=4 SV=1	16.05	16.06	1	9	60.53	tr|A0A085U9K7|A0A085U9K7_YERRU
527	tr|A0A085U4W4|A0A085U4W4_YERRU	YERRU	Aminotransferase AlaT OS=Yersinia ruckeri GN=alaT PE=4 SV=1	16.04	16.08	1	8	26.73	tr|A0A085U4W4|A0A085U4W4_YERRU
528	tr|A0A085U4X6|A0A085U4X6_YERRU	YERRU	NUDIX hydrolase OS=Yersinia ruckeri GN=CSF007_12465 PE=4 SV=1	16.02	16.03	1	9	48.35	tr|A0A085U4X6|A0A085U4X6_YERRU
529	tr|A0A085U3S6|A0A085U3S6_YERRU	YERRU	DNA-directed RNA polymerase subunit omega OS=Yersinia ruckeri GN=rpoZ PE=3 SV=1	16.02	16.03	1	10	75.82	tr|A0A085U3S6|A0A085U3S6_YERRU
530	tr|A0A0A8VB60|A0A0A8VB60_YERRU	YERRU	Osmoprotectant ABC transporter binding protein YehZ OS=Yersinia ruckeri GN=CSF007_6225 PE=4 SV=1	16.02	16.02	2	9	52.26	tr|A0A0A8VB60|A0A0A8VB60_YERRU	tr|A0A085U4D1|A0A085U4D1_YERRU
531	tr|A0A0A8VDU4|A0A0A8VDU4_YERRU	YERRU	Flagellin OS=Yersinia ruckeri GN=CSF007_11080 PE=3 SV=1	16.01	42.13	2	45	77.88	tr|A0A0A8VDU4|A0A0A8VDU4_YERRU	tr|R4NIZ0|R4NIZ0_YERRU
532	tr|A0A085U8L1|A0A085U8L1_YERRU	YERRU	MltA-interacting protein OS=Yersinia ruckeri GN=mipA PE=4 SV=1	16.01	16.01	1	8	48.19	tr|A0A085U8L1|A0A085U8L1_YERRU
533	tr|A0A085U823|A0A085U823_YERRU	YERRU	Ribulosamine/erythrulosamine 3-kinase potentially involved in protein deglycation OS=Yersinia ruckeri GN=CSF007_9910 PE=4 SV=1	16.01	16.01	1	8	34.15	tr|A0A085U823|A0A085U823_YERRU
534	tr|A0A085U2V9|A0A085U2V9_YERRU	YERRU	Protein ygiW OS=Yersinia ruckeri GN=CSF007_13005 PE=4 SV=1	16	16.02	1	17	68.61	tr|A0A085U2V9|A0A085U2V9_YERRU
535	tr|A0A0A5FWI2|A0A0A5FWI2_YERRU	YERRU	Ribonuclease PH OS=Yersinia ruckeri GN=rph PE=3 SV=1	16	16.01	2	8	52.1	tr|A0A0A5FWI2|A0A0A5FWI2_YERRU	tr|A0A085U3R5|A0A085U3R5_YERRU
536	tr|A0A085U462|A0A085U462_YERRU	YERRU	TPR repeat containing exported protein OS=Yersinia ruckeri GN=ybgF PE=4 SV=1	16	16	1	8	36.33	tr|A0A085U462|A0A085U462_YERRU
537	tr|A0A0A8VC03|A0A0A8VC03_YERRU	YERRU	UPF0227 protein CSF007_7430 OS=Yersinia ruckeri GN=CSF007_7430 PE=3 SV=1	16	16	2	9	65.56	tr|A0A0A8VC03|A0A0A8VC03_YERRU	tr|A0A085UA48|A0A085UA48_YERRU
538	tr|A0A085UAP3|A0A085UAP3_YERRU	YERRU	Isoprenoid biosynthesis protein OS=Yersinia ruckeri GN=CSF007_15815 PE=4 SV=1	16	16	1	8	84.79	tr|A0A085UAP3|A0A085UAP3_YERRU
539	tr|A0A085U579|A0A085U579_YERRU	YERRU	6,7-dimethyl-8-ribityllumazine synthase OS=Yersinia ruckeri GN=ribH PE=3 SV=1	16	16	1	12	59.62	tr|A0A085U579|A0A085U579_YERRU
540	tr|A0A085U3Z7|A0A085U3Z7_YERRU	YERRU	S-ribosylhomocysteine lyase OS=Yersinia ruckeri GN=luxS PE=3 SV=1	16	16	1	10	77.19	tr|A0A085U3Z7|A0A085U3Z7_YERRU
541	tr|A0A085U3U5|A0A085U3U5_YERRU	YERRU	Thiol:disulfide interchange protein OS=Yersinia ruckeri GN=CSF007_18015 PE=3 SV=1	16	16	1	13	43.96	tr|A0A085U3U5|A0A085U3U5_YERRU
542	tr|A0A085U350|A0A085U350_YERRU	YERRU	S-adenosylmethionine decarboxylase proenzyme OS=Yersinia ruckeri GN=speD PE=3 SV=1	16	16	1	8	50	tr|A0A085U350|A0A085U350_YERRU
543	tr|A0A085U2Y6|A0A085U2Y6_YERRU	YERRU	Chaperone protein skp OS=Yersinia ruckeri GN=CSF007_14230 PE=3 SV=1	16	16	1	11	40	tr|A0A085U2Y6|A0A085U2Y6_YERRU
544	tr|A0A085U2Q0|A0A085U2Q0_YERRU	YERRU	3-oxoacyl-[acyl-carrier protein] reductase OS=Yersinia ruckeri GN=CSF007_3710 PE=4 SV=1	16	16	1	11	55.42	tr|A0A085U2Q0|A0A085U2Q0_YERRU
545	tr|A0A085U2E6|A0A085U2E6_YERRU	YERRU	Glucokinase OS=Yersinia ruckeri GN=glk PE=3 SV=1	15.96	16.01	1	8	40.81	tr|A0A085U2E6|A0A085U2E6_YERRU
546	tr|A0A085U5U7|A0A085U5U7_YERRU	YERRU	Thioredoxin OS=Yersinia ruckeri GN=nADLYRO1b_2086 PE=4 SV=1	15.96	16	1	8	68.53	tr|A0A085U5U7|A0A085U5U7_YERRU
547	tr|A0A085U8D5|A0A085U8D5_YERRU	YERRU	Peptide chain release factor 1 OS=Yersinia ruckeri GN=prfA PE=3 SV=1	15.94	16.06	1	9	34.44	tr|A0A085U8D5|A0A085U8D5_YERRU
548	tr|A0A0A8VMD0|A0A0A8VMD0_YERRU	YERRU	Putative type II restriction enzyme methylase subunit OS=Yersinia ruckeri GN=CSF007_15015 PE=4 SV=1	15.85	16.13	1	8	7.435	tr|A0A0A8VMD0|A0A0A8VMD0_YERRU
549	tr|A0A085U765|A0A085U765_YERRU	YERRU	Ribosomal RNA large subunit methyltransferase J OS=Yersinia ruckeri GN=rlmJ PE=3 SV=1	15.85	15.95	1	8	31.43	tr|A0A085U765|A0A085U765_YERRU
550	tr|A0A085UAJ4|A0A085UAJ4_YERRU	YERRU	Succinyl-diaminopimelate desuccinylase OS=Yersinia ruckeri GN=dapE PE=3 SV=1	15.84	15.94	1	8	37.87	tr|A0A085UAJ4|A0A085UAJ4_YERRU
551	tr|A0A085U4X9|A0A085U4X9_YERRU	YERRU	Glutathione S-transferase OS=Yersinia ruckeri GN=CSF007_12480 PE=3 SV=1	15.74	15.8	1	8	68.9	tr|A0A085U4X9|A0A085U4X9_YERRU
552	tr|A0A085UB13|A0A085UB13_YERRU	YERRU	Ribosomal RNA large subunit methyltransferase M OS=Yersinia ruckeri GN=rlmM PE=3 SV=1	15.72	15.79	1	8	38.42	tr|A0A085UB13|A0A085UB13_YERRU
553	tr|A0A085UA23|A0A085UA23_YERRU	YERRU	Antibiotic biosynthesis monooxygenase OS=Yersinia ruckeri GN=CSF007_7305 PE=4 SV=1	15.7	15.77	1	8	76.84	tr|A0A085UA23|A0A085UA23_YERRU
554	tr|A0A085UAN7|A0A085UAN7_YERRU	YERRU	Ribosomal RNA small subunit methyltransferase I OS=Yersinia ruckeri GN=rsmI PE=3 SV=1	15.65	15.79	1	8	46.44	tr|A0A085UAN7|A0A085UAN7_YERRU
555	tr|A0A085U4W1|A0A085U4W1_YERRU	YERRU	NADH-quinone oxidoreductase subunit B OS=Yersinia ruckeri GN=nuoB PE=3 SV=1	15.6	15.68	1	9	62.67	tr|A0A085U4W1|A0A085U4W1_YERRU
556	tr|A0A0A8V8C6|A0A0A8V8C6_YERRU	YERRU	Ribulose-phosphate 3-epimerase OS=Yersinia ruckeri GN=CSF007_1115 PE=3 SV=1	15.49	15.55	2	11	61.04	tr|A0A0A8V8C6|A0A0A8V8C6_YERRU	tr|A0A085U704|A0A085U704_YERRU
557	tr|A0A085U511|A0A085U511_YERRU	YERRU	Chorismate synthase OS=Yersinia ruckeri GN=aroC PE=3 SV=1	15.4	15.47	1	8	38.78	tr|A0A085U511|A0A085U511_YERRU
558	tr|A0A085U351|A0A085U351_YERRU	YERRU	Polyamine aminopropyltransferase OS=Yersinia ruckeri GN=speE PE=3 SV=1	15.37	15.46	1	10	43.21	tr|A0A085U351|A0A085U351_YERRU
559	tr|A0A085U2Z2|A0A085U2Z2_YERRU	YERRU	Ribosome-recycling factor OS=Yersinia ruckeri GN=frr PE=3 SV=1	15.35	15.43	1	11	47.57	tr|A0A085U2Z2|A0A085U2Z2_YERRU
560	tr|A0A0A8VAP1|A0A0A8VAP1_YERRU	YERRU	Bifunctional protein FolD OS=Yersinia ruckeri GN=folD PE=3 SV=1	15.31	15.39	2	8	43.06	tr|A0A0A8VAP1|A0A0A8VAP1_YERRU	tr|A0A085U5I0|A0A085U5I0_YERRU
561	tr|A0A0A8VKA6|A0A0A8VKA6_YERRU	YERRU	Shikimate 5-dehydrogenase I gamma OS=Yersinia ruckeri GN=CSF007_15275 PE=4 SV=1	15.29	15.37	2	8	44.12	tr|A0A0A8VKA6|A0A0A8VKA6_YERRU	tr|A0A085U3D1|A0A085U3D1_YERRU
562	tr|A0A085U9J4|A0A085U9J4_YERRU	YERRU	Transcriptional regulator OS=Yersinia ruckeri GN=CSF007_1740 PE=4 SV=1	15.27	15.33	1	9	60.21	tr|A0A085U9J4|A0A085U9J4_YERRU
563	tr|A0A0A8VHW6|A0A0A8VHW6_YERRU	YERRU	Uncharacterized protein OS=Yersinia ruckeri GN=CSF007_7095 PE=4 SV=1	15.24	15.43	2	8	18.55	tr|A0A0A8VHW6|A0A0A8VHW6_YERRU	tr|A0A085U9Y5|A0A085U9Y5_YERRU
564	tr|A0A085U2N7|A0A085U2N7_YERRU	YERRU	Osmotically inducible protein OsmY OS=Yersinia ruckeri GN=CSF007_2715 PE=4 SV=1	15.21	15.27	1	9	46.08	tr|A0A085U2N7|A0A085U2N7_YERRU
565	tr|A0A085U9P4|A0A085U9P4_YERRU	YERRU	ATP phosphoribosyltransferase OS=Yersinia ruckeri GN=hisG PE=3 SV=1	15.2	15.27	1	8	45.48	tr|A0A085U9P4|A0A085U9P4_YERRU
566	tr|A0A085U361|A0A085U361_YERRU	YERRU	3-methyl-2-oxobutanoate hydroxymethyltransferase OS=Yersinia ruckeri GN=panB PE=3 SV=1	15.2	15.26	1	8	47.35	tr|A0A085U361|A0A085U361_YERRU
567	tr|A0A085UB62|A0A085UB62_YERRU	YERRU	2-octaprenyl-6-methoxyphenyl hydroxylase OS=Yersinia ruckeri GN=CSF007_14730 PE=4 SV=1	15.19	15.38	1	10	29.7	tr|A0A085UB62|A0A085UB62_YERRU
568	tr|A0A0A8VBM4|A0A0A8VBM4_YERRU	YERRU	Uncharacterized protein OS=Yersinia ruckeri GN=CSF007_6925 PE=4 SV=1	15.18	15.35	2	8	19.39	tr|A0A0A8VBM4|A0A0A8VBM4_YERRU	tr|A0A085U9V2|A0A085U9V2_YERRU
569	tr|A0A085U399|A0A085U399_YERRU	YERRU	2-C-methyl-D-erythritol 2,4-cyclodiphosphate synthase OS=Yersinia ruckeri GN=ispF PE=3 SV=1	15.11	15.17	1	8	75	tr|A0A085U399|A0A085U399_YERRU
570	tr|A0A085UB76|A0A085UB76_YERRU	YERRU	Peptide chain release factor 2 OS=Yersinia ruckeri GN=CSF007_14650 PE=3 SV=1	15.09	15.18	1	8	32.9	tr|A0A085UB76|A0A085UB76_YERRU
571	tr|A0A0A8VNM3|A0A0A8VNM3_YERRU	YERRU	Vitamin B12 transporter BtuB OS=Yersinia ruckeri GN=btuB PE=3 SV=1	15.04	15.17	1	8	24.12	tr|A0A0A8VNM3|A0A0A8VNM3_YERRU
572	tr|A0A085U3F8|A0A085U3F8_YERRU	YERRU	DNA topoisomerase 4 subunit A OS=Yersinia ruckeri GN=parC PE=3 SV=1	15	15.19	1	8	16.12	tr|A0A085U3F8|A0A085U3F8_YERRU
573	tr|A0A085U7G0|A0A085U7G0_YERRU	YERRU	Uncharacterized protein OS=Yersinia ruckeri GN=CSF007_8755 PE=4 SV=1	14.94	15	1	9	77.71	tr|A0A085U7G0|A0A085U7G0_YERRU
574	tr|A0A085U775|A0A085U775_YERRU	YERRU	Protein YhjJ, putative peptidase OS=Yersinia ruckeri GN=CSF007_0610 PE=4 SV=1	14.91	15	1	9	28.02	tr|A0A085U775|A0A085U775_YERRU
575	tr|A0A085U5X2|A0A085U5X2_YERRU	YERRU	Dienelactone hydrolase and related enzymes OS=Yersinia ruckeri GN=CSF007_13920 PE=4 SV=1	14.73	14.85	1	9	36.01	tr|A0A085U5X2|A0A085U5X2_YERRU
576	tr|A0A0A8VFA2|A0A0A8VFA2_YERRU	YERRU	L-aspartate oxidase OS=Yersinia ruckeri GN=CSF007_13725 PE=3 SV=1	14.72	14.84	2	8	21.95	tr|A0A0A8VFA2|A0A0A8VFA2_YERRU	tr|A0A085UA84|A0A085UA84_YERRU
577	tr|A0A085U3N0|A0A085U3N0_YERRU	YERRU	Ferredoxin--NADP(+) reductase OS=Yersinia ruckeri GN=CSF007_17670 PE=4 SV=1	14.69	14.8	1	8	52.02	tr|A0A085U3N0|A0A085U3N0_YERRU
578	tr|A0A085U707|A0A085U707_YERRU	YERRU	3-dehydroquinate synthase OS=Yersinia ruckeri GN=aroB PE=3 SV=1	14.65	14.78	1	8	32.78	tr|A0A085U707|A0A085U707_YERRU
579	tr|A0A085U7E3|A0A085U7E3_YERRU	YERRU	Outer membrane protein W OS=Yersinia ruckeri GN=CSF007_8660 PE=4 SV=1	14.64	14.76	1	9	32.23	tr|A0A085U7E3|A0A085U7E3_YERRU
580	tr|A0A085U375|A0A085U375_YERRU	YERRU	5'-methylthioadenosine/S-adenosylhomocysteine nucleosidase OS=Yersinia ruckeri GN=mtnN PE=3 SV=1	14.63	14.78	1	9	47.21	tr|A0A085U375|A0A085U375_YERRU
581	tr|A0A085UB37|A0A085UB37_YERRU	YERRU	Ribosomal RNA small subunit methyltransferase E OS=Yersinia ruckeri GN=CSF007_14870 PE=3 SV=1	14.59	15	1	7	49.79	tr|A0A085UB37|A0A085UB37_YERRU
582	tr|A0A085U2A2|A0A085U2A2_YERRU	YERRU	6-phospho-beta-glucosidase OS=Yersinia ruckeri GN=CSF007_7545 PE=3 SV=1	14.48	14.56	1	8	19.67	tr|A0A085U2A2|A0A085U2A2_YERRU
583	tr|A0A085UAH7|A0A085UAH7_YERRU	YERRU	Phosphoribosylformylglycinamidine cyclo-ligase OS=Yersinia ruckeri GN=purM PE=3 SV=1	14.44	14.5	1	8	36.6	tr|A0A085UAH7|A0A085UAH7_YERRU
584	tr|A0A085U6H6|A0A085U6H6_YERRU	YERRU	Glycerol-3-phosphate dehydrogenase OS=Yersinia ruckeri GN=CSF007_17070 PE=3 SV=1	14.43	14.56	1	8	20.69	tr|A0A085U6H6|A0A085U6H6_YERRU
585	tr|A0A085U9X1|A0A085U9X1_YERRU	YERRU	Chromosome partition protein MukE OS=Yersinia ruckeri GN=mukE PE=3 SV=1	14.34	14.38	1	8	44.63	tr|A0A085U9X1|A0A085U9X1_YERRU
586	tr|A0A085U4S6|A0A085U4S6_YERRU	YERRU	Transcriptional regulatory protein RcsB OS=Yersinia ruckeri GN=rcsB PE=3 SV=1	14.33	14.35	1	8	50.46	tr|A0A085U4S6|A0A085U4S6_YERRU
587	tr|A0A0A8VHD7|A0A0A8VHD7_YERRU	YERRU	Phosphogluconate repressor HexR, RpiR family OS=Yersinia ruckeri GN=CSF007_8175 PE=4 SV=1	14.25	14.26	2	7	32.23	tr|A0A0A8VHD7|A0A0A8VHD7_YERRU	tr|A0A085U8H8|A0A085U8H8_YERRU
588	tr|A0A085U5L5|A0A085U5L5_YERRU	YERRU	Anti-sigma factor antagonist OS=Yersinia ruckeri GN=nADLYRO1b_2286 PE=3 SV=1	14.18	14.23	1	8	72.17	tr|A0A085U5L5|A0A085U5L5_YERRU
589	tr|A0A085U7F9|A0A085U7F9_YERRU	YERRU	Cys regulon transcriptional activator CysB OS=Yersinia ruckeri GN=CSF007_8745 PE=4 SV=1	14.14	14.2	1	7	36.11	tr|A0A085U7F9|A0A085U7F9_YERRU
590	tr|A0A085U605|A0A085U605_YERRU	YERRU	Amino acid transporter OS=Yersinia ruckeri GN=CSF007_5525 PE=4 SV=1	14.13	14.19	1	9	43.96	tr|A0A085U605|A0A085U605_YERRU
591	tr|A0A085UBA5|A0A085UBA5_YERRU	YERRU	Aldo-keto reductase OS=Yersinia ruckeri GN=CSF007_14480 PE=4 SV=1	14.09	14.1	1	8	32.95	tr|A0A085UBA5|A0A085UBA5_YERRU
592	tr|A0A085U7V9|A0A085U7V9_YERRU	YERRU	Riboflavin synthase eubacterial/eukaryotic OS=Yersinia ruckeri GN=CSF007_9560 PE=4 SV=1	14.08	14.09	1	7	57.47	tr|A0A085U7V9|A0A085U7V9_YERRU
593	tr|A0A085U3M5|A0A085U3M5_YERRU	YERRU	Cell division protein ZapB OS=Yersinia ruckeri GN=zapB PE=3 SV=1	14.08	14.09	1	9	79.75	tr|A0A085U3M5|A0A085U3M5_YERRU
594	tr|A0A0A5FQI7|A0A0A5FQI7_YERRU	YERRU	Phospho-2-dehydro-3-deoxyheptonate aldolase OS=Yersinia ruckeri GN=CSF007_9665 PE=3 SV=1	14.04	14.04	2	7	36.49	tr|A0A0A5FQI7|A0A0A5FQI7_YERRU	tr|A0A085U7X6|A0A085U7X6_YERRU
595	tr|A0A085U8M0|A0A085U8M0_YERRU	YERRU	Oxidoreductase OS=Yersinia ruckeri GN=CSF007_8400 PE=4 SV=1	14.04	14.04	1	7	46.99	tr|A0A085U8M0|A0A085U8M0_YERRU
596	tr|A0A085U8E5|A0A085U8E5_YERRU	YERRU	Probable phosphatase CSF007_7995 OS=Yersinia ruckeri GN=CSF007_7995 PE=3 SV=1	14.03	14.03	1	7	38.78	tr|A0A085U8E5|A0A085U8E5_YERRU
597	tr|A0A0A8VBY8|A0A0A8VBY8_YERRU	YERRU	Repressor protein OS=Yersinia ruckeri GN=CSF007_6640 PE=4 SV=1	14.01	14.07	1	7	57.45	tr|A0A0A8VBY8|A0A0A8VBY8_YERRU
598	tr|A0A0A8VGA7|A0A0A8VGA7_YERRU	YERRU	Glutamate transport ATP-binding protein OS=Yersinia ruckeri GN=CSF007_6285 PE=4 SV=1	14.01	14.01	2	8	43.33	tr|A0A0A8VGA7|A0A0A8VGA7_YERRU	tr|A0A085U4B9|A0A085U4B9_YERRU
599	tr|A0A085U8U7|A0A085U8U7_YERRU	YERRU	ATP synthase subunit delta OS=Yersinia ruckeri GN=atpH PE=3 SV=1	14.01	14.01	1	9	53.67	tr|A0A085U8U7|A0A085U8U7_YERRU
600	tr|A0A085U5D6|A0A085U5D6_YERRU	YERRU	Adenine phosphoribosyltransferase OS=Yersinia ruckeri GN=apt PE=3 SV=1	14.01	14.01	1	8	63.64	tr|A0A085U5D6|A0A085U5D6_YERRU
601	tr|A0A085U8Q4|A0A085U8Q4_YERRU	YERRU	Glycine--tRNA ligase alpha subunit OS=Yersinia ruckeri GN=glyQ PE=3 SV=1	14	14	1	9	35.2	tr|A0A085U8Q4|A0A085U8Q4_YERRU
602	tr|A0A085U7U2|A0A085U7U2_YERRU	YERRU	Outer membrane lipoprotein pcp OS=Yersinia ruckeri GN=CSF007_9460 PE=4 SV=1	14	14	1	14	70.32	tr|A0A085U7U2|A0A085U7U2_YERRU
603	tr|A0A0A8VII0|A0A0A8VII0_YERRU	YERRU	2-deoxyglucose-6-phosphate hydrolase YniC OS=Yersinia ruckeri GN=CSF007_9920 PE=4 SV=1	14	14	2	7	44.34	tr|A0A0A8VII0|A0A0A8VII0_YERRU	tr|A0A085U825|A0A085U825_YERRU
604	tr|A0A085UBL7|A0A085UBL7_YERRU	YERRU	D-cysteine desulfhydrase OS=Yersinia ruckeri GN=dcyD PE=3 SV=1	14	14	1	7	44.38	tr|A0A085UBL7|A0A085UBL7_YERRU
605	tr|A0A085UB29|A0A085UB29_YERRU	YERRU	Pyrroline-5-carboxylate reductase OS=Yersinia ruckeri GN=proC PE=3 SV=1	14	14	1	7	44.32	tr|A0A085UB29|A0A085UB29_YERRU
606	tr|A0A085U9Q9|A0A085U9Q9_YERRU	YERRU	Glutaredoxin OS=Yersinia ruckeri GN=CSF007_6685 PE=4 SV=1	14	14	1	9	83.91	tr|A0A085U9Q9|A0A085U9Q9_YERRU
607	tr|A0A085U9F9|A0A085U9F9_YERRU	YERRU	RNA-binding protein Hfq OS=Yersinia ruckeri GN=hfq PE=3 SV=1	14	14	1	8	97.03	tr|A0A085U9F9|A0A085U9F9_YERRU
608	tr|A0A085U732|A0A085U732_YERRU	YERRU	Putative exported protein OS=Yersinia ruckeri GN=CSF007_0970 PE=4 SV=1	14	14	1	11	53.93	tr|A0A085U732|A0A085U732_YERRU
609	tr|A0A085U703|A0A085U703_YERRU	YERRU	Phosphoglycolate phosphatase OS=Yersinia ruckeri GN=CSF007_1120 PE=3 SV=1	14	14	1	7	43.97	tr|A0A085U703|A0A085U703_YERRU
610	tr|A0A085U4B3|A0A085U4B3_YERRU	YERRU	Attachment invasion locus protein OS=Yersinia ruckeri GN=CSF007_6315 PE=4 SV=1	14	14	1	7	56.32	tr|A0A085U4B3|A0A085U4B3_YERRU
611	tr|A0A085U3Z3|A0A085U3Z3_YERRU	YERRU	30S ribosomal protein S16 OS=Yersinia ruckeri GN=rpsP PE=3 SV=1	14	14	1	8	58.54	tr|A0A085U3Z3|A0A085U3Z3_YERRU
612	tr|A0A085U472|A0A085U472_YERRU	YERRU	Cytochrome BD oxidase subunit I OS=Yersinia ruckeri GN=CSF007_5840 PE=4 SV=1	13.89	13.97	1	8	21.46	tr|A0A085U472|A0A085U472_YERRU
613	tr|A0A085U9S3|A0A085U9S3_YERRU	YERRU	Lipoprotein OS=Yersinia ruckeri GN=CSF007_6770 PE=4 SV=1	13.89	13.93	1	7	59.02	tr|A0A085U9S3|A0A085U9S3_YERRU
614	tr|A0A085U5N2|A0A085U5N2_YERRU	YERRU	Cold shock protein OS=Yersinia ruckeri GN=CSF007_5410 PE=4 SV=1	13.85	13.92	1	12	86.96	tr|A0A085U5N2|A0A085U5N2_YERRU
615	tr|A0A085U3K4|A0A085U3K4_YERRU	YERRU	Argininosuccinate lyase OS=Yersinia ruckeri GN=argH PE=3 SV=1	13.82	14.08	1	8	24.95	tr|A0A085U3K4|A0A085U3K4_YERRU
616	tr|A0A085UBJ4|A0A085UBJ4_YERRU	YERRU	Molybdenum cofactor biosynthesis protein MogA OS=Yersinia ruckeri GN=mogA PE=4 SV=1	13.82	13.89	1	8	41.03	tr|A0A085UBJ4|A0A085UBJ4_YERRU
617	tr|A0A085U6H3|A0A085U6H3_YERRU	YERRU	HMP-PP hydrolase (Pyridoxal phosphatase) Cof OS=Yersinia ruckeri GN=CSF007_17090 PE=4 SV=1	13.79	13.97	1	8	55.43	tr|A0A085U6H3|A0A085U6H3_YERRU
618	tr|A0A0A5FUS3|A0A0A5FUS3_YERRU	YERRU	Putative carboxymethylenebutenolidase OS=Yersinia ruckeri GN=CSF007_16875 PE=4 SV=1	13.77	13.82	2	8	40	tr|A0A0A5FUS3|A0A0A5FUS3_YERRU	tr|A0A085U6L6|A0A085U6L6_YERRU
619	tr|A0A0A5FVH2|A0A0A5FVH2_YERRU	YERRU	DNA polymerase I OS=Yersinia ruckeri GN=CSF007_18005 PE=4 SV=1	13.73	13.92	2	8	11.13	tr|A0A0A5FVH2|A0A0A5FVH2_YERRU	tr|A0A085U3U4|A0A085U3U4_YERRU
620	tr|A0A085U9P1|A0A085U9P1_YERRU	YERRU	Histidine biosynthesis bifunctional protein HisB OS=Yersinia ruckeri GN=hisB PE=3 SV=1	13.7	13.97	1	8	28.73	tr|A0A085U9P1|A0A085U9P1_YERRU
621	tr|A0A085U7F2|A0A085U7F2_YERRU	YERRU	Uncharacterized protein OS=Yersinia ruckeri GN=CSF007_8705 PE=4 SV=1	13.7	13.79	1	9	55.34	tr|A0A085U7F2|A0A085U7F2_YERRU
622	tr|A0A0A8VB20|A0A0A8VB20_YERRU	YERRU	Molybdenum ABC transporter, periplasmic molybdenum-binding protein ModA OS=Yersinia ruckeri GN=CSF007_6000 PE=4 SV=1	13.68	13.74	2	8	44.14	tr|A0A0A8VB20|A0A0A8VB20_YERRU	tr|A0A085U4H4|A0A085U4H4_YERRU
623	tr|Q20I87|Q20I87_YERRU	YERRU	Beta-lactamase OS=Yersinia ruckeri GN=ampC PE=3 SV=1	13.66	13.72	3	7	27.94	tr|Q20I87|Q20I87_YERRU	tr|A0A0A5FRP1|A0A0A5FRP1_YERRU
624	tr|A0A085U3A3|A0A085U3A3_YERRU	YERRU	Lipoprotein NlpD OS=Yersinia ruckeri GN=CSF007_3660 PE=4 SV=1	13.64	13.82	1	7	30.09	tr|A0A085U3A3|A0A085U3A3_YERRU
625	tr|A0A085U7E6|A0A085U7E6_YERRU	YERRU	Tryptophan synthase beta chain OS=Yersinia ruckeri GN=trpB PE=3 SV=1	13.62	13.82	1	8	33.33	tr|A0A085U7E6|A0A085U7E6_YERRU
626	tr|A0A085UA03|A0A085UA03_YERRU	YERRU	Ribosomal RNA large subunit methyltransferase I OS=Yersinia ruckeri GN=rlmI PE=3 SV=1	13.6	13.7	1	8	26.58	tr|A0A085UA03|A0A085UA03_YERRU
627	tr|A0A0A5FRM2|A0A0A5FRM2_YERRU	YERRU	Peptidyl-tRNA hydrolase OS=Yersinia ruckeri GN=pth PE=3 SV=1	13.57	13.75	2	8	61.73	tr|A0A0A5FRM2|A0A0A5FRM2_YERRU	tr|A0A085U8C9|A0A085U8C9_YERRU
628	tr|A0A0A5FU76|A0A0A5FU76_YERRU	YERRU	Phosphatase NagD OS=Yersinia ruckeri GN=CSF007_5605 PE=4 SV=1	13.56	13.61	2	7	50	tr|A0A0A5FU76|A0A0A5FU76_YERRU	tr|A0A085U616|A0A085U616_YERRU
629	tr|A0A085UAS7|A0A085UAS7_YERRU	YERRU	Aspartate carbamoyltransferase regulatory chain OS=Yersinia ruckeri GN=pyrI PE=3 SV=1	13.55	13.75	1	7	60.13	tr|A0A085UAS7|A0A085UAS7_YERRU
630	tr|A0A085U6U5|A0A085U6U5_YERRU	YERRU	50S ribosomal protein L14 OS=Yersinia ruckeri GN=rplN PE=3 SV=1	13.53	13.59	1	9	52.85	tr|A0A085U6U5|A0A085U6U5_YERRU
631	tr|A0A0A8VG35|A0A0A8VG35_YERRU	YERRU	Methionine import ATP-binding protein MetN OS=Yersinia ruckeri GN=metN PE=3 SV=1	13.51	13.58	2	7	32.07	tr|A0A0A8VG35|A0A0A8VG35_YERRU	tr|A0A085U2W2|A0A085U2W2_YERRU
632	tr|A0A0A8VLB3|A0A0A8VLB3_YERRU	YERRU	Putative inner membrane protein OS=Yersinia ruckeri GN=CSF007_15030 PE=4 SV=1	13.4	13.47	1	7	40.98	tr|A0A0A8VLB3|A0A0A8VLB3_YERRU
633	tr|A0A085U9C3|A0A085U9C3_YERRU	YERRU	UDP-N-acetylmuramate--L-alanyl-gamma-D-glutamyl-meso-2,6-diaminoheptandioate ligase OS=Yersinia ruckeri GN=mpl PE=3 SV=1	13.39	13.49	1	9	22	tr|A0A085U9C3|A0A085U9C3_YERRU
634	tr|A0A085U7B1|A0A085U7B1_YERRU	YERRU	DNA-binding protein OS=Yersinia ruckeri GN=nADLYRO1b_1261 PE=3 SV=1	13.38	13.44	2	11	59.7	tr|A0A085U7B1|A0A085U7B1_YERRU	tr|A0A0A8VHJ2|A0A0A8VHJ2_YERRU
635	tr|A0A085UB32|A0A085UB32_YERRU	YERRU	Putative agmatine deiminase OS=Yersinia ruckeri GN=aguA PE=3 SV=1	13.33	13.4	1	12	31.3	tr|A0A085UB32|A0A085UB32_YERRU
636	tr|A0A085U541|A0A085U541_YERRU	YERRU	Xanthine phosphoribosyltransferase OS=Yersinia ruckeri GN=gpt PE=3 SV=1	13.32	13.39	1	7	76.97	tr|A0A085U541|A0A085U541_YERRU
637	tr|A0A085U3V4|A0A085U3V4_YERRU	YERRU	Uncharacterized protein OS=Yersinia ruckeri GN=CSF007_16600 PE=4 SV=1	13.31	13.42	1	7	46.94	tr|A0A085U3V4|A0A085U3V4_YERRU
638	tr|A0A085U943|A0A085U943_YERRU	YERRU	Uncharacterized protein OS=Yersinia ruckeri GN=CSF007_11440 PE=4 SV=1	13.31	13.38	1	7	32.44	tr|A0A085U943|A0A085U943_YERRU
639	tr|A0A0A8VF63|A0A0A8VF63_YERRU	YERRU	Alpha-2-macroglobulin OS=Yersinia ruckeri GN=CSF007_13475 PE=4 SV=1	13.3	13.88	2	7	5.942	tr|A0A0A8VF63|A0A0A8VF63_YERRU	tr|A0A085UAD4|A0A085UAD4_YERRU
640	tr|A0A085U2M4|A0A085U2M4_YERRU	YERRU	Putative Co/Zn/Cd efflux system membrane fusion protein OS=Yersinia ruckeri GN=CSF007_2625 PE=3 SV=1	13.28	13.37	1	7	32.5	tr|A0A085U2M4|A0A085U2M4_YERRU
641	tr|A0A085U6V5|A0A085U6V5_YERRU	YERRU	50S ribosomal protein L3 OS=Yersinia ruckeri GN=rplC PE=3 SV=1	13.28	13.37	1	8	39.71	tr|A0A085U6V5|A0A085U6V5_YERRU
642	tr|A0A0A8VHL6|A0A0A8VHL6_YERRU	YERRU	Chaperone protein fimC OS=Yersinia ruckeri GN=CSF007_8605 PE=4 SV=1	13.28	13.36	2	7	47.89	tr|A0A0A8VHL6|A0A0A8VHL6_YERRU	tr|A0A085U7D2|A0A085U7D2_YERRU
643	tr|A0A085U573|A0A085U573_YERRU	YERRU	Queuine tRNA-ribosyltransferase OS=Yersinia ruckeri GN=tgt PE=3 SV=1	13.23	13.41	1	8	26.47	tr|A0A085U573|A0A085U573_YERRU
644	tr|A0A0A8VK96|A0A0A8VK96_YERRU	YERRU	Putative protease OS=Yersinia ruckeri GN=CSF007_13360 PE=4 SV=1	13.15	13.35	2	7	24.67	tr|A0A0A8VK96|A0A0A8VK96_YERRU	tr|A0A085UAF5|A0A085UAF5_YERRU
645	tr|A0A085UBC3|A0A085UBC3_YERRU	YERRU	Cell division protein ZapD OS=Yersinia ruckeri GN=zapD PE=3 SV=1	13.15	13.23	1	9	38.4	tr|A0A085UBC3|A0A085UBC3_YERRU
646	tr|A0A085U9Q5|A0A085U9Q5_YERRU	YERRU	Deoxyribose-phosphate aldolase OS=Yersinia ruckeri GN=deoC PE=3 SV=1	13.07	13.15	1	10	56.5	tr|A0A085U9Q5|A0A085U9Q5_YERRU
647	tr|A0A085U8J9|A0A085U8J9_YERRU	YERRU	Fatty acid metabolism regulator protein OS=Yersinia ruckeri GN=fadR PE=3 SV=1	13.04	13.14	1	8	39.75	tr|A0A085U8J9|A0A085U8J9_YERRU
648	tr|A0A085U6D4|A0A085U6D4_YERRU	YERRU	Thioredoxin OS=Yersinia ruckeri GN=CSF007_17305 PE=3 SV=1	13.02	13.09	1	8	74.07	tr|A0A085U6D4|A0A085U6D4_YERRU
649	tr|A0A085U9H5|A0A085U9H5_YERRU	YERRU	Outer membrane lipoprotein Blc OS=Yersinia ruckeri GN=CSF007_1840 PE=4 SV=1	12.99	13.14	1	6	38.46	tr|A0A085U9H5|A0A085U9H5_YERRU
650	tr|A0A085UBE8|A0A085UBE8_YERRU	YERRU	Acetolactate synthase OS=Yersinia ruckeri GN=CSF007_3115 PE=3 SV=1	12.92	13.16	1	7	18.78	tr|A0A085UBE8|A0A085UBE8_YERRU
651	tr|A0A0A8VMW6|A0A0A8VMW6_YERRU	YERRU	Ribosomal protein L11 methyltransferase OS=Yersinia ruckeri GN=prmA PE=3 SV=1	12.74	12.82	2	7	33.11	tr|A0A0A8VMW6|A0A0A8VMW6_YERRU	tr|A0A085UAW3|A0A085UAW3_YERRU
652	tr|A0A0A5FUK9|A0A0A5FUK9_YERRU	YERRU	Porphobilinogen deaminase OS=Yersinia ruckeri GN=hemC PE=3 SV=1	12.73	12.8	2	8	32.91	tr|A0A0A5FUK9|A0A0A5FUK9_YERRU	tr|A0A085U6F3|A0A085U6F3_YERRU
653	tr|A0A0A5FIK8|A0A0A5FIK8_YERRU	YERRU	Protein FdhE homolog OS=Yersinia ruckeri GN=fdhE PE=3 SV=1	12.69	12.87	2	8	40.45	tr|A0A0A5FIK8|A0A0A5FIK8_YERRU	tr|A0A085U8N3|A0A085U8N3_YERRU
654	tr|A0A085U9M9|A0A085U9M9_YERRU	YERRU	Uridine kinase OS=Yersinia ruckeri GN=udk PE=3 SV=1	12.67	12.77	1	8	40.38	tr|A0A085U9M9|A0A085U9M9_YERRU
655	tr|A0A0A5FRC7|A0A0A5FRC7_YERRU	YERRU	DnaJ-class molecular chaperone CbpA OS=Yersinia ruckeri GN=CSF007_9410 PE=4 SV=1	12.58	12.62	2	7	39.56	tr|A0A0A5FRC7|A0A0A5FRC7_YERRU	tr|A0A085U7T2|A0A085U7T2_YERRU
656	tr|A0A0A8VB55|A0A0A8VB55_YERRU	YERRU	Ferrochelatase OS=Yersinia ruckeri GN=hemH PE=3 SV=1	12.55	12.72	2	7	37.62	tr|A0A0A8VB55|A0A0A8VB55_YERRU	tr|A0A085U5E7|A0A085U5E7_YERRU
657	tr|A0A085U742|A0A085U742_YERRU	YERRU	Glycerol-3-phosphate dehydrogenase OS=Yersinia ruckeri GN=CSF007_0915 PE=3 SV=1	12.54	12.63	1	6	14.88	tr|A0A085U742|A0A085U742_YERRU
658	tr|A0A085U4X4|A0A085U4X4_YERRU	YERRU	PTS ascorbate transporter subunit IIB OS=Yersinia ruckeri GN=CSF007_12455 PE=4 SV=1	12.52	12.59	1	7	69.47	tr|A0A085U4X4|A0A085U4X4_YERRU
659	tr|A0A0A8VG78|A0A0A8VG78_YERRU	YERRU	Phospho-2-dehydro-3-deoxyheptonate aldolase OS=Yersinia ruckeri GN=CSF007_4155 PE=3 SV=1	12.48	12.52	2	6	27.3	tr|A0A0A8VG78|A0A0A8VG78_YERRU	tr|A0A085U3Y6|A0A085U3Y6_YERRU
660	tr|A0A0A8VB71|A0A0A8VB71_YERRU	YERRU	Anthranilate phosphoribosyltransferase like OS=Yersinia ruckeri GN=CSF007_6275 PE=4 SV=1	12.47	12.51	2	6	27.99	tr|A0A0A8VB71|A0A0A8VB71_YERRU	tr|A0A085U4C1|A0A085U4C1_YERRU
661	tr|A0A085U8I8|A0A085U8I8_YERRU	YERRU	Ribonuclease D OS=Yersinia ruckeri GN=rnd PE=3 SV=1	12.41	12.74	1	8	25.74	tr|A0A085U8I8|A0A085U8I8_YERRU
662	tr|A0A085U4D3|A0A085U4D3_YERRU	YERRU	Uncharacterized protein OS=Yersinia ruckeri GN=CSF007_6215 PE=4 SV=1	12.32	12.46	1	7	35.9	tr|A0A085U4D3|A0A085U4D3_YERRU
663	tr|A0A085UAQ1|A0A085UAQ1_YERRU	YERRU	30S ribosomal protein S9 OS=Yersinia ruckeri GN=rpsI PE=3 SV=1	12.32	12.4	1	8	46.92	tr|A0A085UAQ1|A0A085UAQ1_YERRU
664	tr|A0A085U9B0|A0A085U9B0_YERRU	YERRU	D-alanyl-D-alanine carboxypeptidase OS=Yersinia ruckeri GN=CSF007_2205 PE=4 SV=1	12.26	12.29	1	6	20.95	tr|A0A085U9B0|A0A085U9B0_YERRU
665	tr|A0A085UA65|A0A085UA65_YERRU	YERRU	Nudix-like NDP and NTP phosphohydrolase YmfB OS=Yersinia ruckeri GN=CSF007_7520 PE=3 SV=1	12.24	12.3	1	6	52.03	tr|A0A085UA65|A0A085UA65_YERRU
666	tr|A0A085UB30|A0A085UB30_YERRU	YERRU	Uncharacterized protein OS=Yersinia ruckeri GN=CSF007_14905 PE=3 SV=1	12.24	12.26	1	6	34.18	tr|A0A085UB30|A0A085UB30_YERRU
667	tr|A0A085U593|A0A085U593_YERRU	YERRU	UPF0234 protein CSF007_4625 OS=Yersinia ruckeri GN=CSF007_4625 PE=3 SV=1	12.23	12.73	1	8	59.51	tr|A0A085U593|A0A085U593_YERRU
668	tr|A0A085U4X3|A0A085U4X3_YERRU	YERRU	Ascorbate-specific PTS system, EIIA component OS=Yersinia ruckeri GN=CSF007_12450 PE=4 SV=1	12.23	12.25	1	6	65.31	tr|A0A085U4X3|A0A085U4X3_YERRU
669	tr|A0A0A8VJV2|A0A0A8VJV2_YERRU	YERRU	Uncharacterized protein OS=Yersinia ruckeri GN=CSF007_10680 PE=4 SV=1	12.22	12.3	1	7	50	tr|A0A0A8VJV2|A0A0A8VJV2_YERRU
670	tr|A0A085U9U5|A0A085U9U5_YERRU	YERRU	Outer-membrane lipoprotein carrier protein OS=Yersinia ruckeri GN=lolA PE=3 SV=1	12.19	12.21	1	7	36.45	tr|A0A085U9U5|A0A085U9U5_YERRU
671	tr|A0A085U6C5|A0A085U6C5_YERRU	YERRU	Dihydroxy-acid dehydratase OS=Yersinia ruckeri GN=ilvD PE=3 SV=1	12.18	12.28	1	7	14.77	tr|A0A085U6C5|A0A085U6C5_YERRU
672	tr|A0A085UA53|A0A085UA53_YERRU	YERRU	Lipoprotein-releasing system ATP-binding protein LolD OS=Yersinia ruckeri GN=lolD PE=3 SV=1	12.17	12.3	1	8	56.84	tr|A0A085UA53|A0A085UA53_YERRU
673	tr|A0A0A8VLS7|A0A0A8VLS7_YERRU	YERRU	Nitrogen regulation protein NR(I) OS=Yersinia ruckeri GN=CSF007_17985 PE=4 SV=1	12.13	12.2	2	6	13.83	tr|A0A0A8VLS7|A0A0A8VLS7_YERRU	tr|A0A085U3U0|A0A085U3U0_YERRU
674	tr|A0A085UA98|A0A085UA98_YERRU	YERRU	N-acetylmuramic acid 6-phosphate etherase OS=Yersinia ruckeri GN=murQ PE=2 SV=1	12.12	12.27	1	8	28.47	tr|A0A085UA98|A0A085UA98_YERRU
675	tr|A0A085UAX8|A0A085UAX8_YERRU	YERRU	Protein yjbR OS=Yersinia ruckeri GN=CSF007_16245 PE=4 SV=1	12.12	12.13	1	6	95.73	tr|A0A085UAX8|A0A085UAX8_YERRU
676	tr|A0A085U581|A0A085U581_YERRU	YERRU	Thiamine-monophosphate kinase OS=Yersinia ruckeri GN=thiL PE=3 SV=1	12.11	12.29	1	6	31.52	tr|A0A085U581|A0A085U581_YERRU
677	tr|A0A085U381|A0A085U381_YERRU	YERRU	Nucleoside triphosphate pyrophosphohydrolase OS=Yersinia ruckeri GN=CSF007_3535 PE=4 SV=1	12.11	12.2	1	7	34.29	tr|A0A085U381|A0A085U381_YERRU
678	tr|A0A085U9X5|A0A085U9X5_YERRU	YERRU	Hypothetical metal-binding protein, YcbL-like protein OS=Yersinia ruckeri GN=CSF007_7040 PE=4 SV=1	12.11	12.12	1	6	44.19	tr|A0A085U9X5|A0A085U9X5_YERRU
679	tr|A0A085U5P2|A0A085U5P2_YERRU	YERRU	Rare lipoprotein A OS=Yersinia ruckeri GN=CSF007_5455 PE=3 SV=1	12.1	12.11	1	6	25.42	tr|A0A085U5P2|A0A085U5P2_YERRU
680	tr|A0A085U7H2|A0A085U7H2_YERRU	YERRU	Transaldolase OS=Yersinia ruckeri GN=CSF007_8815 PE=3 SV=1	12.09	12.15	1	6	37.56	tr|A0A085U7H2|A0A085U7H2_YERRU
681	tr|A0A085U4P1|A0A085U4P1_YERRU	YERRU	PTS fructose transporter subunit IIBC OS=Yersinia ruckeri GN=CSF007_11810 PE=4 SV=1	12.08	12.09	1	6	17.92	tr|A0A085U4P1|A0A085U4P1_YERRU
682	tr|A0A0A8V823|A0A0A8V823_YERRU	YERRU	2-dehydro-3-deoxygluconate kinase OS=Yersinia ruckeri GN=CSF007_0615 PE=4 SV=1	12.07	12.7	2	7	27.13	tr|A0A0A8V823|A0A0A8V823_YERRU	tr|A0A085U774|A0A085U774_YERRU
683	tr|A0A0A5FPE6|A0A0A5FPE6_YERRU	YERRU	Oligopeptide ABC transporter, periplasmic oligopeptide-binding protein OppA OS=Yersinia ruckeri GN=CSF007_8515 PE=4 SV=1	12.06	12.48	2	6	15.26	tr|A0A0A5FPE6|A0A0A5FPE6_YERRU	tr|A0A085U7B6|A0A085U7B6_YERRU
684	tr|A0A085U356|A0A085U356_YERRU	YERRU	ABC-type multidrug transport system, ATPase component OS=Yersinia ruckeri GN=CSF007_3400 PE=4 SV=1	12.04	12.17	1	6	32.79	tr|A0A085U356|A0A085U356_YERRU
685	tr|A0A0A8VBV9|A0A0A8VBV9_YERRU	YERRU	ATP synthase subunit b OS=Yersinia ruckeri GN=atpF PE=3 SV=1	12.04	12.05	2	7	52.76	tr|A0A0A8VBV9|A0A0A8VBV9_YERRU	tr|A0A085U8U8|A0A085U8U8_YERRU
686	tr|A0A0A8VFP4|A0A0A8VFP4_YERRU	YERRU	Quinolinate phosphoribosyltransferase [decarboxylating] OS=Yersinia ruckeri GN=CSF007_3285 PE=4 SV=1	12.04	12.04	2	6	36.58	tr|A0A0A8VFP4|A0A0A8VFP4_YERRU	tr|A0A085U337|A0A085U337_YERRU
687	tr|A0A085UAY0|A0A085UAY0_YERRU	YERRU	Alanine racemase OS=Yersinia ruckeri GN=CSF007_16255 PE=3 SV=1	12.03	12.04	1	6	24.51	tr|A0A085UAY0|A0A085UAY0_YERRU
688	tr|A0A085U6U8|A0A085U6U8_YERRU	YERRU	50S ribosomal protein L16 OS=Yersinia ruckeri GN=rplP PE=3 SV=1	12.02	12.03	1	8	52.21	tr|A0A085U6U8|A0A085U6U8_YERRU
689	tr|A0A085U999|A0A085U999_YERRU	YERRU	Ribosome-binding factor A OS=Yersinia ruckeri GN=rbfA PE=3 SV=1	12.02	12.02	1	8	57.35	tr|A0A085U999|A0A085U999_YERRU
690	tr|A0A085U3L9|A0A085U3L9_YERRU	YERRU	Transcriptional (Co)regulator CytR OS=Yersinia ruckeri GN=CSF007_17615 PE=4 SV=1	12.02	12.02	1	6	24.85	tr|A0A085U3L9|A0A085U3L9_YERRU
691	tr|A0A0A8VCZ0|A0A0A8VCZ0_YERRU	YERRU	Peptidyl-prolyl cis-trans isomerase OS=Yersinia ruckeri GN=CSF007_2065 PE=3 SV=1	12.01	12.02	2	7	48.06	tr|A0A0A8VCZ0|A0A0A8VCZ0_YERRU	tr|A0A085U9D6|A0A085U9D6_YERRU
692	tr|A0A085UBE7|A0A085UBE7_YERRU	YERRU	Acetolactate synthase OS=Yersinia ruckeri GN=CSF007_3120 PE=4 SV=1	12.01	12.01	1	6	44.51	tr|A0A085UBE7|A0A085UBE7_YERRU
693	tr|A0A0A8VAG1|A0A0A8VAG1_YERRU	YERRU	Hypothetical lipoprotein YajG OS=Yersinia ruckeri GN=CSF007_4670 PE=4 SV=1	12.01	12.01	2	7	53.13	tr|A0A0A8VAG1|A0A0A8VAG1_YERRU	tr|A0A085U5A2|A0A085U5A2_YERRU
694	tr|A0A085U8J3|A0A085U8J3_YERRU	YERRU	Fumarylacetoacetate hydrolase OS=Yersinia ruckeri GN=CSF007_8260 PE=4 SV=1	12.01	12.01	1	6	55.5	tr|A0A085U8J3|A0A085U8J3_YERRU
695	tr|A0A085U463|A0A085U463_YERRU	YERRU	Peptidoglycan-associated outer membrane lipoprotein OS=Yersinia ruckeri GN=CSF007_5885 PE=3 SV=1	12	12.02	1	9	58.08	tr|A0A085U463|A0A085U463_YERRU
696	tr|A0A085U686|A0A085U686_YERRU	YERRU	Ferritin OS=Yersinia ruckeri GN=CSF007_10065 PE=3 SV=1	12	12.01	1	9	66.67	tr|A0A085U686|A0A085U686_YERRU
697	tr|A0A085U3H0|A0A085U3H0_YERRU	YERRU	3,4-dihydroxy-2-butanone 4-phosphate synthase OS=Yersinia ruckeri GN=ribB PE=3 SV=1	12	12.01	1	8	35.48	tr|A0A085U3H0|A0A085U3H0_YERRU
698	tr|A0A085UBK1|A0A085UBK1_YERRU	YERRU	Protein CreA OS=Yersinia ruckeri GN=CSF007_2830 PE=4 SV=1	12	12	1	6	51.57	tr|A0A085UBK1|A0A085UBK1_YERRU
699	tr|A0A085UBE6|A0A085UBE6_YERRU	YERRU	Fructose repressor FruR, LacI family OS=Yersinia ruckeri GN=CSF007_3125 PE=4 SV=1	12	12	1	7	29.04	tr|A0A085UBE6|A0A085UBE6_YERRU
700	tr|A0A085UAP1|A0A085UAP1_YERRU	YERRU	21 kDa hemolysin OS=Yersinia ruckeri GN=CSF007_15805 PE=4 SV=1	12	12	1	8	53.65	tr|A0A085UAP1|A0A085UAP1_YERRU
701	tr|A0A085U5E3|A0A085U5E3_YERRU	YERRU	Nucleoid-associated protein CSF007_4890 OS=Yersinia ruckeri GN=CSF007_4890 PE=3 SV=1	12	12	1	6	52.73	tr|A0A085U5E3|A0A085U5E3_YERRU
702	tr|A0A0A8V968|A0A0A8V968_YERRU	YERRU	Shikimate dehydrogenase (NADP(+)) OS=Yersinia ruckeri GN=aroE PE=3 SV=1	12	12	2	6	33.7	tr|A0A0A8V968|A0A0A8V968_YERRU	tr|A0A085U6R7|A0A085U6R7_YERRU
703	tr|A0A085UAS8|A0A085UAS8_YERRU	YERRU	Endoribonuclease L-PSP OS=Yersinia ruckeri GN=CSF007_15995 PE=4 SV=1	12	12	1	9	64.06	tr|A0A085UAS8|A0A085UAS8_YERRU
704	tr|A0A085UAS1|A0A085UAS1_YERRU	YERRU	Ribosome hibernation promoting factor HPF OS=Yersinia ruckeri GN=CSF007_15960 PE=4 SV=1	12	12	1	8	81.05	tr|A0A085UAS1|A0A085UAS1_YERRU
705	tr|A0A085UAD7|A0A085UAD7_YERRU	YERRU	Nucleoside diphosphate kinase OS=Yersinia ruckeri GN=ndk PE=3 SV=1	12	12	1	7	75.89	tr|A0A085UAD7|A0A085UAD7_YERRU
706	tr|A0A085UAC6|A0A085UAC6_YERRU	YERRU	Iron-sulfur cluster assembly scaffold protein IscU OS=Yersinia ruckeri GN=iscU PE=3 SV=1	12	12	1	8	71.88	tr|A0A085UAC6|A0A085UAC6_YERRU
707	tr|A0A085UAA9|A0A085UAA9_YERRU	YERRU	Nitrogen regulatory protein P-II OS=Yersinia ruckeri GN=CSF007_13600 PE=3 SV=1	12	12	1	7	66.96	tr|A0A085UAA9|A0A085UAA9_YERRU
708	tr|A0A085UA58|A0A085UA58_YERRU	YERRU	Uncharacterized protein OS=Yersinia ruckeri GN=CSF007_7480 PE=4 SV=1	12	12	1	6	32.17	tr|A0A085UA58|A0A085UA58_YERRU
709	tr|A0A085U9M3|A0A085U9M3_YERRU	YERRU	Cytidine deaminase OS=Yersinia ruckeri GN=cdd PE=3 SV=1	12	12	1	6	33.33	tr|A0A085U9M3|A0A085U9M3_YERRU
710	tr|A0A085U9K8|A0A085U9K8_YERRU	YERRU	Legionaminic acid biosynthesis protein PtmF OS=Yersinia ruckeri GN=CSF007_1665 PE=4 SV=1	12	12	1	9	24.06	tr|A0A085U9K8|A0A085U9K8_YERRU
711	tr|A0A085U9B5|A0A085U9B5_YERRU	YERRU	50S ribosomal protein L27 OS=Yersinia ruckeri GN=rpmA PE=3 SV=1	12	12	1	6	51.76	tr|A0A085U9B5|A0A085U9B5_YERRU
712	tr|A0A085U923|A0A085U923_YERRU	YERRU	Chemotaxis protein CheY OS=Yersinia ruckeri GN=cheY PE=4 SV=1	12	12	1	6	80.62	tr|A0A085U923|A0A085U923_YERRU
713	tr|A0A085U6Z0|A0A085U6Z0_YERRU	YERRU	Peptidyl-prolyl cis-trans isomerase OS=Yersinia ruckeri GN=CSF007_1180 PE=3 SV=1	12	12	1	9	55.03	tr|A0A085U6Z0|A0A085U6Z0_YERRU
714	tr|A0A085U3Z0|A0A085U3Z0_YERRU	YERRU	50S ribosomal protein L19 OS=Yersinia ruckeri GN=rplS PE=3 SV=1	12	12	1	7	44.92	tr|A0A085U3Z0|A0A085U3Z0_YERRU
715	tr|A0A085U3V3|A0A085U3V3_YERRU	YERRU	DNA-binding protein HU-alpha OS=Yersinia ruckeri GN=CSF007_16595 PE=3 SV=1	12	12	1	10	63.33	tr|A0A085U3V3|A0A085U3V3_YERRU
716	tr|A0A085U3U7|A0A085U3U7_YERRU	YERRU	Protein yihD OS=Yersinia ruckeri GN=CSF007_18025 PE=4 SV=1	12	12	1	11	72.22	tr|A0A085U3U7|A0A085U3U7_YERRU
717	tr|A0A0A8VIU4|A0A0A8VIU4_YERRU	YERRU	Secreted protein, suppressor for copper-sensitivity ScsC OS=Yersinia ruckeri GN=CSF007_12595 PE=4 SV=1	11.84	11.96	1	6	34.58	tr|A0A0A8VIU4|A0A0A8VIU4_YERRU
718	tr|A0A085U9G6|A0A085U9G6_YERRU	YERRU	Oligoribonuclease OS=Yersinia ruckeri GN=orn PE=3 SV=1	11.82	11.92	1	6	55.25	tr|A0A085U9G6|A0A085U9G6_YERRU
719	tr|A0A085U4V5|A0A085U4V5_YERRU	YERRU	NADH-quinone oxidoreductase subunit I OS=Yersinia ruckeri GN=nuoI PE=3 SV=1	11.81	11.97	1	7	46.67	tr|A0A085U4V5|A0A085U4V5_YERRU
720	tr|A0A085U2U5|A0A085U2U5_YERRU	YERRU	Cysteine synthase OS=Yersinia ruckeri GN=CSF007_12940 PE=3 SV=1	11.8	11.89	1	6	26.96	tr|A0A085U2U5|A0A085U2U5_YERRU
721	tr|A0A085U484|A0A085U484_YERRU	YERRU	Pyrrolidone-carboxylate peptidase OS=Yersinia ruckeri GN=pcp PE=3 SV=1	11.75	11.89	1	6	39.25	tr|A0A085U484|A0A085U484_YERRU
722	tr|A0A0A5FW50|A0A0A5FW50_YERRU	YERRU	Phosphatidylserine decarboxylase proenzyme OS=Yersinia ruckeri GN=psd PE=3 SV=1	11.69	11.96	2	7	40.96	tr|A0A0A5FW50|A0A0A5FW50_YERRU	tr|A0A085U9G8|A0A085U9G8_YERRU
723	tr|A0A0A8VD00|A0A0A8VD00_YERRU	YERRU	16 kDa heat shock protein A OS=Yersinia ruckeri GN=CSF007_0245 PE=3 SV=1	11.68	11.81	1	6	39.42	tr|A0A0A8VD00|A0A0A8VD00_YERRU
724	tr|A0A085UB24|A0A085UB24_YERRU	YERRU	Uncharacterized protein OS=Yersinia ruckeri GN=CSF007_14935 PE=4 SV=1	11.68	11.77	1	6	36.82	tr|A0A085UB24|A0A085UB24_YERRU
725	tr|A0A0A8VCW7|A0A0A8VCW7_YERRU	YERRU	Aspartate--ammonia ligase OS=Yersinia ruckeri GN=asnA PE=3 SV=1	11.63	11.8	2	8	31.21	tr|A0A0A8VCW7|A0A0A8VCW7_YERRU	tr|A0A085U8V6|A0A085U8V6_YERRU
726	tr|A0A085U9N5|A0A085U9N5_YERRU	YERRU	UTP--glucose-1-phosphate uridylyltransferase OS=Yersinia ruckeri GN=CSF007_6490 PE=4 SV=1	11.58	11.84	1	7	32.66	tr|A0A085U9N5|A0A085U9N5_YERRU
727	tr|A0A085U393|A0A085U393_YERRU	YERRU	Sulfate adenylyltransferase subunit 2 OS=Yersinia ruckeri GN=cysD PE=3 SV=1	11.57	11.67	1	8	28.81	tr|A0A085U393|A0A085U393_YERRU
728	tr|A0A085UA94|A0A085UA94_YERRU	YERRU	Pyridoxine 5'-phosphate synthase OS=Yersinia ruckeri GN=pdxJ PE=3 SV=1	11.51	11.58	1	9	68.31	tr|A0A085UA94|A0A085UA94_YERRU
729	tr|A0A085U4M9|A0A085U4M9_YERRU	YERRU	Exodeoxyribonuclease I OS=Yersinia ruckeri GN=CSF007_11755 PE=4 SV=1	11.48	11.59	1	6	19.75	tr|A0A085U4M9|A0A085U4M9_YERRU
730	tr|A0A0A5FQB0|A0A0A5FQB0_YERRU	YERRU	Replicative DNA helicase OS=Yersinia ruckeri GN=CSF007_16260 PE=3 SV=1	11.39	11.48	2	6	16.45	tr|A0A0A5FQB0|A0A0A5FQB0_YERRU	tr|A0A085UAY1|A0A085UAY1_YERRU
731	tr|A0A085U3N8|A0A085U3N8_YERRU	YERRU	Copper-sensing two-component system response regulator CpxR OS=Yersinia ruckeri GN=CSF007_17710 PE=4 SV=1	11.38	11.46	1	7	29.74	tr|A0A085U3N8|A0A085U3N8_YERRU
732	tr|A0A085U678|A0A085U678_YERRU	YERRU	UPF0267 protein CSF007_10105 OS=Yersinia ruckeri GN=CSF007_10105 PE=3 SV=1	11.35	11.44	1	7	69.61	tr|A0A085U678|A0A085U678_YERRU
733	tr|A0A085UAV9|A0A085UAV9_YERRU	YERRU	Acetyl-CoA carboxylase biotin carboxyl carrier protein OS=Yersinia ruckeri GN=CSF007_16150 PE=4 SV=1	11.32	11.41	1	14	70.78	tr|A0A085UAV9|A0A085UAV9_YERRU
734	tr|A0A0A8VGC7|A0A0A8VGC7_YERRU	YERRU	Adenylate cyclase OS=Yersinia ruckeri GN=CSF007_15495 PE=4 SV=1	11.23	11.46	2	6	17.89	tr|A0A0A8VGC7|A0A0A8VGC7_YERRU	tr|A0A085U3H4|A0A085U3H4_YERRU
735	tr|A0A085U2Z1|A0A085U2Z1_YERRU	YERRU	1-deoxy-D-xylulose 5-phosphate reductoisomerase OS=Yersinia ruckeri GN=dxr PE=3 SV=1	11.15	11.33	1	6	21.61	tr|A0A085U2Z1|A0A085U2Z1_YERRU
736	tr|A0A085U6T7|A0A085U6T7_YERRU	YERRU	50S ribosomal protein L30 OS=Yersinia ruckeri GN=rpmD PE=3 SV=1	11.15	11.24	1	8	64.41	tr|A0A085U6T7|A0A085U6T7_YERRU
737	tr|A0A0A5FKE4|A0A0A5FKE4_YERRU	YERRU	Ferredoxin, 2Fe-2S OS=Yersinia ruckeri GN=CSF007_13495 PE=4 SV=1	11.14	11.22	2	7	75.68	tr|A0A0A5FKE4|A0A0A5FKE4_YERRU	tr|A0A085UAD0|A0A085UAD0_YERRU
738	tr|A0A085U3A4|A0A085U3A4_YERRU	YERRU	RNA polymerase sigma factor RpoS OS=Yersinia ruckeri GN=rpoS PE=3 SV=1	11.13	14.31	1	8	36.45	tr|A0A085U3A4|A0A085U3A4_YERRU
739	tr|A0A085UAY6|A0A085UAY6_YERRU	YERRU	LexA repressor OS=Yersinia ruckeri GN=lexA PE=3 SV=1	11.1	11.26	1	6	43.56	tr|A0A085UAY6|A0A085UAY6_YERRU
740	tr|A0A0A5FPL6|A0A0A5FPL6_YERRU	YERRU	Threonylcarbamoyl-AMP synthase OS=Yersinia ruckeri GN=tsaC PE=3 SV=1	11.07	11.15	2	8	60.85	tr|A0A0A5FPL6|A0A0A5FPL6_YERRU	tr|A0A085U6R8|A0A085U6R8_YERRU
741	tr|A0A085U253|A0A085U253_YERRU	YERRU	Negative modulator of initiation of replication OS=Yersinia ruckeri GN=seqA PE=3 SV=1	11.05	11.19	1	6	50.28	tr|A0A085U253|A0A085U253_YERRU
742	tr|A0A085U6T2|A0A085U6T2_YERRU	YERRU	30S ribosomal protein S11 OS=Yersinia ruckeri GN=rpsK PE=3 SV=1	10.95	11.04	1	7	65.89	tr|A0A085U6T2|A0A085U6T2_YERRU
743	tr|A0A085U7J2|A0A085U7J2_YERRU	YERRU	Fumarate hydratase class II OS=Yersinia ruckeri GN=fumC PE=3 SV=1	10.86	11.11	2	6	24.52	tr|A0A085U7J2|A0A085U7J2_YERRU	tr|A0A0A8VIU6|A0A0A8VIU6_YERRU
744	tr|A0A085U9P6|A0A085U9P6_YERRU	YERRU	Glutathione S-transferase OS=Yersinia ruckeri GN=CSF007_6555 PE=3 SV=1	10.86	10.95	1	6	37.86	tr|A0A085U9P6|A0A085U9P6_YERRU
745	tr|A0A085U8M1|A0A085U8M1_YERRU	YERRU	Selenide, water dikinase OS=Yersinia ruckeri GN=selD PE=3 SV=1	10.79	10.86	1	6	35.34	tr|A0A085U8M1|A0A085U8M1_YERRU
746	tr|A0A085U2Y5|A0A085U2Y5_YERRU	YERRU	UDP-3-O-(3-hydroxymyristoyl)glucosamine N-acyltransferase OS=Yersinia ruckeri GN=lpxD PE=3 SV=1	10.77	10.85	1	8	25	tr|A0A085U2Y5|A0A085U2Y5_YERRU
747	tr|A0A085U580|A0A085U580_YERRU	YERRU	N utilization substance protein B homolog OS=Yersinia ruckeri GN=nusB PE=3 SV=1	10.75	11.09	1	7	65.94	tr|A0A085U580|A0A085U580_YERRU
748	tr|A0A085U924|A0A085U924_YERRU	YERRU	Chemotaxis response regulator protein-glutamate methylesterase OS=Yersinia ruckeri GN=cheB PE=3 SV=1	10.67	10.94	1	6	28.29	tr|A0A085U924|A0A085U924_YERRU
749	tr|A0A085U5U3|A0A085U5U3_YERRU	YERRU	Transcription repressor of tripartite multidrug resistance system OS=Yersinia ruckeri GN=CSF007_14025 PE=4 SV=1	10.67	10.74	1	6	61.76	tr|A0A085U5U3|A0A085U5U3_YERRU
750	tr|A0A0A8VDE9|A0A0A8VDE9_YERRU	YERRU	FMN-dependent NADH-azoreductase OS=Yersinia ruckeri GN=azoR PE=3 SV=1	10.62	10.83	2	6	44.78	tr|A0A0A8VDE9|A0A0A8VDE9_YERRU	tr|A0A085U7P5|A0A085U7P5_YERRU
751	tr|A0A0A8VC34|A0A0A8VC34_YERRU	YERRU	Cellulose synthase, putative OS=Yersinia ruckeri GN=CSF007_0570 PE=4 SV=1	10.61	10.65	2	5	30.2	tr|A0A0A8VC34|A0A0A8VC34_YERRU	tr|A0A085U782|A0A085U782_YERRU
752	tr|A0A085U331|A0A085U331_YERRU	YERRU	Isocitrate lyase OS=Yersinia ruckeri GN=CSF007_16530 PE=4 SV=1	10.6	10.62	1	6	16.32	tr|A0A085U331|A0A085U331_YERRU
753	tr|A0A085UA40|A0A085UA40_YERRU	YERRU	DNAse OS=Yersinia ruckeri GN=CSF007_7395 PE=4 SV=1	10.55	11.3	1	7	30.74	tr|A0A085UA40|A0A085UA40_YERRU
754	tr|A0A085UAQ4|A0A085UAQ4_YERRU	YERRU	Putative cytochrome d ubiquinol oxidase subunit III OS=Yersinia ruckeri GN=CSF007_15875 PE=4 SV=1	10.52	10.55	1	7	71.64	tr|A0A085UAQ4|A0A085UAQ4_YERRU
755	tr|A0A085U583|A0A085U583_YERRU	YERRU	1-deoxy-D-xylulose-5-phosphate synthase OS=Yersinia ruckeri GN=dxs PE=3 SV=1	10.39	10.53	1	6	16.8	tr|A0A085U583|A0A085U583_YERRU
756	tr|A0A085U3M4|A0A085U3M4_YERRU	YERRU	Regulator of ribonuclease activity A OS=Yersinia ruckeri GN=rraA PE=3 SV=1	10.38	10.45	1	8	76.4	tr|A0A085U3M4|A0A085U3M4_YERRU
757	tr|A0A085UAF6|A0A085UAF6_YERRU	YERRU	Uncharacterized protein OS=Yersinia ruckeri GN=CSF007_13355 PE=4 SV=1	10.34	10.37	1	12	69.64	tr|A0A085UAF6|A0A085UAF6_YERRU
758	tr|A0A085U3J5|A0A085U3J5_YERRU	YERRU	Glutathione amide-dependent peroxidase OS=Yersinia ruckeri GN=CSF007_17480 PE=4 SV=1	10.33	10.36	1	5	25.1	tr|A0A085U3J5|A0A085U3J5_YERRU
759	tr|A0A085U3X0|A0A085U3X0_YERRU	YERRU	50S ribosomal protein L11 OS=Yersinia ruckeri GN=rplK PE=3 SV=1	10.32	10.34	1	9	37.32	tr|A0A085U3X0|A0A085U3X0_YERRU
760	tr|A0A085U3F6|A0A085U3F6_YERRU	YERRU	Cell division protein FtsP OS=Yersinia ruckeri GN=ftsI PE=3 SV=1	10.3	10.4	1	6	22.85	tr|A0A085U3F6|A0A085U3F6_YERRU
761	tr|A0A085U388|A0A085U388_YERRU	YERRU	Phosphoadenosine phosphosulfate reductase OS=Yersinia ruckeri GN=cysH PE=3 SV=1	10.25	10.36	1	6	36.07	tr|A0A085U388|A0A085U388_YERRU
762	tr|A0A0A8VH21|A0A0A8VH21_YERRU	YERRU	GTP cyclohydrolase 1 type 2 homolog OS=Yersinia ruckeri GN=CSF007_5750 PE=3 SV=1	10.21	10.35	2	5	22.01	tr|A0A0A8VH21|A0A0A8VH21_YERRU	tr|A0A085U490|A0A085U490_YERRU
763	tr|A0A0A8VDY8|A0A0A8VDY8_YERRU	YERRU	Membrane protein insertase YidC OS=Yersinia ruckeri GN=yidC PE=3 SV=1	10.16	10.17	2	5	12.48	tr|A0A0A8VDY8|A0A0A8VDY8_YERRU	tr|A0A085U8S5|A0A085U8S5_YERRU
764	tr|A0A085U8N6|A0A085U8N6_YERRU	YERRU	Formate dehydrogenase O beta subunit OS=Yersinia ruckeri GN=CSF007_0395 PE=4 SV=1	10.13	10.22	1	5	19	tr|A0A085U8N6|A0A085U8N6_YERRU
765	tr|A0A085U791|A0A085U791_YERRU	YERRU	Dipeptide-binding ABC transporter, periplasmic substrate-binding component OS=Yersinia ruckeri GN=CSF007_0525 PE=4 SV=1	10.11	10.21	1	6	19.03	tr|A0A085U791|A0A085U791_YERRU
766	tr|A0A085U380|A0A085U380_YERRU	YERRU	GTP pyrophosphokinase OS=Yersinia ruckeri GN=CSF007_3530 PE=3 SV=1	10.1	10.21	1	7	12.1	tr|A0A085U380|A0A085U380_YERRU
767	tr|A0A0A8VEW5|A0A0A8VEW5_YERRU	YERRU	Uncharacterized protein OS=Yersinia ruckeri GN=CSF007_12770 PE=4 SV=1	10.09	11.57	2	6	58.9	tr|A0A0A8VEW5|A0A0A8VEW5_YERRU	tr|A0A085U2F3|A0A085U2F3_YERRU
768	tr|A0A0A8VMS7|A0A0A8VMS7_YERRU	YERRU	PTS system nitrogen-specific IIA component, PtsN OS=Yersinia ruckeri GN=CSF007_15970 PE=4 SV=1	10.09	10.1	2	7	44.51	tr|A0A0A8VMS7|A0A0A8VMS7_YERRU	tr|A0A085UAS2|A0A085UAS2_YERRU
769	tr|A0A0A5HFV1|A0A0A5HFV1_YERRU	YERRU	tRNA pseudouridine synthase B OS=Yersinia ruckeri GN=truB PE=3 SV=1	10.07	10.08	2	5	28.66	tr|A0A0A5HFV1|A0A0A5HFV1_YERRU	tr|A0A085U998|A0A085U998_YERRU
770	tr|A0A085UA38|A0A085UA38_YERRU	YERRU	Thymidylate kinase OS=Yersinia ruckeri GN=tmk PE=3 SV=1	10.05	10.06	2	5	26.42	tr|A0A085UA38|A0A085UA38_YERRU	tr|A0A0A8VFX7|A0A0A8VFX7_YERRU
771	tr|A0A0A8V9S5|A0A0A8V9S5_YERRU	YERRU	Alkaline phosphatase isozyme conversion protein OS=Yersinia ruckeri GN=CSF007_3590 PE=4 SV=1	10.05	10.05	2	5	19.31	tr|A0A0A8V9S5|A0A0A8V9S5_YERRU	tr|A0A085U391|A0A085U391_YERRU
772	tr|A0A085U3K8|A0A085U3K8_YERRU	YERRU	Acetylornithine deacetylase OS=Yersinia ruckeri GN=argE PE=3 SV=1	10.03	10.11	1	6	33.6	tr|A0A085U3K8|A0A085U3K8_YERRU
773	tr|A0A085U7A6|A0A085U7A6_YERRU	YERRU	Formyltetrahydrofolate deformylase OS=Yersinia ruckeri GN=purU PE=3 SV=1	10.03	10.04	1	6	26.24	tr|A0A085U7A6|A0A085U7A6_YERRU
774	tr|A0A085UAR8|A0A085UAR8_YERRU	YERRU	Lipopolysaccharide export system protein LptA OS=Yersinia ruckeri GN=lptA PE=3 SV=1	10.03	10.03	1	6	47.51	tr|A0A085UAR8|A0A085UAR8_YERRU
775	tr|A0A0A8VB61|A0A0A8VB61_YERRU	YERRU	Lead, cadmium, zinc and mercury transporting ATPase Copper-translocating P-type ATPase OS=Yersinia ruckeri GN=CSF007_4960 PE=3 SV=1	10.02	10.02	2	6	11.42	tr|A0A0A8VB61|A0A0A8VB61_YERRU	tr|A0A085U5F5|A0A085U5F5_YERRU
776	tr|A0A085U997|A0A085U997_YERRU	YERRU	30S ribosomal protein S15 OS=Yersinia ruckeri GN=rpsO PE=3 SV=1	10.02	10.02	1	5	50.56	tr|A0A085U997|A0A085U997_YERRU
777	tr|A0A085U5G0|A0A085U5G0_YERRU	YERRU	Oxidoreductase OS=Yersinia ruckeri GN=CSF007_4985 PE=3 SV=1	10.02	10.02	1	5	27.52	tr|A0A085U5G0|A0A085U5G0_YERRU
778	tr|A0A0A8VNX3|A0A0A8VNX3_YERRU	YERRU	GNAT family acetyltransferase YiiD OS=Yersinia ruckeri GN=CSF007_17950 PE=4 SV=1	10.01	10.01	2	5	19.22	tr|A0A0A8VNX3|A0A0A8VNX3_YERRU	tr|A0A085U3T3|A0A085U3T3_YERRU
779	tr|A0A085U6H9|A0A085U6H9_YERRU	YERRU	DcrB protein OS=Yersinia ruckeri GN=CSF007_17055 PE=4 SV=1	10.01	10.01	1	5	27.01	tr|A0A085U6H9|A0A085U6H9_YERRU
780	tr|A0A085U3H1|A0A085U3H1_YERRU	YERRU	Uncharacterized protein OS=Yersinia ruckeri GN=CSF007_15475 PE=4 SV=1	10	10.05	1	7	57.29	tr|A0A085U3H1|A0A085U3H1_YERRU
781	tr|A0A085U3Z2|A0A085U3Z2_YERRU	YERRU	Ribosome maturation factor RimM OS=Yersinia ruckeri GN=rimM PE=3 SV=1	10	10.01	1	6	45.05	tr|A0A085U3Z2|A0A085U3Z2_YERRU
782	tr|A0A0A8VLR6|A0A0A8VLR6_YERRU	YERRU	Guanylate kinase OS=Yersinia ruckeri GN=gmk PE=3 SV=1	10	10	2	5	29.47	tr|A0A0A8VLR6|A0A0A8VLR6_YERRU	tr|A0A085U3S5|A0A085U3S5_YERRU
783	tr|A0A085U9W5|A0A085U9W5_YERRU	YERRU	UPF0434 protein CSF007_6990 OS=Yersinia ruckeri GN=CSF007_6990 PE=3 SV=1	10	10	1	5	78.33	tr|A0A085U9W5|A0A085U9W5_YERRU
784	tr|A0A085U8P3|A0A085U8P3_YERRU	YERRU	Uncharacterized protein OS=Yersinia ruckeri GN=CSF007_0365 PE=4 SV=1	10	10	1	5	45.76	tr|A0A085U8P3|A0A085U8P3_YERRU
785	tr|A0A085U808|A0A085U808_YERRU	YERRU	Translation initiation factor 3 OS=Yersinia ruckeri GN=CSF007_9835 PE=3 SV=1	10	10	1	7	49.14	tr|A0A085U808|A0A085U808_YERRU
786	tr|A0A085U735|A0A085U735_YERRU	YERRU	Fe/S biogenesis protein NfuA OS=Yersinia ruckeri GN=nfuA PE=3 SV=1	10	10	1	5	56.02	tr|A0A085U735|A0A085U735_YERRU
787	tr|A0A085U6S2|A0A085U6S2_YERRU	YERRU	Peptide deformylase OS=Yersinia ruckeri GN=def PE=3 SV=1	10	10	1	5	37.65	tr|A0A085U6S2|A0A085U6S2_YERRU
788	tr|A0A0A5FJM7|A0A0A5FJM7_YERRU	YERRU	Hypothetical flavoprotein clustered with tRNA pseudouridine synthase C OS=Yersinia ruckeri GN=CSF007_14305 PE=4 SV=1	10	10	2	5	71.81	tr|A0A0A5FJM7|A0A0A5FJM7_YERRU	tr|A0A085U300|A0A085U300_YERRU
789	tr|A0A085U9Z9|A0A085U9Z9_YERRU	YERRU	Methylglyoxal synthase OS=Yersinia ruckeri GN=mgsA PE=3 SV=1	10	10	1	5	46.71	tr|A0A085U9Z9|A0A085U9Z9_YERRU
790	tr|A0A085U9I8|A0A085U9I8_YERRU	YERRU	10 kDa chaperonin OS=Yersinia ruckeri GN=groS PE=3 SV=1	10	10	1	8	55.67	tr|A0A085U9I8|A0A085U9I8_YERRU
791	tr|A0A085U8V4|A0A085U8V4_YERRU	YERRU	FMN-binding protein MioC OS=Yersinia ruckeri GN=mioC PE=4 SV=1	10	10	1	7	93.15	tr|A0A085U8V4|A0A085U8V4_YERRU
792	tr|A0A085U7U9|A0A085U7U9_YERRU	YERRU	Glyoxalase I OS=Yersinia ruckeri GN=nADLYRO1b_1449 PE=4 SV=1	10	10	1	5	31.85	tr|A0A085U7U9|A0A085U7U9_YERRU
793	tr|A0A085U7F7|A0A085U7F7_YERRU	YERRU	Uncharacterized protein OS=Yersinia ruckeri GN=CSF007_8735 PE=4 SV=1	10	10	1	6	62.65	tr|A0A085U7F7|A0A085U7F7_YERRU
794	tr|A0A085U7E4|A0A085U7E4_YERRU	YERRU	Transport-associated protein OS=Yersinia ruckeri GN=CSF007_8665 PE=4 SV=1	10	10	1	5	41.35	tr|A0A085U7E4|A0A085U7E4_YERRU
795	tr|A0A085U715|A0A085U715_YERRU	YERRU	ADP compounds hydrolase NudE OS=Yersinia ruckeri GN=CSF007_1060 PE=4 SV=1	10	10	1	5	34.25	tr|A0A085U715|A0A085U715_YERRU
796	tr|A0A085U6W9|A0A085U6W9_YERRU	YERRU	Peptidyl-prolyl cis-trans isomerase OS=Yersinia ruckeri GN=CSF007_1300 PE=3 SV=1	10	10	1	8	46.15	tr|A0A085U6W9|A0A085U6W9_YERRU
797	tr|A0A085U679|A0A085U679_YERRU	YERRU	Putative membrane protein OS=Yersinia ruckeri GN=CSF007_10100 PE=4 SV=1	10	10	1	5	55.37	tr|A0A085U679|A0A085U679_YERRU
798	tr|A0A085U5A9|A0A085U5A9_YERRU	YERRU	DNA-binding protein HU-beta OS=Yersinia ruckeri GN=CSF007_4705 PE=3 SV=1	10	10	1	5	50	tr|A0A085U5A9|A0A085U5A9_YERRU
799	tr|A0A085U3Q9|A0A085U3Q9_YERRU	YERRU	50S ribosomal protein L28 OS=Yersinia ruckeri GN=rpmB PE=3 SV=1	10	10	1	5	35.9	tr|A0A085U3Q9|A0A085U3Q9_YERRU
800	tr|A0A085U3P3|A0A085U3P3_YERRU	YERRU	Protein-export protein SecB OS=Yersinia ruckeri GN=secB PE=3 SV=1	10	10	1	8	55.77	tr|A0A085U3P3|A0A085U3P3_YERRU
801	tr|A0A085U3I8|A0A085U3I8_YERRU	YERRU	Glutamate racemase OS=Yersinia ruckeri GN=murI PE=3 SV=1	10	10	1	5	29.97	tr|A0A085U3I8|A0A085U3I8_YERRU
802	tr|A0A085UB19|A0A085UB19_YERRU	YERRU	Probable Fe(2+)-trafficking protein OS=Yersinia ruckeri GN=CSF007_14965 PE=3 SV=1	9.9	10.08	1	6	78.89	tr|A0A085UB19|A0A085UB19_YERRU
803	tr|A0A0A5FU00|A0A0A5FU00_YERRU	YERRU	Ribosome maturation factor RimP OS=Yersinia ruckeri GN=rimP PE=3 SV=1	9.89	9.96	2	5	39.33	tr|A0A0A5FU00|A0A0A5FU00_YERRU	tr|A0A085U9A2|A0A085U9A2_YERRU
804	tr|A0A085U6S4|A0A085U6S4_YERRU	YERRU	Ribosomal RNA small subunit methyltransferase B OS=Yersinia ruckeri GN=rsmB PE=3 SV=1	9.87	9.95	1	5	14.92	tr|A0A085U6S4|A0A085U6S4_YERRU
805	tr|A0A085U7S4|A0A085U7S4_YERRU	YERRU	Peptide transport periplasmic protein sapA OS=Yersinia ruckeri GN=CSF007_9365 PE=4 SV=1	9.82	10.1	1	7	15.56	tr|A0A085U7S4|A0A085U7S4_YERRU
806	tr|A0A085U3L5|A0A085U3L5_YERRU	YERRU	Cystathionine gamma-synthase OS=Yersinia ruckeri GN=CSF007_17595 PE=3 SV=1	9.82	9.92	1	5	17.62	tr|A0A085U3L5|A0A085U3L5_YERRU
807	tr|A0A0A8VFG1|A0A0A8VFG1_YERRU	YERRU	Glutamine-dependent 2-keto-4-methylthiobutyrate transaminase OS=Yersinia ruckeri GN=CSF007_12785 PE=4 SV=1	9.8	9.89	2	6	17.6	tr|A0A0A8VFG1|A0A0A8VFG1_YERRU	tr|A0A085U2F1|A0A085U2F1_YERRU
808	tr|A0A085U650|A0A085U650_YERRU	YERRU	Cold shock protein CspC OS=Yersinia ruckeri GN=cspC PE=4 SV=1	9.78	11.77	1	14	86.96	tr|A0A085U650|A0A085U650_YERRU
809	tr|A0A0A8VF35|A0A0A8VF35_YERRU	YERRU	ABC transporter multidrug efflux pump, fused ATP-binding domains OS=Yersinia ruckeri GN=CSF007_6130 PE=4 SV=1	9.74	9.93	2	6	13.79	tr|A0A0A8VF35|A0A0A8VF35_YERRU	tr|A0A085U4E9|A0A085U4E9_YERRU
810	tr|A0A085U7E5|A0A085U7E5_YERRU	YERRU	Tryptophan synthase alpha chain OS=Yersinia ruckeri GN=trpA PE=3 SV=1	9.65	9.79	1	5	29.85	tr|A0A085U7E5|A0A085U7E5_YERRU
811	tr|A0A085UA91|A0A085UA91_YERRU	YERRU	Ribonuclease 3 OS=Yersinia ruckeri GN=rnc PE=3 SV=1	9.53	9.84	1	6	37.17	tr|A0A085UA91|A0A085UA91_YERRU
812	tr|A0A085U3X7|A0A085U3X7_YERRU	YERRU	UDP-N-acetylenolpyruvoylglucosamine reductase OS=Yersinia ruckeri GN=murB PE=3 SV=1	9.53	9.68	1	5	19.42	tr|A0A085U3X7|A0A085U3X7_YERRU
813	tr|A0A0A8VEL2|A0A0A8VEL2_YERRU	YERRU	UDP-3-O-acyl-N-acetylglucosamine deacetylase OS=Yersinia ruckeri GN=lpxC PE=3 SV=1	9.51	9.62	2	5	22.19	tr|A0A0A8VEL2|A0A0A8VEL2_YERRU	tr|A0A085UBC9|A0A085UBC9_YERRU
814	tr|A0A0A8VFB9|A0A0A8VFB9_YERRU	YERRU	Uncharacterized protein OS=Yersinia ruckeri GN=CSF007_13800 PE=4 SV=1	9.46	10.08	1	7	22.76	tr|A0A0A8VFB9|A0A0A8VFB9_YERRU
815	tr|A0A085U8F1|A0A085U8F1_YERRU	YERRU	UPF0502 protein CSF007_8030 OS=Yersinia ruckeri GN=CSF007_8030 PE=3 SV=1	9.46	9.68	1	6	40.93	tr|A0A085U8F1|A0A085U8F1_YERRU
816	tr|A0A085U3A0|A0A085U3A0_YERRU	YERRU	tRNA pseudouridine synthase D OS=Yersinia ruckeri GN=truD PE=3 SV=1	9.43	9.53	1	5	17.77	tr|A0A085U3A0|A0A085U3A0_YERRU
817	tr|A0A085U512|A0A085U512_YERRU	YERRU	50S ribosomal protein L3 glutamine methyltransferase OS=Yersinia ruckeri GN=prmB PE=3 SV=1	9.42	9.56	1	6	20.97	tr|A0A085U512|A0A085U512_YERRU
818	tr|A0A0A8V7S1|A0A0A8V7S1_YERRU	YERRU	Uncharacterized protein OS=Yersinia ruckeri GN=CSF007_p0460 PE=4 SV=1	9.42	9.53	1	5	41.67	tr|A0A0A8V7S1|A0A0A8V7S1_YERRU
819	tr|A0A085U3G5|A0A085U3G5_YERRU	YERRU	ADP-ribose pyrophosphatase OS=Yersinia ruckeri GN=CSF007_15435 PE=4 SV=1	9.39	9.5	1	5	50.94	tr|A0A085U3G5|A0A085U3G5_YERRU
820	tr|A0A085U584|A0A085U584_YERRU	YERRU	Dimethylallyltransferase-(2E,6E)-farnesyl diphosphate synthase OS=Yersinia ruckeri GN=CSF007_4580 PE=3 SV=1	9.32	9.42	1	5	29.81	tr|A0A085U584|A0A085U584_YERRU
821	tr|A0A085U5C2|A0A085U5C2_YERRU	YERRU	Acyl-CoA thioesterase OS=Yersinia ruckeri GN=CSF007_4770 PE=4 SV=1	9.24	9.46	1	5	21.25	tr|A0A085U5C2|A0A085U5C2_YERRU
822	tr|A0A0A5FVK7|A0A0A5FVK7_YERRU	YERRU	ADP-heptose--lipooligosaccharide heptosyltransferase II OS=Yersinia ruckeri GN=CSF007_17780 PE=4 SV=1	9.24	9.35	2	6	16.62	tr|A0A0A5FVK7|A0A0A5FVK7_YERRU	tr|A0A085U3Q2|A0A085U3Q2_YERRU
823	tr|A0A085UAY4|A0A085UAY4_YERRU	YERRU	tRNA-dihydrouridine(20/20a) synthase OS=Yersinia ruckeri GN=dusA PE=3 SV=1	9.23	9.59	1	6	23.91	tr|A0A085UAY4|A0A085UAY4_YERRU
824	tr|A0A0A8VBK9|A0A0A8VBK9_YERRU	YERRU	Galactose-1-phosphate uridylyltransferase OS=Yersinia ruckeri GN=CSF007_5965 PE=3 SV=1	9.22	9.34	2	5	20.17	tr|A0A0A8VBK9|A0A0A8VBK9_YERRU	tr|A0A085U4H9|A0A085U4H9_YERRU
825	tr|A0A0A8VBS2|A0A0A8VBS2_YERRU	YERRU	ATP-dependent protease La Type II OS=Yersinia ruckeri GN=CSF007_7125 PE=4 SV=1	9.19	9.49	2	6	16.47	tr|A0A0A8VBS2|A0A0A8VBS2_YERRU	tr|A0A085U9Z1|A0A085U9Z1_YERRU
826	tr|A0A085U3L1|A0A085U3L1_YERRU	YERRU	Methylenetetrahydrofolate reductase OS=Yersinia ruckeri GN=CSF007_17575 PE=3 SV=1	9.18	9.58	1	5	22.45	tr|A0A085U3L1|A0A085U3L1_YERRU
827	tr|A0A085U341|A0A085U341_YERRU	YERRU	Transcriptional regulator OS=Yersinia ruckeri GN=CSF007_3320 PE=4 SV=1	9.16	10.39	1	7	34.25	tr|A0A085U341|A0A085U341_YERRU
828	tr|A0A0A8VF83|A0A0A8VF83_YERRU	YERRU	Dihydropteroate synthase OS=Yersinia ruckeri GN=CSF007_2230 PE=3 SV=1	9.16	9.33	2	5	26.35	tr|A0A0A8VF83|A0A0A8VF83_YERRU	tr|A0A085U9A5|A0A085U9A5_YERRU
829	tr|A0A085U5U0|A0A085U5U0_YERRU	YERRU	Glycine/betaine ABC transporter substrate-binding protein OS=Yersinia ruckeri GN=CSF007_14005 PE=4 SV=1	9.15	9.24	1	6	33.63	tr|A0A085U5U0|A0A085U5U0_YERRU
830	tr|A0A085UA47|A0A085UA47_YERRU	YERRU	Beta-hexosaminidase OS=Yersinia ruckeri GN=nagZ PE=3 SV=1	9.11	9.28	2	6	21.57	tr|A0A085UA47|A0A085UA47_YERRU	tr|A0A0A8VI45|A0A0A8VI45_YERRU
831	tr|A0A085U2P9|A0A085U2P9_YERRU	YERRU	Uncharacterized protein OS=Yersinia ruckeri GN=CSF007_3715 PE=4 SV=1	9.07	9.18	1	5	22.39	tr|A0A085U2P9|A0A085U2P9_YERRU
832	tr|A0A085U3L4|A0A085U3L4_YERRU	YERRU	Aspartokinase-Homoserine dehydrogenase OS=Yersinia ruckeri GN=CSF007_17590 PE=4 SV=1	9.04	9.37	1	6	9.371	tr|A0A085U3L4|A0A085U3L4_YERRU
833	tr|A0A0A8VK69|A0A0A8VK69_YERRU	YERRU	Signal transduction histidine kinase CheA OS=Yersinia ruckeri GN=CSF007_11350 PE=4 SV=1	9.02	9.15	2	5	13.42	tr|A0A0A8VK69|A0A0A8VK69_YERRU	tr|A0A085U929|A0A085U929_YERRU
834	tr|A0A085U4H1|A0A085U4H1_YERRU	YERRU	Putative phosphatase OS=Yersinia ruckeri GN=CSF007_6015 PE=4 SV=1	9.02	9.12	1	5	28.94	tr|A0A085U4H1|A0A085U4H1_YERRU
835	tr|A0A0A8VBT6|A0A0A8VBT6_YERRU	YERRU	Uncharacterized protein OS=Yersinia ruckeri GN=CSF007_p0465 PE=4 SV=1	9.01	9.78	1	8	19.03	tr|A0A0A8VBT6|A0A0A8VBT6_YERRU
836	tr|A0A0A5H997|A0A0A5H997_YERRU	YERRU	Arsenate reductase OS=Yersinia ruckeri GN=CSF007_13220 PE=3 SV=1	9	9.1	2	5	53.85	tr|A0A0A5H997|A0A0A5H997_YERRU	tr|A0A085UAI1|A0A085UAI1_YERRU
837	tr|A0A0A8VFF1|A0A0A8VFF1_YERRU	YERRU	Putrescine-binding periplasmic protein OS=Yersinia ruckeri GN=CSF007_6705 PE=3 SV=1	8.99	9.28	2	5	23.58	tr|A0A0A8VFF1|A0A0A8VFF1_YERRU	tr|A0A085U9R2|A0A085U9R2_YERRU
838	tr|A0A085U4V9|A0A085U4V9_YERRU	YERRU	NADH dehydrogenase subunit E OS=Yersinia ruckeri GN=CSF007_12375 PE=4 SV=1	8.98	9.09	1	5	48.66	tr|A0A085U4V9|A0A085U4V9_YERRU
839	tr|A0A085U532|A0A085U532_YERRU	YERRU	Na(+)-translocating NADH-quinone reductase subunit C OS=Yersinia ruckeri GN=nqrC PE=3 SV=1	8.96	9.12	1	5	27.07	tr|A0A085U532|A0A085U532_YERRU
840	tr|A0A085U733|A0A085U733_YERRU	YERRU	Pimeloyl-[acyl-carrier protein] methyl ester esterase OS=Yersinia ruckeri GN=bioH PE=3 SV=1	8.96	9.06	1	5	26.15	tr|A0A085U733|A0A085U733_YERRU
841	tr|A0A085U5N1|A0A085U5N1_YERRU	YERRU	Cold-shock protein OS=Yersinia ruckeri GN=nADLYRO1b_2302 PE=4 SV=1	8.93	9.05	2	5	48.43	tr|A0A085U5N1|A0A085U5N1_YERRU	tr|A0A0A8VER4|A0A0A8VER4_YERRU
842	tr|A0A0A8VIJ3|A0A0A8VIJ3_YERRU	YERRU	Putative lipoprotein OS=Yersinia ruckeri GN=CSF007_10020 PE=4 SV=1	8.9	10.32	2	6	43.42	tr|A0A0A8VIJ3|A0A0A8VIJ3_YERRU	tr|A0A085U845|A0A085U845_YERRU
843	tr|A0A0A8VDS2|A0A0A8VDS2_YERRU	YERRU	Imidazole glycerol phosphate synthase subunit HisH OS=Yersinia ruckeri GN=hisH PE=3 SV=1	8.89	8.99	2	5	26.44	tr|A0A0A8VDS2|A0A0A8VDS2_YERRU	tr|A0A085U9K1|A0A085U9K1_YERRU
844	tr|A0A085U3G8|A0A085U3G8_YERRU	YERRU	Similarity with glutathionylspermidine synthase, group 1 OS=Yersinia ruckeri GN=CSF007_15455 PE=4 SV=1	8.86	9.24	1	6	19.17	tr|A0A085U3G8|A0A085U3G8_YERRU
845	tr|A0A085U3I1|A0A085U3I1_YERRU	YERRU	30S ribosomal protein S21 OS=Yersinia ruckeri GN=rpsU PE=3 SV=1	8.85	8.94	1	5	29.58	tr|A0A085U3I1|A0A085U3I1_YERRU
846	tr|A0A0A8VBU8|A0A0A8VBU8_YERRU	YERRU	Glucans biosynthesis protein G OS=Yersinia ruckeri GN=mdoG PE=3 SV=1	8.83	8.95	2	5	13.98	tr|A0A0A8VBU8|A0A0A8VBU8_YERRU	tr|A0A085UA10|A0A085UA10_YERRU
847	tr|A0A085U9N9|A0A085U9N9_YERRU	YERRU	1-(5-phosphoribosyl)-5-[(5-phosphoribosylamino)methylideneamino] imidazole-4-carboxamide isomerase OS=Yersinia ruckeri GN=hisA PE=3 SV=1	8.82	8.91	1	5	32.65	tr|A0A085U9N9|A0A085U9N9_YERRU
848	tr|A0A085UBD5|A0A085UBD5_YERRU	YERRU	UDP-N-acetylglucosamine--N-acetylmuramyl-(pentapeptide) pyrophosphoryl-undecaprenol N-acetylglucosamine transferase OS=Yersinia ruckeri GN=murG PE=3 SV=1	8.8	8.9	1	5	16.9	tr|A0A085UBD5|A0A085UBD5_YERRU
849	tr|A0A085UAC8|A0A085UAC8_YERRU	YERRU	Co-chaperone protein HscB OS=Yersinia ruckeri GN=hscB PE=3 SV=1	8.75	8.84	1	5	36.78	tr|A0A085UAC8|A0A085UAC8_YERRU
850	tr|A0A085UBR1|A0A085UBR1_YERRU	YERRU	PTS N'-diacetylchitobiose transporter subunit IIA OS=Yersinia ruckeri GN=CSF007_10415 PE=4 SV=1	8.68	8.89	1	5	60	tr|A0A085UBR1|A0A085UBR1_YERRU
851	tr|A0A0A8VHY4|A0A0A8VHY4_YERRU	YERRU	Flagellar hook protein FlgE OS=Yersinia ruckeri GN=CSF007_11235 PE=3 SV=1	8.66	8.74	2	5	23.65	tr|A0A0A8VHY4|A0A0A8VHY4_YERRU	tr|A0A085U8Z7|A0A085U8Z7_YERRU
852	tr|A0A085U803|A0A085U803_YERRU	YERRU	Integration host factor subunit alpha OS=Yersinia ruckeri GN=ihfA PE=3 SV=1	8.63	8.7	1	6	42.86	tr|A0A085U803|A0A085U803_YERRU
853	tr|A0A085U4H8|A0A085U4H8_YERRU	YERRU	UDP-N-acetylglucosamine 4-epimerase-UDP-glucose 4-epimerase OS=Yersinia ruckeri GN=CSF007_5970 PE=4 SV=1	8.61	8.65	1	5	20.71	tr|A0A085U4H8|A0A085U4H8_YERRU
854	tr|A0A085U7J5|A0A085U7J5_YERRU	YERRU	ATP-dependent dethiobiotin synthetase BioD OS=Yersinia ruckeri GN=bioD PE=3 SV=1	8.6	8.65	1	5	30.63	tr|A0A085U7J5|A0A085U7J5_YERRU
855	tr|A0A085U9L2|A0A085U9L2_YERRU	YERRU	UDP-N-acetylglucosamine 2-epimerase OS=Yersinia ruckeri GN=CSF007_1645 PE=4 SV=1	8.53	8.94	1	6	23.45	tr|A0A085U9L2|A0A085U9L2_YERRU
856	tr|A0A0A8VID6|A0A0A8VID6_YERRU	YERRU	Nucleoid-associated protein CSF007_11955 OS=Yersinia ruckeri GN=CSF007_11955 PE=3 SV=1	8.53	8.62	2	5	17.86	tr|A0A0A8VID6|A0A0A8VID6_YERRU	tr|A0A085U4R6|A0A085U4R6_YERRU
857	tr|A0A0A8VIR1|A0A0A8VIR1_YERRU	YERRU	Aconitate hydratase OS=Yersinia ruckeri GN=CSF007_8765 PE=3 SV=1	8.48	8.57	2	4	5.506	tr|A0A0A8VIR1|A0A0A8VIR1_YERRU	tr|A0A085U7G2|A0A085U7G2_YERRU
858	tr|A0A085U4L3|A0A085U4L3_YERRU	YERRU	Citrate lyase alpha chain OS=Yersinia ruckeri GN=CSF007_11500 PE=4 SV=1	8.47	8.6	1	5	10.34	tr|A0A085U4L3|A0A085U4L3_YERRU
859	tr|A0A0A5FUC0|A0A0A5FUC0_YERRU	YERRU	4-hydroxy-3-methylbut-2-enyl diphosphate reductase OS=Yersinia ruckeri GN=ispH PE=3 SV=1	8.46	8.74	2	6	36.91	tr|A0A0A5FUC0|A0A0A5FUC0_YERRU	tr|A0A085UBI1|A0A085UBI1_YERRU
860	tr|A0A085U2W1|A0A085U2W1_YERRU	YERRU	D,D-heptose 1,7-bisphosphate phosphatase OS=Yersinia ruckeri GN=CSF007_14105 PE=3 SV=1	8.45	8.55	1	6	54.79	tr|A0A085U2W1|A0A085U2W1_YERRU
861	tr|A0A0A5FPG2|A0A0A5FPG2_YERRU	YERRU	Glutamate dehydrogenase OS=Yersinia ruckeri GN=CSF007_0685 PE=3 SV=1	8.44	8.5	2	4	13.42	tr|A0A0A5FPG2|A0A0A5FPG2_YERRU	tr|A0A085U762|A0A085U762_YERRU
862	tr|A0A085UBM0|A0A085UBM0_YERRU	YERRU	Amino acid ABC transporter ATP-binding protein OS=Yersinia ruckeri GN=CSF007_11040 PE=4 SV=1	8.43	8.57	1	7	26.69	tr|A0A085UBM0|A0A085UBM0_YERRU
863	tr|A0A0A8V9D5|A0A0A8V9D5_YERRU	YERRU	Putative ribosome biogenesis GTPase RsgA OS=Yersinia ruckeri GN=rsgA PE=3 SV=1	8.41	8.5	2	5	18.91	tr|A0A0A8V9D5|A0A0A8V9D5_YERRU	tr|A0A085U9G7|A0A085U9G7_YERRU
864	tr|A0A0A8VI43|A0A0A8VI43_YERRU	YERRU	Anhydro-N-acetylmuramic acid kinase OS=Yersinia ruckeri GN=anmK PE=3 SV=1	8.38	8.48	2	5	24.05	tr|A0A0A8VI43|A0A0A8VI43_YERRU	tr|A0A085U7U1|A0A085U7U1_YERRU
865	tr|A0A085U8U3|A0A085U8U3_YERRU	YERRU	ATP synthase epsilon chain OS=Yersinia ruckeri GN=atpC PE=3 SV=1	8.38	8.41	1	6	58.57	tr|A0A085U8U3|A0A085U8U3_YERRU
866	tr|A0A0A8V9S6|A0A0A8V9S6_YERRU	YERRU	4-deoxy-L-threo-5-hexosulose-uronate ketol-isomerase OS=Yersinia ruckeri GN=kduI PE=3 SV=1	8.37	8.41	2	5	27.17	tr|A0A0A8V9S6|A0A0A8V9S6_YERRU	tr|A0A085U2L3|A0A085U2L3_YERRU
867	tr|A0A0A5FU24|A0A0A5FU24_YERRU	YERRU	Arsenate reductase OS=Yersinia ruckeri GN=CSF007_5245 PE=3 SV=1	8.37	8.4	2	4	46.1	tr|A0A0A5FU24|A0A0A5FU24_YERRU	tr|A0A085U5K3|A0A085U5K3_YERRU
868	tr|A0A0A8V9P3|A0A0A8V9P3_YERRU	YERRU	Polysaccharide deacetylase OS=Yersinia ruckeri GN=CSF007_3415 PE=4 SV=1	8.36	8.46	2	5	15.91	tr|A0A0A8V9P3|A0A0A8V9P3_YERRU	tr|A0A085U358|A0A085U358_YERRU
869	tr|A0A085U6S5|A0A085U6S5_YERRU	YERRU	Potassium transporter peripheral membrane protein OS=Yersinia ruckeri GN=CSF007_1520 PE=4 SV=1	8.33	8.37	1	4	14.85	tr|A0A085U6S5|A0A085U6S5_YERRU
870	tr|A0A085U5P6|A0A085U5P6_YERRU	YERRU	Ribosomal silencing factor RsfS OS=Yersinia ruckeri GN=rsfS PE=3 SV=1	8.26	8.28	1	6	52.38	tr|A0A085U5P6|A0A085U5P6_YERRU
871	tr|A0A0A5FS73|A0A0A5FS73_YERRU	YERRU	Glycerophosphoryl diester phosphodiesterase, periplasmic OS=Yersinia ruckeri GN=CSF007_17085 PE=4 SV=1	8.22	8.27	2	4	17.88	tr|A0A0A5FS73|A0A0A5FS73_YERRU	tr|A0A085U6H4|A0A085U6H4_YERRU
872	tr|A0A0A8VMQ4|A0A0A8VMQ4_YERRU	YERRU	Stringent starvation protein B OS=Yersinia ruckeri GN=CSF007_15845 PE=4 SV=1	8.22	8.25	2	7	43.29	tr|A0A0A8VMQ4|A0A0A8VMQ4_YERRU	tr|A0A085UAP9|A0A085UAP9_YERRU
873	tr|A0A085U9I4|A0A085U9I4_YERRU	YERRU	Elongation factor P OS=Yersinia ruckeri GN=efp PE=3 SV=1	8.21	8.23	1	4	44.15	tr|A0A085U9I4|A0A085U9I4_YERRU
874	tr|A0A085U9P3|A0A085U9P3_YERRU	YERRU	Histidinol dehydrogenase OS=Yersinia ruckeri GN=hisD PE=3 SV=1	8.2	8.23	1	4	11.11	tr|A0A085U9P3|A0A085U9P3_YERRU
875	tr|A0A085U5P5|A0A085U5P5_YERRU	YERRU	Ribosomal RNA large subunit methyltransferase H OS=Yersinia ruckeri GN=rlmH PE=3 SV=1	8.17	8.3	1	4	37.82	tr|A0A085U5P5|A0A085U5P5_YERRU
876	tr|A0A085U4I0|A0A085U4I0_YERRU	YERRU	Galactokinase OS=Yersinia ruckeri GN=galK PE=3 SV=1	8.17	8.2	1	5	16.71	tr|A0A085U4I0|A0A085U4I0_YERRU
877	tr|A0A085U7P1|A0A085U7P1_YERRU	YERRU	Kinase inhibitor OS=Yersinia ruckeri GN=CSF007_9180 PE=4 SV=1	8.17	8.19	1	5	45.36	tr|A0A085U7P1|A0A085U7P1_YERRU
878	tr|A0A085U6D0|A0A085U6D0_YERRU	YERRU	Peptidyl-prolyl cis-trans isomerase OS=Yersinia ruckeri GN=CSF007_17325 PE=4 SV=1	8.14	8.25	1	6	69.89	tr|A0A085U6D0|A0A085U6D0_YERRU
879	tr|A0A085U8N2|A0A085U8N2_YERRU	YERRU	L-seryl-tRNA(Sec) selenium transferase OS=Yersinia ruckeri GN=selA PE=3 SV=1	8.14	8.16	1	4	10.63	tr|A0A085U8N2|A0A085U8N2_YERRU
880	tr|A0A085U6E2|A0A085U6E2_YERRU	YERRU	dTDP-fucosamine acetyltransferase OS=Yersinia ruckeri GN=wecD PE=3 SV=1	8.13	8.15	1	4	22.76	tr|A0A085U6E2|A0A085U6E2_YERRU
881	tr|A0A085UAD8|A0A085UAD8_YERRU	YERRU	Dual-specificity RNA methyltransferase RlmN OS=Yersinia ruckeri GN=rlmN PE=3 SV=1	8.12	8.13	1	4	16.58	tr|A0A085UAD8|A0A085UAD8_YERRU
882	tr|A0A085UAN0|A0A085UAN0_YERRU	YERRU	Membrane protein OS=Yersinia ruckeri GN=CSF007_15750 PE=4 SV=1	8.11	8.18	1	4	57.43	tr|A0A085UAN0|A0A085UAN0_YERRU
883	tr|A0A085UBJ8|A0A085UBJ8_YERRU	YERRU	Homoserine kinase OS=Yersinia ruckeri GN=thrB PE=3 SV=1	8.11	8.13	1	4	14.89	tr|A0A085UBJ8|A0A085UBJ8_YERRU
884	tr|A0A085U6W6|A0A085U6W6_YERRU	YERRU	Uncharacterized protein OS=Yersinia ruckeri GN=CSF007_1315 PE=4 SV=1	8.09	8.1	1	5	26.25	tr|A0A085U6W6|A0A085U6W6_YERRU
885	tr|A0A085U7V0|A0A085U7V0_YERRU	YERRU	Ribonuclease T OS=Yersinia ruckeri GN=rnt PE=3 SV=1	8.08	8.18	1	4	37.79	tr|A0A085U7V0|A0A085U7V0_YERRU
886	tr|A0A085U2X2|A0A085U2X2_YERRU	YERRU	Rho-binding antiterminator OS=Yersinia ruckeri GN=nADLYRO1b_3080 PE=4 SV=1	8.05	8.06	2	4	73.26	tr|A0A085U2X2|A0A085U2X2_YERRU	tr|A0A0A8VG45|A0A0A8VG45_YERRU
887	tr|A0A085U7N6|A0A085U7N6_YERRU	YERRU	Transcriptional regulator OS=Yersinia ruckeri GN=CSF007_9150 PE=4 SV=1	8.04	8.72	1	4	27.39	tr|A0A085U7N6|A0A085U7N6_YERRU
888	tr|A0A085U8E6|A0A085U8E6_YERRU	YERRU	Molecular chaperone OS=Yersinia ruckeri GN=CSF007_8000 PE=4 SV=1	8.04	8.05	1	4	32.45	tr|A0A085U8E6|A0A085U8E6_YERRU
889	tr|A0A085U8Q2|A0A085U8Q2_YERRU	YERRU	Putative exported protein OS=Yersinia ruckeri GN=CSF007_0315 PE=4 SV=1	8.03	8.05	1	4	21.76	tr|A0A085U8Q2|A0A085U8Q2_YERRU
890	tr|A0A085UBI2|A0A085UBI2_YERRU	YERRU	Peptidyl-prolyl cis-trans isomerase OS=Yersinia ruckeri GN=CSF007_2930 PE=3 SV=1	8.03	8.04	1	4	37.82	tr|A0A085UBI2|A0A085UBI2_YERRU
891	tr|A0A085U8L7|A0A085U8L7_YERRU	YERRU	Nicotinamidase OS=Yersinia ruckeri GN=CSF007_8385 PE=4 SV=1	8.03	8.04	1	4	26.51	tr|A0A085U8L7|A0A085U8L7_YERRU
892	tr|A0A085U2W8|A0A085U2W8_YERRU	YERRU	Copper homeostasis protein CutF / Lipoprotein NlpE involeved in surface adhesion OS=Yersinia ruckeri GN=CSF007_14140 PE=4 SV=1	8.02	8.1	1	4	27.31	tr|A0A085U2W8|A0A085U2W8_YERRU
893	tr|A0A0A8VKY9|A0A0A8VKY9_YERRU	YERRU	Cell division inhibitor OS=Yersinia ruckeri GN=CSF007_12485 PE=4 SV=1	8.02	8.06	2	4	17.22	tr|A0A0A8VKY9|A0A0A8VKY9_YERRU	tr|A0A085U4Y0|A0A085U4Y0_YERRU
894	tr|A0A085UAB2|A0A085UAB2_YERRU	YERRU	Hydrolase OS=Yersinia ruckeri GN=CSF007_13585 PE=4 SV=1	8.02	8.03	1	4	22.03	tr|A0A085UAB2|A0A085UAB2_YERRU
895	tr|A0A0A8VJ89|A0A0A8VJ89_YERRU	YERRU	Citrate lyase beta chain OS=Yersinia ruckeri GN=CSF007_11505 PE=3 SV=1	8.01	8.02	2	5	18.46	tr|A0A0A8VJ89|A0A0A8VJ89_YERRU	tr|A0A085U4L4|A0A085U4L4_YERRU
896	tr|A0A085U6S9|A0A085U6S9_YERRU	YERRU	50S ribosomal protein L17 OS=Yersinia ruckeri GN=rplQ PE=3 SV=1	8.01	8.01	1	5	26.56	tr|A0A085U6S9|A0A085U6S9_YERRU
897	tr|A0A085UAR6|A0A085UAR6_YERRU	YERRU	3-deoxy-D-manno-octulosonate 8-phosphate phosphatase OS=Yersinia ruckeri GN=CSF007_15935 PE=4 SV=1	8.01	8.01	1	4	37.97	tr|A0A085UAR6|A0A085UAR6_YERRU
898	tr|A0A085U4M6|A0A085U4M6_YERRU	YERRU	UPF0265 protein nADLYRO1b_2395 OS=Yersinia ruckeri GN=nADLYRO1b_2395 PE=3 SV=1	8.01	8.01	1	6	50.48	tr|A0A085U4M6|A0A085U4M6_YERRU
899	tr|A0A085U9W3|A0A085U9W3_YERRU	YERRU	Cold shock protein CspE OS=Yersinia ruckeri GN=CSF007_6980 PE=4 SV=1	8	9.7	1	5	86.96	tr|A0A085U9W3|A0A085U9W3_YERRU
900	tr|A0A0A5FL49|A0A0A5FL49_YERRU	YERRU	Uncharacterized protein conserved in bacteria OS=Yersinia ruckeri GN=CSF007_0370 PE=4 SV=1	8	8.01	2	4	26.55	tr|A0A0A5FL49|A0A0A5FL49_YERRU	tr|A0A085U8P2|A0A085U8P2_YERRU
901	tr|A0A085U928|A0A085U928_YERRU	YERRU	Positive regulator of CheA protein activity (CheW) OS=Yersinia ruckeri GN=CSF007_11345 PE=4 SV=1	8	8.01	1	4	21.21	tr|A0A085U928|A0A085U928_YERRU
902	tr|A0A085U2Y3|A0A085U2Y3_YERRU	YERRU	Acyl-[acyl-carrier-protein]--UDP-N-acetylglucosamine O-acyltransferase OS=Yersinia ruckeri GN=lpxA PE=3 SV=1	8	8.01	1	4	21.37	tr|A0A085U2Y3|A0A085U2Y3_YERRU
903	tr|A0A0A8VI49|A0A0A8VI49_YERRU	YERRU	Putative aldo/keto reductase OS=Yersinia ruckeri GN=CSF007_9480 PE=4 SV=1	8	8	2	4	18.79	tr|A0A0A8VI49|A0A0A8VI49_YERRU	tr|A0A085U7U4|A0A085U7U4_YERRU
904	tr|A0A085UBK3|A0A085UBK3_YERRU	YERRU	Probable phosphoglycerate mutase GpmB OS=Yersinia ruckeri GN=gpmB PE=3 SV=1	8	8	1	4	22.79	tr|A0A085UBK3|A0A085UBK3_YERRU
905	tr|A0A0A8VEE6|A0A0A8VEE6_YERRU	YERRU	Cell division protein BolA OS=Yersinia ruckeri GN=CSF007_4675 PE=3 SV=1	8	8	2	4	65.09	tr|A0A0A8VEE6|A0A0A8VEE6_YERRU	tr|A0A085U5A3|A0A085U5A3_YERRU
906	tr|A0A085U9C6|A0A085U9C6_YERRU	YERRU	Uncharacterized protein OS=Yersinia ruckeri GN=CSF007_2125 PE=4 SV=1	8	8	1	4	33.9	tr|A0A085U9C6|A0A085U9C6_YERRU
907	tr|A0A085U641|A0A085U641_YERRU	YERRU	Uncharacterized protein OS=Yersinia ruckeri GN=CSF007_10300 PE=4 SV=1	8	8	1	5	77.22	tr|A0A085U641|A0A085U641_YERRU
908	tr|A0A085U4E8|A0A085U4E8_YERRU	YERRU	Predicted membrane fusion protein (MFP) component of efflux pump, membrane anchor protein YbhG OS=Yersinia ruckeri GN=CSF007_6135 PE=4 SV=1	8	8	1	4	19.51	tr|A0A085U4E8|A0A085U4E8_YERRU
909	tr|A0A0A8VJQ2|A0A0A8VJQ2_YERRU	YERRU	Acid stress chaperone HdeB OS=Yersinia ruckeri GN=hdeB PE=3 SV=1	8	8	2	13	49.06	tr|A0A0A8VJQ2|A0A0A8VJQ2_YERRU	tr|A0A085U631|A0A085U631_YERRU
910	tr|A0A0A8VJI2|A0A0A8VJI2_YERRU	YERRU	Outer membrane lipoprotein RcsF OS=Yersinia ruckeri GN=rcsF PE=3 SV=1	8	8	2	4	68.07	tr|A0A0A8VJI2|A0A0A8VJI2_YERRU	tr|A0A085U2W5|A0A085U2W5_YERRU
911	tr|A0A0A8VH31|A0A0A8VH31_YERRU	YERRU	Iron-sulfur cluster assembly protein SufD OS=Yersinia ruckeri GN=CSF007_9615 PE=4 SV=1	8	8	2	4	12.15	tr|A0A0A8VH31|A0A0A8VH31_YERRU	tr|A0A085U7W6|A0A085U7W6_YERRU
912	tr|A0A0A5FVS7|A0A0A5FVS7_YERRU	YERRU	Protein tyrosine phosphatase OS=Yersinia ruckeri GN=CSF007_16865 PE=4 SV=1	8	8	2	4	20.77	tr|A0A0A5FVS7|A0A0A5FVS7_YERRU	tr|A0A085U6L8|A0A085U6L8_YERRU
913	tr|A0A0A5FVN0|A0A0A5FVN0_YERRU	YERRU	Tryptophan synthase beta chain like OS=Yersinia ruckeri GN=CSF007_17130 PE=4 SV=1	8	8	2	4	36.94	tr|A0A0A5FVN0|A0A0A5FVN0_YERRU	tr|A0A085U6G5|A0A085U6G5_YERRU
914	tr|A0A0A5FP60|A0A0A5FP60_YERRU	YERRU	Glycine cleavage system transcriptional antiactivator GcvR OS=Yersinia ruckeri GN=CSF007_13200 PE=4 SV=1	8	8	2	4	44.97	tr|A0A0A5FP60|A0A0A5FP60_YERRU	tr|Q5UCH6|Q5UCH6_YERRU
915	tr|A0A085UAQ2|A0A085UAQ2_YERRU	YERRU	50S ribosomal protein L13 OS=Yersinia ruckeri GN=rplM PE=3 SV=1	8	8	1	5	42.25	tr|A0A085UAQ2|A0A085UAQ2_YERRU
916	tr|A0A085UAP8|A0A085UAP8_YERRU	YERRU	Putative exported protein OS=Yersinia ruckeri GN=CSF007_15840 PE=4 SV=1	8	8	1	4	37.04	tr|A0A085UAP8|A0A085UAP8_YERRU
917	tr|A0A085UA01|A0A085UA01_YERRU	YERRU	Succinyl-CoA synthetase, alpha subunit-related enzymes OS=Yersinia ruckeri GN=CSF007_7175 PE=4 SV=1	8	8	1	10	67.88	tr|A0A085UA01|A0A085UA01_YERRU
918	tr|A0A085U9T8|A0A085U9T8_YERRU	YERRU	Translation initiation factor IF-1 OS=Yersinia ruckeri GN=infA PE=3 SV=1	8	8	1	5	69.44	tr|A0A085U9T8|A0A085U9T8_YERRU
919	tr|A0A085U9D9|A0A085U9D9_YERRU	YERRU	30S ribosomal protein S18 OS=Yersinia ruckeri GN=rpsR PE=3 SV=1	8	8	1	4	40	tr|A0A085U9D9|A0A085U9D9_YERRU
920	tr|A0A085U9C2|A0A085U9C2_YERRU	YERRU	Arginine repressor OS=Yersinia ruckeri GN=argR PE=3 SV=1	8	8	1	5	50	tr|A0A085U9C2|A0A085U9C2_YERRU
921	tr|A0A085U8G7|A0A085U8G7_YERRU	YERRU	Probable transcriptional regulatory protein CSF007_8120 OS=Yersinia ruckeri GN=CSF007_8120 PE=3 SV=1	8	8	1	4	40.89	tr|A0A085U8G7|A0A085U8G7_YERRU
922	tr|A0A085U6C0|A0A085U6C0_YERRU	YERRU	Protein yifE OS=Yersinia ruckeri GN=CSF007_17375 PE=4 SV=1	8	8	1	5	54.46	tr|A0A085U6C0|A0A085U6C0_YERRU
923	tr|A0A085U5D1|A0A085U5D1_YERRU	YERRU	Putative ACR protein OS=Yersinia ruckeri GN=CSF007_4830 PE=4 SV=1	8	8	1	4	55.56	tr|A0A085U5D1|A0A085U5D1_YERRU
924	tr|A0A085U3R2|A0A085U3R2_YERRU	YERRU	Deoxyuridine 5'-triphosphate nucleotidohydrolase OS=Yersinia ruckeri GN=dut PE=3 SV=1	8	8	1	4	62.5	tr|A0A085U3R2|A0A085U3R2_YERRU
925	tr|A0A085U2U2|A0A085U2U2_YERRU	YERRU	PTS sugar transporter OS=Yersinia ruckeri GN=CSF007_12925 PE=4 SV=1	8	8	1	12	70.59	tr|A0A085U2U2|A0A085U2U2_YERRU
926	tr|A0A085U2G7|A0A085U2G7_YERRU	YERRU	Lipoprotein OS=Yersinia ruckeri GN=CSF007_12695 PE=4 SV=1	7.77	7.97	1	4	27.17	tr|A0A085U2G7|A0A085U2G7_YERRU
927	tr|A0A0A5FHM8|A0A0A5FHM8_YERRU	YERRU	Uncharacterized protein OS=Yersinia ruckeri GN=CSF007_13015 PE=4 SV=1	7.75	7.93	2	4	24.68	tr|A0A0A5FHM8|A0A0A5FHM8_YERRU	tr|A0A085U2J2|A0A085U2J2_YERRU
928	tr|Q9F7U7|Q9F7U7_YERRU	YERRU	LuxR family transcriptional regulator OS=Yersinia ruckeri GN=yruR PE=4 SV=1	7.74	7.92	2	4	17	tr|Q9F7U7|Q9F7U7_YERRU	sp|O87971|YUKR_YERRU
929	tr|A0A085U9P0|A0A085U9P0_YERRU	YERRU	Imidazole glycerol phosphate synthase subunit HisH OS=Yersinia ruckeri GN=hisH PE=3 SV=1	7.7	7.86	1	4	33.16	tr|A0A085U9P0|A0A085U9P0_YERRU
930	tr|A0A0A5FNH6|A0A0A5FNH6_YERRU	YERRU	Qercetin 2,3-dioxygenase OS=Yersinia ruckeri GN=CSF007_0850 PE=4 SV=1	7.69	7.84	2	4	25.54	tr|A0A0A5FNH6|A0A0A5FNH6_YERRU	tr|A0A085U754|A0A085U754_YERRU
931	tr|A0A085U5T1|A0A085U5T1_YERRU	YERRU	Uncharacterized protein OS=Yersinia ruckeri GN=nADLYRO1b_2352 PE=4 SV=1	7.68	7.82	1	4	34.01	tr|A0A085U5T1|A0A085U5T1_YERRU
932	tr|A0A0A8VCX5|A0A0A8VCX5_YERRU	YERRU	Alpha-acetolactate decarboxylase OS=Yersinia ruckeri GN=CSF007_8330 PE=4 SV=1	7.66	7.8	2	4	20.99	tr|A0A0A8VCX5|A0A0A8VCX5_YERRU	tr|A0A085U8K7|A0A085U8K7_YERRU
933	tr|A0A0A8VBY1|A0A0A8VBY1_YERRU	YERRU	Outer membrane lipoprotein omp16 OS=Yersinia ruckeri GN=CSF007_0265 PE=3 SV=1	7.61	7.76	2	4	27.4	tr|A0A0A8VBY1|A0A0A8VBY1_YERRU	tr|A0A085U8R0|A0A085U8R0_YERRU
934	tr|A0A085U8T6|A0A085U8T6_YERRU	YERRU	Phosphate-specific transport system accessory protein PhoU OS=Yersinia ruckeri GN=CSF007_0125 PE=3 SV=1	7.56	7.7	1	4	21.9	tr|A0A085U8T6|A0A085U8T6_YERRU
935	tr|A0A085U5X6|A0A085U5X6_YERRU	YERRU	L-lactate dehydrogenase OS=Yersinia ruckeri GN=lldD PE=3 SV=1	7.53	7.81	1	4	13.12	tr|A0A085U5X6|A0A085U5X6_YERRU
936	tr|A0A085UAK0|A0A085UAK0_YERRU	YERRU	Nitrate/nitrite response regulator protein OS=Yersinia ruckeri GN=CSF007_13115 PE=4 SV=1	7.53	7.79	1	5	30.62	tr|A0A085UAK0|A0A085UAK0_YERRU
937	tr|A0A0A5HCC8|A0A0A5HCC8_YERRU	YERRU	Proline iminopeptidase OS=Yersinia ruckeri GN=CSF007_10075 PE=3 SV=1	7.48	7.85	2	4	18.99	tr|A0A0A5HCC8|A0A0A5HCC8_YERRU	tr|A0A085U684|A0A085U684_YERRU
938	tr|A0A085UA45|A0A085UA45_YERRU	YERRU	Penicillin-binding protein activator LpoB OS=Yersinia ruckeri GN=lpoB PE=3 SV=1	7.48	7.62	1	6	29.23	tr|A0A085UA45|A0A085UA45_YERRU
939	tr|A0A085U4T1|A0A085U4T1_YERRU	YERRU	Ribonucleotide reductase of class Ia (Aerobic), beta subunit OS=Yersinia ruckeri GN=CSF007_12225 PE=4 SV=1	7.47	7.81	1	4	8.511	tr|A0A085U4T1|A0A085U4T1_YERRU
940	tr|A0A0A8VGZ8|A0A0A8VGZ8_YERRU	YERRU	Asparagine synthetase [glutamine-hydrolyzing] OS=Yersinia ruckeri GN=CSF007_5600 PE=4 SV=1	7.34	7.49	2	4	38.02	tr|A0A0A8VGZ8|A0A0A8VGZ8_YERRU	tr|A0A085U615|A0A085U615_YERRU
941	tr|A0A085UAF3|A0A085UAF3_YERRU	YERRU	Inhibitor of vertebrate lysozyme OS=Yersinia ruckeri GN=CSF007_13375 PE=4 SV=1	7.34	7.48	1	4	39.87	tr|A0A085UAF3|A0A085UAF3_YERRU
942	tr|A0A085U4P0|A0A085U4P0_YERRU	YERRU	Probable endonuclease 4 OS=Yersinia ruckeri GN=nfo PE=3 SV=1	7.27	7.55	1	5	26.69	tr|A0A085U4P0|A0A085U4P0_YERRU
943	tr|A0A0A8V8Q7|A0A0A8V8Q7_YERRU	YERRU	Uncharacterized protein OS=Yersinia ruckeri GN=CSF007_0780 PE=4 SV=1	7.26	7.47	1	5	18.9	tr|A0A0A8V8Q7|A0A0A8V8Q7_YERRU
944	tr|A0A0A8VDG6|A0A0A8VDG6_YERRU	YERRU	L-alanine-DL-glutamate epimerase OS=Yersinia ruckeri GN=CSF007_9285 PE=4 SV=1	7.23	7.37	2	4	14.51	tr|A0A0A8VDG6|A0A0A8VDG6_YERRU	tr|A0A085U7R0|A0A085U7R0_YERRU
945	tr|A0A085U7M1|A0A085U7M1_YERRU	YERRU	Fumarate and nitrate reduction regulatory protein OS=Yersinia ruckeri GN=CSF007_9080 PE=4 SV=1	7.1	7.23	1	4	23.2	tr|A0A085U7M1|A0A085U7M1_YERRU
946	tr|A0A0A8VIS5|A0A0A8VIS5_YERRU	YERRU	Phosphoesterase OS=Yersinia ruckeri GN=CSF007_12470 PE=3 SV=1	7.03	7.21	2	4	34.97	tr|A0A0A8VIS5|A0A0A8VIS5_YERRU	tr|A0A085U4X7|A0A085U4X7_YERRU
947	tr|A0A085U7V1|A0A085U7V1_YERRU	YERRU	Glutaredoxin OS=Yersinia ruckeri GN=CSF007_9520 PE=3 SV=1	7.01	7.13	1	5	46.09	tr|A0A085U7V1|A0A085U7V1_YERRU
948	tr|A0A085UAN4|A0A085UAN4_YERRU	YERRU	LysR family transcripitonal regulator OS=Yersinia ruckeri GN=CSF007_15770 PE=4 SV=1	6.98	7.46	1	4	22.48	tr|A0A085UAN4|A0A085UAN4_YERRU
949	tr|A0A085U9V8|A0A085U9V8_YERRU	YERRU	Integration host factor subunit beta OS=Yersinia ruckeri GN=ihfB PE=3 SV=1	6.97	7.17	1	6	47.87	tr|A0A085U9V8|A0A085U9V8_YERRU
950	tr|A0A085U656|A0A085U656_YERRU	YERRU	ArsR family transcriptional regulator OS=Yersinia ruckeri GN=nADLYRO1b_1934 PE=4 SV=1	6.96	7.1	2	4	20.63	tr|A0A085U656|A0A085U656_YERRU	tr|A0A0A8VHG9|A0A0A8VHG9_YERRU
951	tr|A0A085U4Y8|A0A085U4Y8_YERRU	YERRU	Cell division protein DedD OS=Yersinia ruckeri GN=dedD PE=3 SV=1	6.96	7.09	1	4	36.51	tr|A0A085U4Y8|A0A085U4Y8_YERRU
952	tr|A0A085U7U0|A0A085U7U0_YERRU	YERRU	Pyridoxine/pyridoxamine 5'-phosphate oxidase OS=Yersinia ruckeri GN=pdxH PE=3 SV=1	6.91	7.31	1	4	23.96	tr|A0A085U7U0|A0A085U7U0_YERRU
953	tr|A0A085U3G1|A0A085U3G1_YERRU	YERRU	DNA topoisomerase 4 subunit B OS=Yersinia ruckeri GN=parE PE=3 SV=1	6.88	7	1	4	7.132	tr|A0A085U3G1|A0A085U3G1_YERRU
954	tr|A0A085UAB5|A0A085UAB5_YERRU	YERRU	Uncharacterized protein OS=Yersinia ruckeri GN=CSF007_13570 PE=4 SV=1	6.83	7	1	5	18.39	tr|A0A085UAB5|A0A085UAB5_YERRU
955	tr|A0A0A8VGS7|A0A0A8VGS7_YERRU	YERRU	Uncharacterized protein OS=Yersinia ruckeri GN=CSF007_15135 PE=4 SV=1	6.81	6.93	1	4	47.37	tr|A0A0A8VGS7|A0A0A8VGS7_YERRU
956	tr|A0A085UBI7|A0A085UBI7_YERRU	YERRU	Transcriptional activator NhaR OS=Yersinia ruckeri GN=CSF007_2905 PE=4 SV=1	6.79	6.91	1	4	17.45	tr|A0A085UBI7|A0A085UBI7_YERRU
957	tr|A0A0A8VBD2|A0A0A8VBD2_YERRU	YERRU	LPS-assembly lipoprotein LptE OS=Yersinia ruckeri GN=lptE PE=3 SV=1	6.79	6.9	2	4	25	tr|A0A0A8VBD2|A0A0A8VBD2_YERRU	tr|A0A085U5Z9|A0A085U5Z9_YERRU
958	tr|A0A085UB58|A0A085UB58_YERRU	YERRU	Cell division protein ZapA OS=Yersinia ruckeri GN=zapA PE=3 SV=1	6.75	6.95	1	4	65.14	tr|A0A085UB58|A0A085UB58_YERRU
959	tr|A0A0A8VJH6|A0A0A8VJH6_YERRU	YERRU	Pseudouridine synthase OS=Yersinia ruckeri GN=CSF007_11935 PE=3 SV=1	6.73	7.82	2	5	39.15	tr|A0A0A8VJH6|A0A0A8VJH6_YERRU	tr|A0A085U4R3|A0A085U4R3_YERRU
960	tr|A0A085U572|A0A085U572_YERRU	YERRU	S-adenosylmethionine:tRNA ribosyltransferase-isomerase OS=Yersinia ruckeri GN=queA PE=3 SV=1	6.73	6.84	1	4	15.17	tr|A0A085U572|A0A085U572_YERRU
961	tr|A0A085UBC4|A0A085UBC4_YERRU	YERRU	DNA gyrase inhibitor YacG OS=Yersinia ruckeri GN=yacG PE=3 SV=1	6.73	6.84	1	4	100	tr|A0A085UBC4|A0A085UBC4_YERRU
962	tr|A0A085UAY5|A0A085UAY5_YERRU	YERRU	Transcriptional regulator OS=Yersinia ruckeri GN=nADLYRO1b_386 PE=3 SV=1	6.72	6.86	1	4	37.28	tr|A0A085UAY5|A0A085UAY5_YERRU
963	tr|A0A085UB48|A0A085UB48_YERRU	YERRU	D-erythrose-4-phosphate dehydrogenase OS=Yersinia ruckeri GN=epd PE=3 SV=1	6.68	6.84	1	4	20.41	tr|A0A085UB48|A0A085UB48_YERRU
964	tr|A0A085U3M1|A0A085U3M1_YERRU	YERRU	ATP-dependent protease subunit HslV OS=Yersinia ruckeri GN=hslV PE=3 SV=1	6.67	6.77	1	4	37.5	tr|A0A085U3M1|A0A085U3M1_YERRU
965	tr|A0A0A8VB51|A0A0A8VB51_YERRU	YERRU	DNA polymerase III subunits gamma and tau OS=Yersinia ruckeri GN=CSF007_4885 PE=4 SV=1	6.59	6.98	2	5	9.259	tr|A0A0A8VB51|A0A0A8VB51_YERRU	tr|A0A085U5E2|A0A085U5E2_YERRU
966	tr|A0A085U6X3|A0A085U6X3_YERRU	YERRU	Glutathione ABC transporter ATP-binding protein OS=Yersinia ruckeri GN=CSF007_1280 PE=4 SV=1	6.55	6.59	1	4	9.005	tr|A0A085U6X3|A0A085U6X3_YERRU
967	tr|A0A0A5FRZ9|A0A0A5FRZ9_YERRU	YERRU	Carboxy-S-adenosyl-L-methionine synthase OS=Yersinia ruckeri GN=cmoA PE=3 SV=1	6.55	6.58	2	4	22.59	tr|A0A0A5FRZ9|A0A0A5FRZ9_YERRU	tr|A0A085U8G1|A0A085U8G1_YERRU
968	tr|A0A085U9H0|A0A085U9H0_YERRU	YERRU	Elongation factor P--(R)-beta-lysine ligase OS=Yersinia ruckeri GN=epmA PE=3 SV=1	6.54	6.87	1	4	20.31	tr|A0A085U9H0|A0A085U9H0_YERRU
969	tr|A0A085U3L6|A0A085U3L6_YERRU	YERRU	Met repressor OS=Yersinia ruckeri GN=metJ PE=3 SV=1	6.51	6.83	1	4	34.29	tr|A0A085U3L6|A0A085U3L6_YERRU
970	tr|A0A0A8VLB0|A0A0A8VLB0_YERRU	YERRU	Uncharacterized protein OS=Yersinia ruckeri GN=CSF007_15005 PE=4 SV=1	6.5	6.87	1	5	29.63	tr|A0A0A8VLB0|A0A0A8VLB0_YERRU
971	tr|A0A085U257|A0A085U257_YERRU	YERRU	Flavodoxin OS=Yersinia ruckeri GN=CSF007_5660 PE=3 SV=1	6.47	6.5	1	4	43.43	tr|A0A085U257|A0A085U257_YERRU
972	tr|A0A085U682|A0A085U682_YERRU	YERRU	Exodeoxyribonuclease X OS=Yersinia ruckeri GN=CSF007_10085 PE=4 SV=1	6.45	6.5	1	3	18.64	tr|A0A085U682|A0A085U682_YERRU
973	tr|A0A085U8A0|A0A085U8A0_YERRU	YERRU	Translation factor (SUA5) OS=Yersinia ruckeri GN=CSF007_7740 PE=4 SV=1	6.45	6.48	1	4	16.6	tr|A0A085U8A0|A0A085U8A0_YERRU
974	tr|A0A085U5B3|A0A085U5B3_YERRU	YERRU	7-cyano-7-deazaguanine synthase OS=Yersinia ruckeri GN=queC PE=3 SV=1	6.44	6.48	1	4	33.62	tr|A0A085U5B3|A0A085U5B3_YERRU
975	tr|A0A085UA64|A0A085UA64_YERRU	YERRU	tRNA-specific 2-thiouridylase MnmA OS=Yersinia ruckeri GN=mnmA PE=3 SV=1	6.41	6.45	1	4	21.02	tr|A0A085UA64|A0A085UA64_YERRU
976	tr|A0A085U535|A0A085U535_YERRU	YERRU	Na(+)-translocating NADH-quinone reductase subunit F OS=Yersinia ruckeri GN=nqrF PE=3 SV=1	6.38	6.49	1	4	14.25	tr|A0A085U535|A0A085U535_YERRU
977	tr|A0A085U9G3|A0A085U9G3_YERRU	YERRU	ADP-binding protein OS=Yersinia ruckeri GN=CSF007_1920 PE=4 SV=1	6.34	6.42	1	4	30.13	tr|A0A085U9G3|A0A085U9G3_YERRU
978	tr|A0A0A8VCQ5|A0A0A8VCQ5_YERRU	YERRU	AMP nucleosidase OS=Yersinia ruckeri GN=amn PE=3 SV=1	6.29	6.39	2	4	11.69	tr|A0A0A8VCQ5|A0A0A8VCQ5_YERRU	tr|A0A085U7K5|A0A085U7K5_YERRU
979	tr|A0A085U667|A0A085U667_YERRU	YERRU	PTS mannose transporter subunit IID OS=Yersinia ruckeri GN=CSF007_10160 PE=4 SV=1	6.29	6.32	1	3	14.89	tr|A0A085U667|A0A085U667_YERRU
980	tr|A0A085UAL7|A0A085UAL7_YERRU	YERRU	Oxidoreductase OS=Yersinia ruckeri GN=CSF007_15680 PE=4 SV=1	6.28	6.31	1	3	10.33	tr|A0A085UAL7|A0A085UAL7_YERRU
981	tr|A0A0A8VDF7|A0A0A8VDF7_YERRU	YERRU	Cytosine deaminase OS=Yersinia ruckeri GN=CSF007_1150 PE=4 SV=1	6.27	6.3	2	4	13.58	tr|A0A0A8VDF7|A0A0A8VDF7_YERRU	tr|A0A085U6Z6|A0A085U6Z6_YERRU
982	tr|A0A085UA43|A0A085UA43_YERRU	YERRU	Purine nucleoside phosphoramidase OS=Yersinia ruckeri GN=CSF007_7405 PE=4 SV=1	6.23	6.26	1	4	65.81	tr|A0A085UA43|A0A085UA43_YERRU
983	tr|A0A085UAP0|A0A085UAP0_YERRU	YERRU	DnaA initiator-associating protein DiaA OS=Yersinia ruckeri GN=diaA PE=3 SV=1	6.22	6.24	1	5	40.31	tr|A0A085UAP0|A0A085UAP0_YERRU
984	tr|A0A0A8VDL7|A0A0A8VDL7_YERRU	YERRU	Uncharacterized protein OS=Yersinia ruckeri GN=CSF007_10535 PE=4 SV=1	6.2	6.23	2	3	5.66	tr|A0A0A8VDL7|A0A0A8VDL7_YERRU	tr|A0A085UBP0|A0A085UBP0_YERRU
985	tr|A0A0A5FJ59|A0A0A5FJ59_YERRU	YERRU	Uncharacterized ABC transporter, ATP-binding protein YrbF OS=Yersinia ruckeri GN=CSF007_15920 PE=4 SV=1	6.19	6.29	2	4	19.1	tr|A0A0A5FJ59|A0A0A5FJ59_YERRU	tr|A0A085UAR3|A0A085UAR3_YERRU
986	tr|A0A085UBI5|A0A085UBI5_YERRU	YERRU	Riboflavin biosynthesis protein OS=Yersinia ruckeri GN=CSF007_2915 PE=3 SV=1	6.18	6.2	1	3	8.333	tr|A0A085UBI5|A0A085UBI5_YERRU
987	tr|A0A0A8VJ25|A0A0A8VJ25_YERRU	YERRU	tRNA 2-thiocytidine biosynthesis protein TtcA OS=Yersinia ruckeri GN=ttcA PE=3 SV=1	6.12	6.13	2	3	11.96	tr|A0A0A8VJ25|A0A0A8VJ25_YERRU	tr|A0A085U7Q6|A0A085U7Q6_YERRU
988	tr|A0A085U3P5|A0A085U3P5_YERRU	YERRU	Rhodanese-related sulfurtransferase OS=Yersinia ruckeri GN=CSF007_17745 PE=4 SV=1	6.08	6.09	1	3	31.25	tr|A0A085U3P5|A0A085U3P5_YERRU
989	tr|A0A085U9Z0|A0A085U9Z0_YERRU	YERRU	3-hydroxydecanoyl-[acyl-carrier-protein] dehydratase OS=Yersinia ruckeri GN=fabA PE=3 SV=1	6.08	6.09	1	3	18.6	tr|A0A085U9Z0|A0A085U9Z0_YERRU
990	tr|A0A085UB51|A0A085UB51_YERRU	YERRU	Mechanosensitive channel MscS OS=Yersinia ruckeri GN=mscS PE=4 SV=1	6.04	6.05	1	3	12.37	tr|A0A085UB51|A0A085UB51_YERRU
991	tr|A0A085U741|A0A085U741_YERRU	YERRU	Glycerol-3-phosphate regulon repressor, DeoR family OS=Yersinia ruckeri GN=CSF007_0920 PE=4 SV=1	6.04	6.05	1	3	17.46	tr|A0A085U741|A0A085U741_YERRU
992	tr|A0A085UBM8|A0A085UBM8_YERRU	YERRU	Uncharacterized protein OS=Yersinia ruckeri GN=CSF007_10990 PE=4 SV=1	6.04	6.04	1	5	55.41	tr|A0A085UBM8|A0A085UBM8_YERRU
993	tr|A0A0A8VBQ5|A0A0A8VBQ5_YERRU	YERRU	Putative transcriptional regulator OS=Yersinia ruckeri GN=CSF007_p0265 PE=4 SV=1	6.03	6.04	1	3	33.33	tr|A0A0A8VBQ5|A0A0A8VBQ5_YERRU
994	tr|A0A085U7C1|A0A085U7C1_YERRU	YERRU	Oligopeptide transport ATP-binding protein OppF OS=Yersinia ruckeri GN=CSF007_8540 PE=3 SV=1	6.03	6.04	1	3	9.61	tr|A0A085U7C1|A0A085U7C1_YERRU
995	tr|A0A0A8VJQ6|A0A0A8VJQ6_YERRU	YERRU	Biotin synthesis protein BioC OS=Yersinia ruckeri GN=CSF007_10380 PE=4 SV=1	6.03	6.03	2	3	20.16	tr|A0A0A8VJQ6|A0A0A8VJQ6_YERRU	tr|A0A085U627|A0A085U627_YERRU
996	tr|A0A085U8L5|A0A085U8L5_YERRU	YERRU	Peptide methionine sulfoxide reductase MsrB OS=Yersinia ruckeri GN=msrB PE=3 SV=1	6.03	6.03	1	3	42.34	tr|A0A085U8L5|A0A085U8L5_YERRU
997	tr|A0A085UAD9|A0A085UAD9_YERRU	YERRU	Pilus assembly protein PilW OS=Yersinia ruckeri GN=pilW PE=4 SV=1	6.02	6.07	1	3	21.29	tr|A0A085UAD9|A0A085UAD9_YERRU
998	tr|A0A0A8VFX1|A0A0A8VFX1_YERRU	YERRU	Magnesium and cobalt efflux protein CorC OS=Yersinia ruckeri GN=CSF007_5535 PE=4 SV=1	6.02	6.05	2	3	13.11	tr|A0A0A8VFX1|A0A0A8VFX1_YERRU	tr|A0A085U608|A0A085U608_YERRU
999	tr|A0A085U995|A0A085U995_YERRU	YERRU	Lipoprotein NlpI OS=Yersinia ruckeri GN=nlpI PE=4 SV=1	6.02	6.03	1	3	19.05	tr|A0A085U995|A0A085U995_YERRU
1000	tr|A0A0A8VER5|A0A0A8VER5_YERRU	YERRU	Carbonic anhydrase, family 3 OS=Yersinia ruckeri GN=CSF007_1560 PE=4 SV=1	6.02	6.03	2	3	27.91	tr|A0A0A8VER5|A0A0A8VER5_YERRU	tr|A0A085U6R6|A0A085U6R6_YERRU
1001	tr|A0A085U806|A0A085U806_YERRU	YERRU	50S ribosomal protein L20 OS=Yersinia ruckeri GN=rplT PE=3 SV=1	6.02	6.02	1	3	22.88	tr|A0A085U806|A0A085U806_YERRU
1002	tr|A0A085U5G5|A0A085U5G5_YERRU	YERRU	N5-carboxyaminoimidazole ribonucleotide mutase OS=Yersinia ruckeri GN=CSF007_5010 PE=4 SV=1	6.01	6.53	1	4	41.38	tr|A0A085U5G5|A0A085U5G5_YERRU
1003	tr|A0A0A8VN08|A0A0A8VN08_YERRU	YERRU	Invasin OS=Yersinia ruckeri GN=CSF007_16395 PE=4 SV=1	6.01	6.02	3	3	3.924	tr|A0A0A8VN08|A0A0A8VN08_YERRU	tr|A0A0A8VKU1|A0A0A8VKU1_YERRU
1004	tr|A0A085U8L6|A0A085U8L6_YERRU	YERRU	Transcriptional regulator OS=Yersinia ruckeri GN=CSF007_8380 PE=4 SV=1	6.01	6.01	1	3	61.11	tr|A0A085U8L6|A0A085U8L6_YERRU
1005	tr|A0A085U4A6|A0A085U4A6_YERRU	YERRU	S-formylglutathione hydrolase OS=Yersinia ruckeri GN=CSF007_6355 PE=3 SV=1	6.01	6.01	1	3	12.32	tr|A0A085U4A6|A0A085U4A6_YERRU
1006	tr|A0A085U3P4|A0A085U3P4_YERRU	YERRU	Glutaredoxin OS=Yersinia ruckeri GN=CSF007_17740 PE=4 SV=1	6.01	6.01	1	3	58.54	tr|A0A085U3P4|A0A085U3P4_YERRU
1007	tr|A0A085U507|A0A085U507_YERRU	YERRU	Uncharacterized protein OS=Yersinia ruckeri GN=CSF007_12635 PE=4 SV=1	6	6.13	1	3	70.97	tr|A0A085U507|A0A085U507_YERRU
1008	tr|A0A0A5FST7|A0A0A5FST7_YERRU	YERRU	Protein ytfJ OS=Yersinia ruckeri GN=CSF007_2095 PE=4 SV=1	6	6.11	2	3	25.41	tr|A0A0A5FST7|A0A0A5FST7_YERRU	tr|A0A085U9D2|A0A085U9D2_YERRU
1009	tr|A0A085U577|A0A085U577_YERRU	YERRU	Transcriptional repressor NrdR OS=Yersinia ruckeri GN=nrdR PE=3 SV=1	6	6.02	1	3	27.52	tr|A0A085U577|A0A085U577_YERRU
1010	tr|A0A085U9A8|A0A085U9A8_YERRU	YERRU	RNA binding protein OS=Yersinia ruckeri GN=yhbY PE=4 SV=1	6	6	1	5	68.04	tr|A0A085U9A8|A0A085U9A8_YERRU
1011	tr|A0A0A8VJI0|A0A0A8VJI0_YERRU	YERRU	UPF0352 protein CSF007_11960 OS=Yersinia ruckeri GN=CSF007_11960 PE=3 SV=1	6	6	2	3	38.37	tr|A0A0A8VJI0|A0A0A8VJI0_YERRU	tr|A0A085U4R7|A0A085U4R7_YERRU
1012	tr|A0A0A8VH68|A0A0A8VH68_YERRU	YERRU	N-succinylglutamate 5-semialdehyde dehydrogenase OS=Yersinia ruckeri GN=astD PE=3 SV=1	6	6	2	3	11.31	tr|A0A0A8VH68|A0A0A8VH68_YERRU	tr|A0A085U890|A0A085U890_YERRU
1013	tr|A0A0A8V803|A0A0A8V803_YERRU	YERRU	Uncharacterized protein OS=Yersinia ruckeri GN=CSF007_p0025 PE=4 SV=1	6	6	1	3	49.47	tr|A0A0A8V803|A0A0A8V803_YERRU
1014	tr|A0A085UA90|A0A085UA90_YERRU	YERRU	Signal peptidase I OS=Yersinia ruckeri GN=CSF007_13695 PE=3 SV=1	6	6	1	3	12.92	tr|A0A085UA90|A0A085UA90_YERRU
1015	tr|A0A085UA34|A0A085UA34_YERRU	YERRU	Acyl carrier protein OS=Yersinia ruckeri GN=acpP PE=3 SV=1	6	6	1	6	33.33	tr|A0A085UA34|A0A085UA34_YERRU
1016	tr|A0A085U9B6|A0A085U9B6_YERRU	YERRU	50S ribosomal protein L21 OS=Yersinia ruckeri GN=rplU PE=3 SV=1	6	6	1	6	51.46	tr|A0A085U9B6|A0A085U9B6_YERRU
1017	tr|A0A085U8S2|A0A085U8S2_YERRU	YERRU	50S ribosomal protein L34 OS=Yersinia ruckeri GN=rpmH PE=3 SV=1	6	6	1	3	21.74	tr|A0A085U8S2|A0A085U8S2_YERRU
1018	tr|A0A085U6V3|A0A085U6V3_YERRU	YERRU	50S ribosomal protein L23 OS=Yersinia ruckeri GN=rplW PE=3 SV=1	6	6	1	4	38	tr|A0A085U6V3|A0A085U6V3_YERRU
1019	tr|A0A0A8VKD0|A0A0A8VKD0_YERRU	YERRU	UPF0441 protein CSF007_15450 OS=Yersinia ruckeri GN=CSF007_15450 PE=3 SV=1	6	6	2	3	19.91	tr|A0A0A8VKD0|A0A0A8VKD0_YERRU	tr|A0A085U3G7|A0A085U3G7_YERRU
1020	tr|A0A0A8VFB3|A0A0A8VFB3_YERRU	YERRU	Outer membrane protein assembly factor BamE OS=Yersinia ruckeri GN=bamE PE=3 SV=1	6	6	2	6	61.95	tr|A0A0A8VFB3|A0A0A8VFB3_YERRU	tr|A0A085UA74|A0A085UA74_YERRU
1021	tr|A0A0A8VCQ6|A0A0A8VCQ6_YERRU	YERRU	Outer-membrane lipoprotein LolB OS=Yersinia ruckeri GN=lolB PE=3 SV=1	6	6	2	3	17.39	tr|A0A0A8VCQ6|A0A0A8VCQ6_YERRU	tr|A0A085U8D3|A0A085U8D3_YERRU
1022	tr|A0A085UB81|A0A085UB81_YERRU	YERRU	Uncharacterized protein OS=Yersinia ruckeri GN=nADLYRO1b_214 PE=4 SV=1	6	6	2	4	25.59	tr|A0A085UB81|A0A085UB81_YERRU	tr|A0A0A8VJU2|A0A0A8VJU2_YERRU
1023	tr|A0A085UB21|A0A085UB21_YERRU	YERRU	tRNA (guanine-N(7)-)-methyltransferase OS=Yersinia ruckeri GN=trmB PE=3 SV=1	6	6	1	3	15.9	tr|A0A085UB21|A0A085UB21_YERRU
1024	tr|A0A085UAW6|A0A085UAW6_YERRU	YERRU	DNA-binding protein Fis OS=Yersinia ruckeri GN=fis PE=3 SV=1	6	6	1	5	36.73	tr|A0A085UAW6|A0A085UAW6_YERRU
1025	tr|A0A085UAT5|A0A085UAT5_YERRU	YERRU	Regulator of nucleoside diphosphate kinase OS=Yersinia ruckeri GN=rnk PE=3 SV=1	6	6	1	3	28.68	tr|A0A085UAT5|A0A085UAT5_YERRU
1026	tr|A0A085UAD1|A0A085UAD1_YERRU	YERRU	Uncharacterized protein OS=Yersinia ruckeri GN=CSF007_13490 PE=4 SV=1	6	6	1	3	75.76	tr|A0A085UAD1|A0A085UAD1_YERRU
1027	tr|A0A085UA29|A0A085UA29_YERRU	YERRU	50S ribosomal protein L32 OS=Yersinia ruckeri GN=rpmF PE=3 SV=1	6	6	1	3	45.45	tr|A0A085UA29|A0A085UA29_YERRU
1028	tr|A0A085U9C9|A0A085U9C9_YERRU	YERRU	Peptide methionine sulfoxide reductase MsrA OS=Yersinia ruckeri GN=msrA PE=3 SV=1	6	6	1	3	20.75	tr|A0A085U9C9|A0A085U9C9_YERRU
1029	tr|A0A085U7W2|A0A085U7W2_YERRU	YERRU	Major outer membrane lipoprotein OS=Yersinia ruckeri GN=CSF007_9595 PE=4 SV=1	6	6	1	5	42.31	tr|A0A085U7W2|A0A085U7W2_YERRU
1030	tr|A0A085U706|A0A085U706_YERRU	YERRU	Cell division protein DamX OS=Yersinia ruckeri GN=damX PE=3 SV=1	6	6	1	3	19.33	tr|A0A085U706|A0A085U706_YERRU
1031	tr|A0A085U6W2|A0A085U6W2_YERRU	YERRU	30S ribosomal protein S12 OS=Yersinia ruckeri GN=rpsL PE=3 SV=1	6	6	1	4	37.9	tr|A0A085U6W2|A0A085U6W2_YERRU
1032	tr|A0A085U6S6|A0A085U6S6_YERRU	YERRU	Large-conductance mechanosensitive channel OS=Yersinia ruckeri GN=mscL PE=3 SV=1	6	6	1	3	17.65	tr|A0A085U6S6|A0A085U6S6_YERRU
1033	tr|A0A085U5H9|A0A085U5H9_YERRU	YERRU	Uncharacterized protein OS=Yersinia ruckeri GN=CSF007_5090 PE=4 SV=1	6	6	1	3	45.71	tr|A0A085U5H9|A0A085U5H9_YERRU
1034	tr|A0A085U558|A0A085U558_YERRU	YERRU	UPF0345 protein CSF007_4440 OS=Yersinia ruckeri GN=CSF007_4440 PE=3 SV=1	6	6	1	5	50.53	tr|A0A085U558|A0A085U558_YERRU
1035	tr|A0A085U3A1|A0A085U3A1_YERRU	YERRU	5'/3'-nucleotidase SurE OS=Yersinia ruckeri GN=surE PE=3 SV=1	6	6	1	3	15.75	tr|A0A085U3A1|A0A085U3A1_YERRU
1036	tr|A0A085U372|A0A085U372_YERRU	YERRU	Iron-sulfur cluster insertion protein ErpA OS=Yersinia ruckeri GN=erpA PE=3 SV=1	6	6	1	4	50.88	tr|A0A085U372|A0A085U372_YERRU
1037	tr|A0A085U2G9|A0A085U2G9_YERRU	YERRU	Uncharacterized protein OS=Yersinia ruckeri GN=CSF007_12685 PE=4 SV=1	6	6	1	3	23.47	tr|A0A085U2G9|A0A085U2G9_YERRU
1038	tr|A0A085U5C4|A0A085U5C4_YERRU	YERRU	Gene expression modulator OS=Yersinia ruckeri GN=CSF007_4785 PE=4 SV=1	5.89	6	1	3	50.75	tr|A0A085U5C4|A0A085U5C4_YERRU
1039	tr|A0A085UBB1|A0A085UBB1_YERRU	YERRU	Thymidylate synthase OS=Yersinia ruckeri GN=thyA PE=3 SV=1	5.86	6.03	1	3	18.94	tr|A0A085UBB1|A0A085UBB1_YERRU
1040	tr|A0A085UBH4|A0A085UBH4_YERRU	YERRU	Dihydrofolate reductase OS=Yersinia ruckeri GN=CSF007_2970 PE=3 SV=1	5.8	6.05	1	4	23.75	tr|A0A085UBH4|A0A085UBH4_YERRU
1041	tr|A0A0A8VIT8|A0A0A8VIT8_YERRU	YERRU	Uncharacterized protein OS=Yersinia ruckeri GN=CSF007_10695 PE=4 SV=1	5.76	6.06	1	4	15.81	tr|A0A0A8VIT8|A0A0A8VIT8_YERRU
1042	tr|A0A0A8VBN5|A0A0A8VBN5_YERRU	YERRU	Uncharacterized protein OS=Yersinia ruckeri GN=CSF007_6975 PE=4 SV=1	5.75	6.08	2	5	11.23	tr|A0A0A8VBN5|A0A0A8VBN5_YERRU	tr|A0A085U9W2|A0A085U9W2_YERRU
1043	tr|A0A085U8R3|A0A085U8R3_YERRU	YERRU	Small heat shock protein IbpB OS=Yersinia ruckeri GN=ibpB PE=3 SV=1	5.72	6.01	1	5	28.95	tr|A0A085U8R3|A0A085U8R3_YERRU
1044	tr|A0A085U2V2|A0A085U2V2_YERRU	YERRU	Putative sugar isomerase involved in processing of exogenous sialic acid OS=Yersinia ruckeri GN=CSF007_12975 PE=4 SV=1	5.65	5.81	1	4	25	tr|A0A085U2V2|A0A085U2V2_YERRU
1045	tr|A0A085UB05|A0A085UB05_YERRU	YERRU	Mobile element protein OS=Yersinia ruckeri GN=CSF007_16390 PE=4 SV=1	5.61	5.77	1	3	8.458	tr|A0A085UB05|A0A085UB05_YERRU
1046	tr|A0A085U7C6|A0A085U7C6_YERRU	YERRU	Uncharacterized protein OS=Yersinia ruckeri GN=CSF007_8570 PE=4 SV=1	5.6	5.81	1	4	30.34	tr|A0A085U7C6|A0A085U7C6_YERRU
1047	tr|A0A085U9Y9|A0A085U9Y9_YERRU	YERRU	Ribosome modulation factor OS=Yersinia ruckeri GN=rmf PE=3 SV=1	5.57	5.7	1	3	38.18	tr|A0A085U9Y9|A0A085U9Y9_YERRU
1048	tr|A0A085U820|A0A085U820_YERRU	YERRU	ATP-binding transport protein OS=Yersinia ruckeri GN=CSF007_9895 PE=4 SV=1	5.56	5.91	1	4	19.59	tr|A0A085U820|A0A085U820_YERRU
1049	tr|A0A085U7N1|A0A085U7N1_YERRU	YERRU	NAD(P) transhydrogenase subunit alpha OS=Yersinia ruckeri GN=CSF007_9130 PE=3 SV=1	5.52	5.83	1	5	11.59	tr|A0A085U7N1|A0A085U7N1_YERRU
1050	tr|A0A085U2X1|A0A085U2X1_YERRU	YERRU	UPF0253 protein CSF007_14155 OS=Yersinia ruckeri GN=CSF007_14155 PE=3 SV=1	5.5	5.65	1	4	71.21	tr|A0A085U2X1|A0A085U2X1_YERRU
1051	tr|A0A085U6W8|A0A085U6W8_YERRU	YERRU	Protein SlyX OS=Yersinia ruckeri GN=slyX PE=3 SV=1	5.48	5.62	1	3	72.22	tr|A0A085U6W8|A0A085U6W8_YERRU
1052	tr|A0A0A5HDR7|A0A0A5HDR7_YERRU	YERRU	Quinolinate synthase A OS=Yersinia ruckeri GN=nadA PE=3 SV=1	5.46	5.7	2	4	19.83	tr|A0A0A5HDR7|A0A0A5HDR7_YERRU	tr|A0A085U4I8|A0A085U4I8_YERRU
1053	tr|A0A085U2L4|A0A085U2L4_YERRU	YERRU	2-deoxy-D-gluconate 3-dehydrogenase OS=Yersinia ruckeri GN=CSF007_2570 PE=4 SV=1	5.46	5.59	1	3	23.11	tr|A0A085U2L4|A0A085U2L4_YERRU
1054	tr|A0A085U546|A0A085U546_YERRU	YERRU	Flagellar brake protein YcgR OS=Yersinia ruckeri GN=ycgR PE=3 SV=1	5.45	5.66	1	4	15.66	tr|A0A085U546|A0A085U546_YERRU
1055	tr|A0A085U7C0|A0A085U7C0_YERRU	YERRU	Oligopeptide transport ATP-binding protein OppD OS=Yersinia ruckeri GN=CSF007_8535 PE=3 SV=1	5.44	5.66	1	4	17.72	tr|A0A085U7C0|A0A085U7C0_YERRU
1056	tr|A0A0A8V8X3|A0A0A8V8X3_YERRU	YERRU	tRNA dimethylallyltransferase OS=Yersinia ruckeri GN=miaA PE=3 SV=1	5.42	5.58	2	3	15.44	tr|A0A0A8V8X3|A0A0A8V8X3_YERRU	tr|A0A085U9G0|A0A085U9G0_YERRU
1057	tr|A0A085UAM9|A0A085UAM9_YERRU	YERRU	Periplasmic protein YqjC OS=Yersinia ruckeri GN=CSF007_15745 PE=4 SV=1	5.39	5.52	1	3	17.6	tr|A0A085UAM9|A0A085UAM9_YERRU
1058	tr|A0A085U2Y2|A0A085U2Y2_YERRU	YERRU	Lipid-A-disaccharide synthase OS=Yersinia ruckeri GN=lpxB PE=3 SV=1	5.36	5.51	1	3	13.66	tr|A0A085U2Y2|A0A085U2Y2_YERRU
1059	tr|A0A0A5FHD5|A0A0A5FHD5_YERRU	YERRU	5'-deoxynucleotidase CSF007_12405 OS=Yersinia ruckeri GN=CSF007_12405 PE=3 SV=1	5.35	5.56	2	6	23.12	tr|A0A0A5FHD5|A0A0A5FHD5_YERRU	tr|A0A085U4W5|A0A085U4W5_YERRU
1060	tr|A0A0A8VG76|A0A0A8VG76_YERRU	YERRU	Protein yecM OS=Yersinia ruckeri GN=CSF007_8070 PE=4 SV=1	5.33	5.47	2	4	22.87	tr|A0A0A8VG76|A0A0A8VG76_YERRU	tr|A0A085U8F8|A0A085U8F8_YERRU
1061	tr|A0A085U3X6|A0A085U3X6_YERRU	YERRU	Bifunctional ligase/repressor BirA OS=Yersinia ruckeri GN=birA PE=3 SV=1	5.28	5.74	1	4	19.06	tr|A0A085U3X6|A0A085U3X6_YERRU
1062	tr|A0A0A8VDL8|A0A0A8VDL8_YERRU	YERRU	Aspartate 1-decarboxylase OS=Yersinia ruckeri GN=panD PE=3 SV=1	5.28	5.41	2	3	23.27	tr|A0A0A8VDL8|A0A0A8VDL8_YERRU	tr|A0A085U359|A0A085U359_YERRU
1063	tr|A0A085U8I6|A0A085U8I6_YERRU	YERRU	Membrane protein OS=Yersinia ruckeri GN=CSF007_8215 PE=4 SV=1	5.27	5.6	1	3	23.96	tr|A0A085U8I6|A0A085U8I6_YERRU
1064	tr|A0A0A8VFS4|A0A0A8VFS4_YERRU	YERRU	Uncharacterized protein OS=Yersinia ruckeri GN=CSF007_5185 PE=4 SV=1	5.27	5.51	1	4	47.85	tr|A0A0A8VFS4|A0A0A8VFS4_YERRU
1065	tr|A0A085U3A2|A0A085U3A2_YERRU	YERRU	Protein-L-isoaspartate O-methyltransferase OS=Yersinia ruckeri GN=pcm PE=3 SV=1	5.27	5.41	1	3	17.31	tr|A0A085U3A2|A0A085U3A2_YERRU
1066	tr|A0A0A5FUJ7|A0A0A5FUJ7_YERRU	YERRU	ECA polysaccharide chain length modulation protein OS=Yersinia ruckeri GN=wzzE PE=3 SV=1	5.24	5.39	2	3	15.63	tr|A0A0A5FUJ7|A0A0A5FUJ7_YERRU	tr|A0A085U6D7|A0A085U6D7_YERRU
1067	tr|A0A085U839|A0A085U839_YERRU	YERRU	RNA-binding protein OS=Yersinia ruckeri GN=CSF007_9995 PE=4 SV=1	5.21	5.42	1	4	48.48	tr|A0A085U839|A0A085U839_YERRU
1068	tr|A0A085U9B7|A0A085U9B7_YERRU	YERRU	Octaprenyl diphosphate synthase OS=Yersinia ruckeri GN=CSF007_2170 PE=3 SV=1	5.18	5.37	1	4	11.76	tr|A0A085U9B7|A0A085U9B7_YERRU
1069	tr|A0A0A8VDD3|A0A0A8VDD3_YERRU	YERRU	N-acetylmuramoyl-L-alanine amidase OS=Yersinia ruckeri GN=CSF007_9935 PE=4 SV=1	5.16	5.41	2	3	13	tr|A0A0A8VDD3|A0A0A8VDD3_YERRU	tr|A0A085U828|A0A085U828_YERRU
1070	tr|A0A085U8E4|A0A085U8E4_YERRU	YERRU	Glyoxylate reductase OS=Yersinia ruckeri GN=CSF007_7990 PE=4 SV=1	5.11	5.56	1	5	23.32	tr|A0A085U8E4|A0A085U8E4_YERRU
1071	tr|A0A0A8VFP9|A0A0A8VFP9_YERRU	YERRU	N5-carboxyaminoimidazole ribonucleotide synthase OS=Yersinia ruckeri GN=purK PE=3 SV=1	5.05	5.27	2	3	12.68	tr|A0A0A8VFP9|A0A0A8VFP9_YERRU	tr|A0A085U5G4|A0A085U5G4_YERRU
1072	tr|A0A085U4N5|A0A085U4N5_YERRU	YERRU	Iron ABC transporter substrate-binding protein OS=Yersinia ruckeri GN=CSF007_11785 PE=4 SV=1	5.04	5.17	1	3	14.55	tr|A0A085U4N5|A0A085U4N5_YERRU
[truncated: 191 more rows]

## Sheet: 7959-11
Protein N	Representative Accession	Species	Name	Unused ProtScore	Total ProtScore	Ambiguous Accessions	Confident Peptides	%Seq Cov - peptides >95% conf	Ambiguous Accession 1	Ambiguous Accession 2	Ambiguous Accession 3
[truncated: 1,244 more rows]

[truncated: 1 more sheets: YRNC-10]
