# Supplementary material for: Global proteomic profiling of Yersinia ruckeri strains
Source: Vet Res. 2017 Sep 20;48:55. doi: 10.1186/s13567-017-0460-3 (PMC5607619; doi:10.1186/s13567-017-0460-3)
Supplement: Supplementary file 5 — Additional file 5. Lists of uniquely identified proteins in each strain of Yersinia ruckeri. Forty-six proteins in SP-05, 43 proteins in CSF007-82, 31 proteins in 7959-11 and 13 proteins in YRNC-10 were uniquely identified. [file 13567_2017_460_MOESM5_ESM.xls]

## Sheet: SP-05
UniProt Accession number	Protein
tr|A0A085U488|A0A085U488_YERRU	Allophanate hydrolase 2 subunit 2
tr|A0A085U3B4|A0A085U3B4_YERRU	L-threonine dehydratase catabolic TdcB
tr|A0A085U487|A0A085U487_YERRU	UPF0271 protein CSF007_576
tr|A0A0A8VIR5|A0A0A8VIR5_YERRU	LysR family transcriptional regulator
tr|A0A0A8V8I4|A0A0A8V8I4_YERRU	Methyl-accepting chemotaxis protein I
tr|A0A085U8Z1|A0A085U8Z1_YERRU	Flagellar hook-associated protein 1
tr|A0A085U3B1|A0A085U3B1_YERRU	2-ketobutyrate formate-lyase-Pyruvate formate-lyase
tr|A0A085U6J4|A0A085U6J4_YERRU	Glycerate kinase
tr|A0A085U4Q0|A0A085U4Q0_YERRU	Mannonate dehydratase
tr|A0A085U3V0|A0A085U3V0_YERRU	Bifunctional purine biosynthesis protein PurH
tr|A0A0A5FUT0|A0A0A5FUT0_YERRU	Ubiquinone/menaquinone biosynthesis C-methyltransferase UbiE
tr|A0A085U7J4|A0A085U7J4_YERRU	Transcriptional regulator
tr|A0A085U654|A0A085U654_YERRU	Uncharacterized protein
tr|A0A085U4M2|A0A085U4M2_YERRU	Ferric iron ABC transporter, iron-binding protein
tr|A0A085U489|A0A085U489_YERRU	Allophanate hydrolase 2 subunit 1
tr|A0A085U3J3|A0A085U3J3_YERRU	Soluble pyridine nucleotide transhydrogenase
tr|A0A085U498|A0A085U498_YERRU	Galactose/methyl galactoside import ATP-binding protein MglA
tr|A0A085UAM3|A0A085UAM3_YERRU	Uronate isomerase
tr|A0A085UAJ9|A0A085UAJ9_YERRU	Uncharacterized protein
tr|A0A085U3B2|A0A085U3B2_YERRU	Propionate kinase
tr|A0A085U6Z2|A0A085U6Z2_YERRU	LacI family transcription regulator
tr|A0A085U8X8|A0A085U8X8_YERRU	Flagellar motor switch protein FliG
tr|A0A085UAM1|A0A085UAM1_YERRU	Altronate dehydratase
tr|A0A085U5U9|A0A085U5U9_YERRU	Protein acetyltransferase
tr|A0A085U6Z1|A0A085U6Z1_YERRU	6-phospho-beta-glucosidase
tr|A0A0A8VCM3|A0A0A8VCM3_YERRU	Sensory box histidine kinase/response regulator
tr|A0A0A8VBY5|A0A0A8VBY5_YERRU	DNA-3-methyladenine glycosylase
tr|A0A0A8VGG6|A0A0A8VGG6_YERRU	Uncharacterized protein
tr|A0A085U9S5|A0A085U9S5_YERRU	Putative nucleotide di-P-sugar epimerase or dehydratase
tr|A0A085U3H5|A0A085U3H5_YERRU	Arylsulfatase
tr|A0A085U9B1|A0A085U9B1_YERRU	Transcriptional regulatory protein basR/pmrA
tr|A0A0A8V822|A0A0A8V822_YERRU	RelB/StbD replicon stabilization protein (Antitoxin to RelE/StbE)
tr|A0A085U2J8|A0A085U2J8_YERRU	N-acetylneuraminate mutarotase
tr|A0A0A8VJE3|A0A0A8VJE3_YERRU	Phosphosugar isomerase/binding protein
tr|A0A085U9T5|A0A085U9T5_YERRU	Cold shock protein CspD
tr|A0A085UA81|A0A085UA81_YERRU	Phospholipase A
tr|A0A085U6G2|A0A085U6G2_YERRU	TetR family transcriptional regulator
tr|A0A085U936|A0A085U936_YERRU	Methyl-accepting chemotaxis protein
tr|A0A0A8VMD3|A0A0A8VMD3_YERRU	Protein CyaY
tr|A0A085UBL4|A0A085UBL4_YERRU	Flagellin (Fragment)
tr|A0A0A5FMK5|A0A0A5FMK5_YERRU	Cystathionine beta-synthase
tr|A0A0A5FKJ9|A0A0A5FKJ9_YERRU	Uracil-DNA glycosylase
tr|A0A0A8VGG1|A0A0A8VGG1_YERRU	Hexuronate utilization operon transcriptional repressor ExuR
tr|A0A0A8VFE2|A0A0A8VFE2_YERRU	Ribose/xylose/arabinose/galactoside ABC-type transport system ATP-binding protein
tr|A0A085U561|A0A085U561_YERRU	Nuclease SbcCD subunit C
tr|A0A085U926|A0A085U926_YERRU	Methyl-accepting chemotaxis protein

## Sheet: CSF007-82
UniProt Accession number	Protein
tr|A0A085U8R8|A0A085U8R8_YERRU	DNA gyrase subunit B
tr|A0A085U6W7|A0A085U6W7_YERRU	Peptidyl-prolyl cis-trans isomerase
tr|A0A085UBG4|A0A085UBG4_YERRU	RNA polymerase-associated protein RapA
tr|A0A0A8VCJ3|A0A0A8VCJ3_YERRU	Transcription-repair-coupling factor
tr|A0A085U8F9|A0A085U8F9_YERRU	Copper homeostasis protein CutC
tr|A0A085U7J2|A0A085U7J2_YERRU	Fumarate hydratase class II
tr|A0A085UA38|A0A085UA38_YERRU	Thymidylate kinase
tr|A0A0A5FP60|A0A0A5FP60_YERRU	Glycine cleavage system transcriptional antiactivator GcvR
tr|A0A0A8VGZ8|A0A0A8VGZ8_YERRU	Asparagine synthetase [glutamine-hydrolyzing
tr|A0A0A8VJ25|A0A0A8VJ25_YERRU	tRNA 2-thiocytidine biosynthesis protein TtcA
tr|A0A085UA90|A0A085UA90_YERRU	Signal peptidase I
tr|A0A085U820|A0A085U820_YERRU	ATP-binding transport protein
tr|A0A085UBK2|A0A085UBK2_YERRU	Right origin-binding protein
tr|A0A0A8VHG0|A0A0A8VHG0_YERRU	SpoVR-like protein
tr|A0A0A5FU01|A0A0A5FU01_YERRU	Uncharacterized metabolite ABC transporter in Enterobacteriaceae, ATP-binding protein EC-YbbA
tr|A0A0A8VAQ4|A0A0A8VAQ4_YERRU	Glycerophosphoryl diester phosphodiesterase
tr|A0A085U7D8|A0A085U7D8_YERRU	Acyl-CoA esterase OS=Yersinia ruckeri
tr|A0A085U7X5|A0A085U7X5_YERRU	Putative phosphoenolpyruvate synthase regulatory protein
tr|A0A085U459|A0A085U459_YERRU	DNA-binding response regulator, LuxR family
tr|A0A0A8VHN7|A0A0A8VHN7_YERRU	Uncharacterized protein
tr|A0A0A8VI69|A0A0A8VI69_YERRU	tRNA (cytidine(34)-2'-O)-methyltransferase
tr|A0A0A8VF34|A0A0A8VF34_YERRU	Polyphosphate kinase
tr|A0A085U4D2|A0A085U4D2_YERRU	Sulfurtransferase
tr|A0A0A8VLH8|A0A0A8VLH8_YERRU	Multifunctional CCA protein
tr|A0A0A8VG56|A0A0A8VG56_YERRU	Putative ATP-dependent protease
tr|A0A0A5FMF7|A0A0A5FMF7_YERRU	GTP cyclohydrolase 1
tr|A0A0A8VK90|A0A0A8VK90_YERRU	Uncharacterized protein
tr|A0A0A8VHS5|A0A0A8VHS5_YERRU	Tellurite resistance protein TehB
tr|A0A0A8VD25|A0A0A8VD25_YERRU	D-alanyl-D-alanine dipeptidase
tr|A0A085UB59|A0A085UB59_YERRU	UPF0149 protein CSF007_14745
tr|A0A085U2F4|A0A085U2F4_YERRU	Membrane-bound lytic murein transglycosylase B
tr|A0A085U536|A0A085U536_YERRU	FAD:protein FMN transferase
tr|A0A085U6C8|A0A085U6C8_YERRU	HTH-type transcriptional regulator IlvY
tr|A0A085UB18|A0A085UB18_YERRU	Membrane-bound lytic murein transglycosylase C
tr|A0A085U466|A0A085U466_YERRU	Colicin transporter
tr|A0A0A8VD04|A0A0A8VD04_YERRU	Uncharacterized protein YtfM
tr|A0A085U244|A0A085U244_YERRU	Uncharacterized protein
tr|A0A085U7S8|A0A085U7S8_YERRU	Peptide transport system ATP-binding protein SapF
tr|A0A085U473|A0A085U473_YERRU	2', 3'-cyclic nucleotide 2'-phosphodiesterase
tr|A0A085UBA1|A0A085UBA1_YERRU	Diaminopimelate decarboxylase
tr|A0A0A8VFX6|A0A0A8VFX6_YERRU	2-octaprenyl-3-methyl-6-methoxy-1,4-benzoquinol hydroxylase
tr|A0A0A5FMB8|A0A0A5FMB8_YERRU	2-succinyl-5-enolpyruvyl-6-hydroxy-3-cyclohexene-1-carboxylate synthase
tr|A0A085UBA0|A0A085UBA0_YERRU	Transcriptional activator protein LysR

## Sheet: 7959-11
UniProt Accession number	Protein
tr|A0A085U3K9|A0A085U3K9_YERRU	Phosphoenolpyruvate carboxylase
tr|A0A0A5FT10|A0A0A5FT10_YERRU	Glutamine synthetase
tr|H6U8T3|H6U8T3_YERRU	DNA gyrase subunit A
tr|A0A0A8VC19|A0A0A8VC19_YERRU	Dipeptidyl carboxypeptidase Dcp
tr|A0A085UBJ6|A0A085UBJ6_YERRU	UPF0246 protein nADLYRO1b_129
tr|A0A085U7T2|A0A085U7T2_YERRU	DNA-binding protein
tr|A0A085U6J6|A0A085U6J6_YERRU	Amino acid ABC transporter substrate-binding protein
tr|A0A085U6E7|A0A085U6E7_YERRU	UDP-N-acetyl-D-mannosaminuronic acid transferase
tr|A0A085UAI1|A0A085UAI1_YERRU	Arsenate reductase
tr|A0A085U4P4|A0A085U4P4_YERRU	ADP-ribose pyrophosphatase
tr|A0A085U9X3|A0A085U9X3_YERRU	Murein L,D-transpeptidase
tr|A0A085U9X0|A0A085U9X0_YERRU	Chromosome partition protein MukF
tr|A0A0A8VAV8|A0A0A8VAV8_YERRU	PTS system, N-acetylglucosamine-specific IIC component
tr|A0A085U576|A0A085U576_YERRU	Protein-export membrane protein SecF
tr|A0A085UA00|A0A085UA00_YERRU	UPF0319 protein CSF007_7170
tr|A0A0A8VFF7|A0A0A8VFF7_YERRU	Ubiquinol oxidase subunit 2
tr|A0A0A5FT76|A0A0A5FT76_YERRU	Esterase ybfF
tr|A0A085U4G2|A0A085U4G2_YERRU	Transporter
tr|A0A0A8VCJ6|A0A0A8VCJ6_YERRU	NAD-dependent protein deacylase
tr|A0A085U4L5|A0A085U4L5_YERRU	Citrate lyase acyl carrier protein
tr|A0A0A8VD36|A0A0A8VD36_YERRU	Putative membrane protein
tr|A0A0A8VNW5|A0A0A8VNW5_YERRU	DNA ligase B
tr|A0A085U3H6|A0A085U3H6_YERRU	Multifunctional CCA protein
tr|A0A085U7E7|A0A085U7E7_YERRU	Indole-3-glycerol phosphate synthase-Phosphoribosylanthranilate isomerase
tr|A0A085U400|A0A085U400_YERRU	Fructose-1-P/6-phosphogluconate phosphatase
tr|A0A085U5T7|A0A085U5T7_YERRU	Glycine/betaine ABC transporter ATP-binding protein
tr|A0A085UA70|A0A085UA70_YERRU	Integrase
tr|A0A085U538|A0A085U538_YERRU	Glycerophosphoryl diester phosphodiesterase
tr|A0A085U8N1|A0A085U8N1_YERRU	Selenocysteine-specific translation elongation factor
tr|A0A0A8V8U6|A0A0A8V8U6_YERRU	Fimbriae usher protein StfC
tr|A0A0A8VF28|A0A0A8VF28_YERRU	DnaA regulatory inactivator Hda

## Sheet: YRNC-10
UniProt Accession number	Protein
tr|A0A085U9Y0|A0A085U9Y0_YERRU	Aminopeptidase N
tr|E2FHC9|E2FHC9_YERRU	Outer membrane protein F
tr|A0A085U8U8|A0A085U8U8_YERRU	ATP synthase subunit b
tr|A0A085UAP9|A0A085UAP9_YERRU	Peptidase
tr|A0A085U7U4|A0A085U7U4_YERRU	Oxidoreductase
tr|A0A085U3Z1|A0A085U3Z1_YERRU	tRNA (guanine-N(1)-)-methyltransferase
tr|A0A0A5FNB2|A0A0A5FNB2_YERRU	Ribosomal RNA large subunit methyltransferase A
tr|A0A085U4E4|A0A085U4E4_YERRU	Leucine-rich repeat (LRR) protein
tr|A0A0A5FK51|A0A0A5FK51_YERRU	N-acetylmannosamine kinase
tr|A0A085U8I5|A0A085U8I5_YERRU	TsaB protein
tr|A0A085U3V8|A0A085U3V8_YERRU	Regulator of sigma D
tr|A0A085U7Q6|A0A085U7Q6_YERRU	tRNA 2-thiocytidine biosynthesis protein TtcA
tr|A0A085U563|A0A085U563_YERRU	PhoB family transcriptional regulator
